# Supplementary material for: Perturbation by Antimicrobial Bacteria of the Epidermal Bacterial Flora of Rainbow Trout in Flow-Through Aquaculture
Source: Biology (Basel). 2022 Aug 22;11(8):1249. doi: 10.3390/biology11081249 (PMC9405476; doi:10.3390/biology11081249)
Supplement: Supplementary file 1 [file biology-11-01249-s001.zip]

Archive with 4 entries (4 files):
- Data S1 observed OTUs in the experiments .xlsx
- Data S2 rarefaction analysis for read sampling.xlsx
- Data S3 the results of mapping analysis with sampled reads.xlsx
- supplementary materials rt revision.pdf
