# Supplementary material for: Perturbation by Antimicrobial Bacteria of the Epidermal Bacterial Flora of Rainbow Trout in Flow-Through Aquaculture
Source: Biology (Basel). 2022 Aug 22;11(8):1249. doi: 10.3390/biology11081249 (PMC9405476; doi:10.3390/biology11081249)
Supplement: Supplementary file 1 [file biology-11-01249-s001.zip › Data S1 observed OTUs in the experiments .xlsx]

## Sheet: OTUs in fish farm
			The reads from epidermal mucus samples
			Apr. 2019									Jun. 2019						Aug. 2019									Sep. 2019									Oct. 2019									Nov. 2019
Name	Taxonomy	Combined Abundance (No.of reads)	4 2m1	4 2m2	4 2m3	4 4m1	4 4m2	4 4m3	4 ad1	4 ad2	4 ad3	6 ad1	6 4m1	6 4m2	6 ad2	6 4m3	6 ad3	8 2m1	8 2m2	8 2m3	8 3m1	8 3m2	8 3m3	8 4m1	8 4m2	8 4m3	9 5m1	9 5m2	9 5m3	9 8m1	9 8m2	9 8m3	9 9m1	9 9m2	9 9m3	10 10m1	10 10m2	10 10m3	10 6ma1	10 6ma2	10 6ma3	10 6mb1	10 6mb2	10 6mb3	11 7mS3	11 7mS2	11 7mS1	11 7mM1	11 7mM2
FLKO01000001.379054.381089	D_0__Bacteria, D_1__Proteobacteria, D_2__Alphaproteobacteria, D_3__Rickettsiales, D_4__Mitochondria, Ambiguous_taxa, Ambiguous_taxa	13	0	0	0	0	0	2	0	0	0	0	0	0	0	0	0	0	0	0	0	0	0	0	0	0	0	0	0	0	0	0	0	0	0	0	0	0	0	0	0	0	0	0	0	0	0	0	0
GDAX01048398.486.2474	D_0__Bacteria, D_1__Cyanobacteria, D_2__Oxyphotobacteria, D_3__Chloroplast, D_4__Carya cathayensis, D_5__Carya cathayensis, D_6__Carya cathayensis	313	0	0	0	2	1	7	4	0	0	0	0	0	0	0	0	0	0	0	0	0	0	0	0	0	0	0	0	0	0	0	0	0	0	0	0	0	0	0	0	0	0	0	0	0	0	0	0
FAOM01365896.1096.3082	D_0__Bacteria, D_1__Proteobacteria, D_2__Alphaproteobacteria, D_3__Rickettsiales, D_4__Mitochondria, Ambiguous_taxa, Ambiguous_taxa	12	0	0	0	0	0	0	0	0	0	0	0	0	0	0	0	0	0	0	0	0	0	0	0	0	0	0	0	0	0	0	0	0	0	0	0	0	0	0	0	0	0	0	0	0	0	0	0
JX463295.295378.297377	D_0__Bacteria, D_1__Proteobacteria, D_2__Alphaproteobacteria, D_3__Rickettsiales, D_4__Mitochondria, Ambiguous_taxa, Ambiguous_taxa	78	0	0	0	0	0	0	0	0	0	0	0	0	0	0	0	0	0	0	0	0	0	0	0	0	0	0	0	0	0	0	0	0	0	0	0	0	0	0	0	0	0	0	0	0	0	0	0
LSRQ01002466.105117.107074	D_0__Bacteria, D_1__Proteobacteria, D_2__Alphaproteobacteria, D_3__Rickettsiales, D_4__Mitochondria, Ambiguous_taxa, Ambiguous_taxa	236	50	15	4	29	15	7	4	0	0	0	0	0	0	0	0	0	0	0	0	0	0	0	0	0	0	0	0	0	0	0	0	0	0	4	0	0	0	0	1	0	0	1	0	0	0	0	0
AOCO010653376.13940.15879	D_0__Bacteria, D_1__Proteobacteria, D_2__Alphaproteobacteria, D_3__Rickettsiales, D_4__Mitochondria, D_5__Aegilops tauschii, D_6__Aegilops tauschii	4	0	0	0	0	0	0	0	0	0	0	0	0	0	0	0	0	0	0	0	0	0	0	0	0	0	0	0	0	0	0	0	0	0	0	0	0	0	0	0	0	0	0	0	0	0	0	0
KU865690.49760.51720	D_0__Bacteria, D_1__Proteobacteria, D_2__Alphaproteobacteria, D_3__Rickettsiales, D_4__Mitochondria, D_5__Hordeum vulgare subsp. vulgare (domesticated barley), D_6__Hordeum vulgare subsp. vulgare (domesticated barley)	1902	337	136	18	179	76	51	10	4	4	0	0	0	1	1	0	0	0	0	0	0	0	0	0	2	0	0	1	0	0	6	0	0	0	7	0	0	0	0	0	0	0	0	0	0	0	0	0
AOCO010603987.2374.4304	D_0__Bacteria, D_1__Proteobacteria, D_2__Alphaproteobacteria, D_3__Rickettsiales, D_4__Mitochondria, D_5__Aegilops tauschii, D_6__Aegilops tauschii	3	0	0	0	0	0	0	0	0	0	0	0	0	0	0	0	0	0	0	0	0	0	0	0	0	0	0	0	0	0	0	0	0	0	0	0	0	0	0	0	0	0	0	0	0	0	0	0
FAOM01328251.120304.122231	D_0__Bacteria, D_1__Proteobacteria, D_2__Alphaproteobacteria, D_3__Rickettsiales, D_4__Mitochondria, D_5__Triticum aestivum (bread wheat), D_6__Triticum aestivum (bread wheat)	8	0	0	0	0	0	0	0	0	0	0	0	0	0	0	0	0	0	0	0	0	0	0	0	0	0	0	0	0	0	0	0	0	0	0	0	0	0	0	0	0	0	0	0	0	0	0	0
CCYC010446934.58665.60591	D_0__Bacteria, D_1__Proteobacteria, D_2__Alphaproteobacteria, D_3__Rickettsiales, D_4__Mitochondria, Ambiguous_taxa, Ambiguous_taxa	10	0	0	0	9	0	0	0	0	0	0	0	0	0	0	0	0	0	0	0	0	0	0	0	0	0	0	0	0	0	0	0	0	0	0	0	0	0	0	0	0	0	0	0	0	0	0	0
FAOM01593788.30142.32068	D_0__Bacteria, D_1__Proteobacteria, D_2__Alphaproteobacteria, D_3__Rickettsiales, D_4__Mitochondria, D_5__Triticum aestivum (bread wheat), D_6__Triticum aestivum (bread wheat)	1	0	0	0	0	0	0	0	0	0	0	0	0	0	0	0	0	0	0	0	0	0	0	0	0	0	0	0	0	0	0	0	0	0	0	0	0	0	0	0	0	0	0	0	0	0	0	0
GBKQ01000071.205.2121	D_0__Bacteria, D_1__Cyanobacteria, D_2__Oxyphotobacteria, D_3__Chloroplast, D_4__Camellia sinensis var. sinensis, D_5__Camellia sinensis var. sinensis, D_6__Camellia sinensis var. sinensis	93	0	0	0	0	0	0	0	78	0	0	0	0	0	0	0	0	0	0	0	0	0	0	0	0	0	0	0	0	0	0	0	0	0	0	0	0	0	0	0	0	0	0	0	0	0	0	0
GFHN01017017.67.1978	D_0__Bacteria, D_1__Proteobacteria, D_2__Alphaproteobacteria, D_3__Rickettsiales, D_4__Mitochondria, D_5__Syzygium luehmannii, D_6__Syzygium luehmannii	4	0	0	0	0	0	0	0	0	0	0	0	0	0	0	0	0	0	0	0	0	0	0	0	0	0	0	0	0	0	0	0	0	0	0	0	0	0	0	0	0	0	0	0	0	0	0	0
CDOU01009932.31530.33440	D_0__Bacteria, D_1__Proteobacteria, D_2__Alphaproteobacteria, D_3__Rickettsiales, D_4__Mitochondria, D_5__Quercus robur, D_6__Quercus robur	130	0	0	0	0	0	7	0	0	0	0	0	0	0	0	0	0	0	0	0	0	0	0	0	0	0	0	0	0	0	0	0	0	0	0	0	0	0	0	0	0	0	0	0	0	0	0	0
KT337313.319055.320970	D_0__Bacteria, D_1__Proteobacteria, D_2__Alphaproteobacteria, D_3__Rickettsiales, D_4__Mitochondria, Ambiguous_taxa, Ambiguous_taxa	25	0	0	0	0	0	0	0	0	0	0	0	0	0	0	0	0	0	0	0	0	0	0	0	0	0	0	0	0	0	0	0	0	0	0	0	0	0	0	0	0	0	0	0	0	0	0	0
GBEF01033129.387.2275	D_0__Bacteria, D_1__Proteobacteria, D_2__Alphaproteobacteria, D_3__Rickettsiales, D_4__Mitochondria, D_5__Solanum melongena (eggplant), D_6__Solanum melongena (eggplant)	38	0	29	0	0	0	0	0	0	0	0	0	0	0	0	0	0	0	0	0	0	0	0	0	0	0	0	0	0	9	0	0	0	0	0	0	0	0	0	0	0	0	0	0	0	0	0	0
GACN01010503.150.2030	D_0__Bacteria, D_1__Proteobacteria, D_2__Alphaproteobacteria, D_3__Rickettsiales, D_4__Mitochondria, Ambiguous_taxa, Ambiguous_taxa	24	0	0	0	0	0	0	0	1	0	0	0	0	0	0	0	0	0	0	0	0	0	0	0	0	0	1	0	0	0	0	0	0	0	0	0	0	0	0	0	0	0	0	0	0	0	0	0
X61277.284.2186	D_0__Bacteria, D_1__Proteobacteria, D_2__Alphaproteobacteria, D_3__Rickettsiales, D_4__Mitochondria, D_5__Oenothera berteroana, D_6__Oenothera berteroana	1	0	0	0	0	0	0	0	0	0	0	0	0	0	0	1	0	0	0	0	0	0	0	0	0	0	0	0	0	0	0	0	0	0	0	0	0	0	0	0	0	0	0	0	0	0	0	0
AOTI010290390.5628.7500	D_0__Bacteria, D_1__Proteobacteria, D_2__Alphaproteobacteria, D_3__Rickettsiales, D_4__Mitochondria, Ambiguous_taxa, Ambiguous_taxa	8	0	0	0	0	6	0	0	0	0	0	0	0	0	0	0	0	0	0	0	0	0	0	0	0	0	0	0	0	0	0	0	0	0	0	0	0	0	0	0	0	0	0	0	0	0	0	0
GABT01019963.848.2718	D_0__Bacteria, D_1__Cyanobacteria, D_2__Oxyphotobacteria, D_3__Chloroplast, Ambiguous_taxa, Ambiguous_taxa, Ambiguous_taxa	1678	0	0	0	1650	0	4	0	0	0	0	0	0	0	0	0	0	0	0	0	0	0	0	0	0	0	0	0	0	0	0	0	0	0	0	0	0	0	0	0	0	0	0	0	0	0	0	0
GEOZ01011694.30.1896	D_0__Bacteria, D_1__Cyanobacteria, D_2__Oxyphotobacteria, D_3__Chloroplast, D_4__Millettia pinnata, D_5__Millettia pinnata, D_6__Millettia pinnata	18	0	0	0	0	0	1	1	1	0	0	0	0	0	0	0	0	0	0	0	0	0	0	0	0	0	0	0	0	0	0	0	0	0	2	0	0	0	0	0	0	0	0	0	0	0	0	0
KP030753.210559.212415	D_0__Bacteria, D_1__Proteobacteria, D_2__Alphaproteobacteria, D_3__Rickettsiales, D_4__Mitochondria, Ambiguous_taxa, Ambiguous_taxa	4	0	0	0	0	0	0	0	0	0	0	0	0	0	0	0	0	0	0	0	0	0	0	0	0	0	0	0	0	0	0	0	0	0	0	0	0	0	0	0	0	0	0	0	0	0	0	0
GELY01098313.1987.3802	D_0__Bacteria, D_1__Proteobacteria, D_2__Alphaproteobacteria, D_3__Rickettsiales, D_4__Mitochondria, Ambiguous_taxa, Ambiguous_taxa	14	1	0	1	0	0	2	0	0	0	0	0	0	0	0	0	0	0	0	0	0	0	0	0	0	0	0	0	0	0	0	0	0	0	0	1	0	0	1	0	0	0	0	0	0	0	0	0
CP010525.1943855.1945668	D_0__Bacteria, D_1__Firmicutes, D_2__Bacilli, D_3__Bacillales, D_4__Bacillaceae, D_5__Bacillus, D_6__Bacillus coagulans	22	0	0	0	0	0	0	0	0	22	0	0	0	0	0	0	0	0	0	0	0	0	0	0	0	0	0	0	0	0	0	0	0	0	0	0	0	0	0	0	0	0	0	0	0	0	0	0
KF625183.1.1786	D_0__Bacteria, D_1__Proteobacteria, D_2__Gammaproteobacteria, D_3__Enterobacteriales, D_4__Enterobacteriaceae, D_5__Klebsiella, D_6__Klebsiella oxytoca	9955	0	0	0	0	0	0	0	0	0	0	0	0	0	0	0	531	107	705	1	22	1	465	478	359	0	0	1	120	77	78	1	1	83	0	0	0	0	232	0	0	0	0	0	0	0	0	0
AYSG01000002.292.2076	D_0__Bacteria, D_1__Firmicutes, D_2__Bacilli, D_3__Lactobacillales, D_4__Streptococcaceae, D_5__Streptococcus, D_6__Streptococcus thermophilus TH1435	8	0	0	0	0	0	0	0	0	0	0	0	0	8	0	0	0	0	0	0	0	0	0	0	0	0	0	0	0	0	0	0	0	0	0	0	0	0	0	0	0	0	0	0	0	0	0	0
KF625179.1.1776	D_0__Bacteria, D_1__Firmicutes, D_2__Bacilli, D_3__Bacillales, D_4__Bacillaceae, D_5__Bacillus, D_6__Bacillus cereus	1	0	0	0	0	0	1	0	0	0	0	0	0	0	0	0	0	0	0	0	0	0	0	0	0	0	0	0	0	0	0	0	0	0	0	0	0	0	0	0	0	0	0	0	0	0	0	0
JRJC01000023.11.1813	D_0__Bacteria, D_1__Proteobacteria, D_2__Gammaproteobacteria, D_3__Enterobacteriales, D_4__Enterobacteriaceae, D_5__Enterobacter, D_6__Enterobacter sp. UCD-UG_FMILLET	195	0	0	0	0	0	0	0	0	0	0	0	0	0	0	0	10	50	6	0	0	0	15	36	3	0	0	0	0	0	0	0	0	0	0	0	0	0	0	0	0	0	0	0	0	0	0	0
CCPS01000022.154.1916	D_0__Bacteria, D_1__Proteobacteria, D_2__Gammaproteobacteria, D_3__Enterobacteriales, D_4__Enterobacteriaceae, D_5__Escherichia-Shigella, D_6__Escherichia coli	154	0	0	15	0	0	0	0	0	0	0	33	0	0	0	0	0	0	0	0	0	0	0	0	0	0	0	0	0	0	0	0	0	0	0	0	0	0	0	0	0	0	0	0	0	0	0	0
AODT01000017.6.1781	D_0__Bacteria, D_1__Proteobacteria, D_2__Gammaproteobacteria, D_3__Enterobacteriales, D_4__Enterobacteriaceae, D_5__Pectobacterium, D_6__Pectobacterium carotovorum subsp. carotovorum ICMP 5702	53	0	0	0	0	0	0	0	0	0	0	0	0	0	0	0	0	0	0	0	0	0	1	0	0	0	0	0	1	0	0	0	0	0	0	0	0	0	0	0	0	0	0	0	0	0	0	0
KF625186.1.1741	D_0__Bacteria, D_1__Proteobacteria, D_2__Gammaproteobacteria, D_3__Enterobacteriales, D_4__Enterobacteriaceae, D_5__Raoultella, D_6__Raoultella ornithinolytica	35	0	0	0	0	0	0	0	0	0	0	0	0	0	0	0	0	0	0	0	0	0	2	2	0	0	0	0	0	0	0	0	0	0	0	0	0	0	0	0	0	0	1	0	0	0	0	0
LVNO01000071.3443.5183	D_0__Bacteria, D_1__Proteobacteria, D_2__Gammaproteobacteria, D_3__Enterobacteriales, D_4__Enterobacteriaceae, D_5__Escherichia-Shigella, D_6__Escherichia coli	19	0	0	1	0	0	0	0	0	0	0	0	0	0	0	0	0	0	0	0	0	0	0	0	0	0	0	0	0	0	0	0	0	0	0	0	0	0	0	0	0	0	0	0	0	0	0	0
JP829337.2569.4303	D_0__Bacteria, D_1__Cyanobacteria, D_2__Oxyphotobacteria, D_3__Chloroplast, D_4__Triticum aestivum (bread wheat), D_5__Triticum aestivum (bread wheat), D_6__Triticum aestivum (bread wheat)	9060	1053	454	526	764	251	685	45	1	4	0	12	0	2	0	9	9	6	26	0	0	0	8	31	9	33	0	2	2	1	24	0	0	0	1	2	0	1	32	0	0	2	8	0	0	0	1	0
KF625190.1.1731	D_0__Bacteria, D_1__Proteobacteria, D_2__Gammaproteobacteria, D_3__Enterobacteriales, D_4__Enterobacteriaceae, D_5__Buttiauxella, D_6__Buttiauxella agrestis	874	0	0	28	0	0	0	0	0	0	0	0	0	0	2	0	0	0	0	0	0	0	0	0	7	0	0	0	0	0	0	5	7	0	0	0	0	0	0	0	0	0	0	0	0	0	0	0
CP007799.4461895.4463619	D_0__Bacteria, D_1__Proteobacteria, D_2__Gammaproteobacteria, D_3__Enterobacteriales, D_4__Enterobacteriaceae, D_5__Escherichia-Shigella, Ambiguous_taxa	13514	145	291	124	943	289	225	155	559	179	12	877	22	262	43	51	30	70	5	108	56	0	34	35	40	19	0	70	44	3	22	89	68	119	10	146	0	533	9	39	147	376	80	0	31	25	0	143
FJ456353.1.1720	D_0__Bacteria, D_1__Proteobacteria, D_2__Gammaproteobacteria, D_3__Vibrionales, D_4__Vibrionaceae, D_5__Photobacterium, D_6__uncultured bacterium	4	1	0	0	0	0	0	0	0	0	0	0	0	0	0	0	0	0	0	0	0	0	0	0	0	0	0	0	0	0	0	0	0	0	0	0	0	0	0	0	0	0	0	0	0	0	0	0
CSHW01000012.39517.41228	D_0__Bacteria, D_1__Firmicutes, D_2__Bacilli, D_3__Bacillales, D_4__Staphylococcaceae, D_5__Staphylococcus, Ambiguous_taxa	183	0	0	4	0	5	34	0	0	0	0	0	0	0	0	0	0	0	0	0	0	0	0	0	0	0	0	0	0	0	0	0	0	0	0	30	0	0	0	0	0	0	0	0	0	0	0	0
GCKC01172285.99.1797	D_0__Bacteria, D_1__Proteobacteria, D_2__Alphaproteobacteria, D_3__Rickettsiales, D_4__Mitochondria, D_5__Gleditsia sinensis, D_6__Gleditsia sinensis	4145	0	0	0	0	1	0	0	0	14	0	6	0	0	9	0	22	15	0	0	0	0	17	0	5	0	0	0	10	0	22	0	13	0	0	0	0	0	0	0	0	0	0	0	0	11	0	36
AODU01000002.238314.240034	D_0__Bacteria, D_1__Proteobacteria, D_2__Gammaproteobacteria, D_3__Enterobacteriales, D_4__Enterobacteriaceae, D_5__Pectobacterium, D_6__Pectobacterium carotovorum subsp. carotovorum UGC32	7	0	0	0	0	0	0	0	0	0	0	0	0	0	0	0	0	0	0	0	0	0	0	0	0	0	0	0	0	0	0	0	0	0	0	0	0	0	0	0	0	0	0	0	0	0	0	0
KU176938.115999.117675	D_0__Bacteria, D_1__Proteobacteria, D_2__Alphaproteobacteria, D_3__Rickettsiales, D_4__Mitochondria, D_5__Oryza minuta, D_6__Oryza minuta	41	3	0	5	0	0	0	0	0	0	0	0	0	0	0	0	0	0	0	0	0	0	0	0	0	0	0	0	0	0	0	0	0	0	0	0	0	0	0	0	0	0	0	0	0	0	0	0
BD287721.2.1674	D_0__Bacteria, D_1__Firmicutes, D_2__Bacilli, D_3__Bacillales, D_4__Paenibacillaceae, D_5__Brevibacillus, D_6__unidentified	14	0	0	0	0	0	0	0	0	0	0	0	0	0	0	0	0	0	0	0	0	0	0	0	0	0	0	0	0	0	0	0	0	0	0	0	0	0	0	0	0	0	0	0	0	0	0	0
KF625182.1.1673	D_0__Bacteria, D_1__Proteobacteria, D_2__Gammaproteobacteria, D_3__Aeromonadales, D_4__Aeromonadaceae, D_5__Aeromonas, D_6__Aeromonas allosaccharophila	77130	0	1	0	0	0	1	163	351	151	19	14	0	43	0	41	38	0	19	63	22	133	160	38	9	1	2	22	13	40	35	2	106	1	115	60	119	131	0	0	0	282	17	114	91	0	0	0
BBPC01190614.7148.8812	D_0__Bacteria, D_1__Proteobacteria, D_2__Gammaproteobacteria, D_3__Pseudomonadales, D_4__Pseudomonadaceae, D_5__Pseudomonas, D_6__Humulus lupulus var. lupulus	8744	0	0	39	0	1	2	1	0	0	89	21	1	88	2	2	0	0	5	40	0	0	6	0	4	0	0	0	3	0	1	70	0	0	0	0	0	0	0	0	1	0	0	17	0	0	0	0
KF625191.1.1667	D_0__Bacteria, D_1__Proteobacteria, D_2__Gammaproteobacteria, D_3__Enterobacteriales, D_4__Enterobacteriaceae, D_5__Enterobacter, D_6__Klebsiella aerogenes	4804	0	0	0	0	0	0	0	0	0	0	6	0	0	22	0	258	47	15	1	0	18	269	215	68	0	0	0	72	0	20	0	1	0	0	0	0	0	0	0	0	22	44	12	16	0	182	0
LKIT01000005.211354.212989	D_0__Bacteria, D_1__Proteobacteria, D_2__Gammaproteobacteria, D_3__Xanthomonadales, D_4__Xanthomonadaceae, D_5__Luteimonas, D_6__Xanthomonas sp. Mitacek01	265	27	0	0	0	0	0	0	0	0	0	0	0	0	0	0	0	0	0	0	0	0	0	0	0	0	0	0	0	0	0	0	0	0	0	0	0	0	0	0	0	0	0	0	0	0	0	0
AY491594.1.1631	D_0__Bacteria, D_1__Proteobacteria, D_2__Gammaproteobacteria, D_3__Betaproteobacteriales, D_4__Burkholderiaceae, D_5__uncultured, D_6__uncultured bacterium	6	0	0	0	0	0	0	0	0	1	0	0	0	0	0	0	0	0	0	0	0	0	0	0	0	0	0	0	0	0	0	0	0	0	0	0	0	0	0	0	0	0	0	0	0	0	0	0
FM179752.1.1686	D_0__Bacteria, D_1__Proteobacteria, D_2__Gammaproteobacteria, D_3__Enterobacteriales, D_4__Enterobacteriaceae, D_5__Serratia, D_6__Serratia sp. SBS	248	0	0	0	0	0	69	0	0	0	0	9	0	0	0	0	0	0	0	0	0	0	0	0	3	0	0	1	0	0	0	0	0	0	0	0	0	0	14	0	0	0	0	0	0	0	0	0
JN579959.1.1630	D_0__Bacteria, D_1__Proteobacteria, D_2__Gammaproteobacteria, D_3__Betaproteobacteriales, D_4__Burkholderiaceae, D_5__Xenophilus, D_6__uncultured bacterium	36	0	0	0	0	0	0	0	0	0	0	0	0	0	0	0	0	0	0	0	0	0	0	0	0	0	0	0	0	0	0	0	0	0	0	0	0	0	0	0	0	0	0	0	0	0	0	0
LNNI01000005.225118.226745	D_0__Bacteria, D_1__Proteobacteria, D_2__Gammaproteobacteria, D_3__Pseudomonadales, D_4__Pseudomonadaceae, D_5__Pseudomonas, D_6__Stenotrophomonas rhizophila	27247	411	4	74	0	0	156	126	0	61	68	49	0	22	0	44	114	453	67	0	0	100	91	54	51	27	0	2	54	21	21	1	2	0	19	0	16	1	22	0	0	0	0	1	10	3	0	0
FJ375401.1.1627	D_0__Bacteria, D_1__Proteobacteria, D_2__Gammaproteobacteria, D_3__Pseudomonadales, D_4__Moraxellaceae, D_5__Acinetobacter, D_6__uncultured bacterium	2	0	0	0	0	0	0	0	0	0	0	0	0	0	0	0	0	0	0	0	0	0	0	0	0	0	0	0	0	0	0	0	0	0	0	0	0	0	0	0	0	0	0	0	0	0	0	0
EF613488.1.1622	D_0__Bacteria, D_1__Proteobacteria, D_2__Gammaproteobacteria, D_3__Alteromonadales, D_4__Pseudoalteromonadaceae, D_5__Pseudoalteromonas, D_6__Pseudoalteromonas sp. NJ70	97	0	0	0	0	0	0	0	95	0	0	0	0	0	0	0	0	0	0	0	0	0	0	0	0	0	0	0	0	0	0	0	0	0	0	0	0	0	0	0	0	0	0	0	0	0	0	0
AOQJ01000007.3335.4955	D_0__Bacteria, D_1__Proteobacteria, D_2__Gammaproteobacteria, D_3__Enterobacteriales, D_4__Enterobacteriaceae, D_5__Escherichia-Shigella, D_6__Escherichia coli TOP293-4	23	0	0	0	0	0	0	0	0	0	0	0	0	0	0	0	0	0	0	0	0	0	0	0	0	0	0	0	0	0	0	0	0	0	0	0	0	0	0	0	0	0	0	0	0	0	0	1
AYWN01000015.724.2340	D_0__Bacteria, D_1__Proteobacteria, D_2__Alphaproteobacteria, D_3__Rhizobiales, D_4__Rhizobiaceae, D_5__Mesorhizobium, Ambiguous_taxa	793	0	0	0	0	0	0	0	0	0	0	0	0	0	0	0	0	0	0	0	0	2	13	0	0	0	0	0	0	0	0	0	0	0	28	0	0	0	45	0	0	1	0	0	0	0	0	0
AOQL01000153.3609.5221	D_0__Bacteria, D_1__Proteobacteria, D_2__Gammaproteobacteria, D_3__Enterobacteriales, D_4__Enterobacteriaceae, D_5__Escherichia-Shigella, D_6__Escherichia coli TOP550-1	2719	1	0	0	1	0	0	3	0	0	0	0	0	0	0	0	0	0	0	0	0	0	11	0	0	0	0	0	0	0	0	0	0	0	0	0	0	0	0	0	0	0	0	0	0	0	0	0
GEUY01000836.1.1611	D_0__Bacteria, D_1__Proteobacteria, D_2__Gammaproteobacteria, D_3__Betaproteobacteriales, D_4__Burkholderiaceae, D_5__Ideonella, D_6__Cenchrus americanus	711	0	0	0	0	0	0	0	0	0	0	6	0	0	0	0	0	0	0	0	0	0	0	0	0	0	0	0	0	0	0	0	0	0	0	0	0	0	26	145	0	0	2	0	0	22	0	0
KJ535397.1.1610	D_0__Bacteria, D_1__Proteobacteria, D_2__Gammaproteobacteria, D_3__Pseudomonadales, D_4__Pseudomonadaceae, D_5__Pseudomonas, D_6__Pseudomonas putida	55	0	0	0	0	0	1	0	0	0	4	0	0	5	0	14	0	0	4	0	0	1	0	0	0	0	0	0	0	0	0	0	0	0	0	0	0	0	0	0	0	0	0	0	0	0	0	2
AY491606.1.1607	D_0__Bacteria, D_1__Proteobacteria, D_2__Gammaproteobacteria, D_3__Betaproteobacteriales, D_4__Burkholderiaceae, D_5__uncultured, D_6__uncultured bacterium	356	0	0	0	72	0	0	0	0	0	0	1	0	0	0	0	0	0	0	0	0	0	0	0	0	0	0	0	0	0	0	0	0	0	62	0	0	0	0	0	0	0	0	0	0	0	0	0
FJ375375.1.1607	D_0__Bacteria, D_1__Proteobacteria, D_2__Gammaproteobacteria, D_3__Pseudomonadales, D_4__Moraxellaceae, D_5__Acinetobacter, D_6__uncultured bacterium	5	0	0	0	0	0	0	0	0	0	0	0	0	0	0	0	0	0	0	0	0	0	0	0	0	0	0	0	0	0	0	0	0	0	0	0	0	0	0	0	0	0	0	0	0	0	0	0
JN580008.1.1606	D_0__Bacteria, D_1__Proteobacteria, D_2__Alphaproteobacteria, D_3__Sphingomonadales, D_4__Sphingomonadaceae, D_5__Sphingomonas, D_6__uncultured bacterium	405	0	0	0	0	0	18	0	0	0	0	0	0	0	0	0	0	0	0	0	0	0	1	2	0	0	0	0	0	0	0	0	0	0	22	0	0	0	8	7	0	0	0	0	0	0	0	0
DQ082863.1.1602	D_0__Bacteria, D_1__Proteobacteria, D_2__Gammaproteobacteria, D_3__Pseudomonadales, D_4__Pseudomonadaceae, D_5__Pseudomonas, D_6__Pseudomonas sp. LDC-5 MNNG mutant	7	0	0	0	0	0	0	0	0	0	0	0	0	0	0	2	0	0	0	0	0	0	0	0	0	0	0	0	0	0	0	0	0	0	0	0	0	0	0	0	0	0	0	0	0	0	0	0
FJ375402.1.1598	D_0__Bacteria, D_1__Bacteroidetes, D_2__Bacteroidia, D_3__Flavobacteriales, D_4__Weeksellaceae, D_5__Cloacibacterium, D_6__uncultured bacterium	144	0	0	0	0	0	0	0	0	1	0	0	0	0	0	0	0	0	0	0	0	0	7	0	1	0	0	0	0	0	0	0	0	0	0	0	0	0	0	0	0	0	0	0	0	0	0	0
JN579953.1.1594	D_0__Bacteria, D_1__Proteobacteria, D_2__Gammaproteobacteria, D_3__Pseudomonadales, D_4__Pseudomonadaceae, D_5__Pseudomonas, D_6__uncultured bacterium	90748	16	0	0	1	0	0	69	4	1	26	45	0	78	0	1	34	0	0	0	1	0	32	17	16	0	0	0	0	0	0	0	0	0	12	1	0	0	0	0	74	0	0	33	2	11	1	2
AOKA01000137.3650.5241	D_0__Bacteria, D_1__Proteobacteria, D_2__Gammaproteobacteria, D_3__Pseudomonadales, D_4__Pseudomonadaceae, D_5__Pseudomonas, Ambiguous_taxa	23963	5	0	24	0	47	0	82	0	37	110	256	5	83	33	23	0	0	0	1	0	0	0	0	0	0	1	0	0	0	0	0	47	0	0	0	0	0	0	0	0	0	0	29	24	0	1	0
AB176192.1.1591	D_0__Bacteria, D_1__Proteobacteria, D_2__Gammaproteobacteria, D_3__Pseudomonadales, D_4__Moraxellaceae, D_5__Acinetobacter, D_6__uncultured bacterium	86	0	1	0	0	0	0	0	0	0	0	0	0	0	0	0	0	1	20	0	7	0	0	0	0	0	0	0	0	0	0	0	0	0	0	0	0	0	0	0	0	0	0	0	0	0	0	0
CATO01000049.63.1649	D_0__Bacteria, D_1__Proteobacteria, D_2__Gammaproteobacteria, D_3__Enterobacteriales, D_4__Enterobacteriaceae, D_5__Salmonella, Ambiguous_taxa	50	1	0	0	1	0	1	0	1	0	0	1	0	0	0	1	0	0	0	0	0	0	0	0	0	0	0	0	0	0	0	0	0	1	0	0	0	5	0	0	0	0	0	0	0	0	1	1
FJ375397.1.1587	D_0__Bacteria, D_1__Proteobacteria, D_2__Alphaproteobacteria, D_3__Rhizobiales, D_4__Beijerinckiaceae, D_5__Bosea, D_6__uncultured bacterium	4	0	0	0	0	0	0	0	1	0	0	0	0	0	0	0	0	0	0	0	0	0	0	0	0	0	0	0	1	0	0	0	0	0	0	0	0	0	0	0	0	0	0	0	0	0	0	0
KJ535391.1.1590	D_0__Bacteria, D_1__Proteobacteria, D_2__Gammaproteobacteria, D_3__Pseudomonadales, D_4__Pseudomonadaceae, D_5__Pseudomonas, D_6__Pseudomonas putida	105141	839	611	157	940	801	1149	1022	1013	363	10494	70	1354	8920	66	32306	1159	357	823	76	94	126	828	669	555	762	118	71	200	59	172	65	4	114	14	1	0	101	28	39	2	35	56	9	54	33	7	1120
FJ456656.1.1595	D_0__Bacteria, D_1__Proteobacteria, D_2__Gammaproteobacteria, D_3__Vibrionales, D_4__Vibrionaceae, D_5__Aliivibrio, D_6__uncultured bacterium	4	0	0	0	0	0	0	0	0	0	0	0	0	0	0	0	0	0	0	0	0	0	0	0	0	0	0	0	0	0	0	0	0	0	0	0	0	0	0	0	0	0	0	0	0	0	0	0
DQ396030.1.1593	D_0__Bacteria, D_1__Proteobacteria, D_2__Gammaproteobacteria, D_3__Oceanospirillales, D_4__Alcanivoracaceae, D_5__Alcanivorax, D_6__uncultured organism	1	0	0	0	0	0	0	0	0	0	0	0	0	0	0	0	0	0	0	0	0	0	0	0	0	0	0	0	0	0	0	0	0	0	0	0	0	0	0	0	0	0	0	0	0	0	0	0
AY491580.1.1577	D_0__Bacteria, D_1__Proteobacteria, D_2__Gammaproteobacteria, D_3__Betaproteobacteriales, D_4__Burkholderiaceae, D_5__uncultured, D_6__uncultured bacterium	5924	113	408	193	92	76	2	86	0	16	0	7	0	29	2	1	17	0	1	0	0	48	17	64	21	34	30	0	77	45	51	0	54	1	21	4	0	0	0	67	0	23	8	0	0	0	0	129
FJ375369.1.1577	D_0__Bacteria, D_1__Proteobacteria, D_2__Alphaproteobacteria, D_3__Rhizobiales, D_4__Rhizobiaceae, D_5__Allorhizobium-Neorhizobium-Pararhizobium-Rhizobium, D_6__uncultured bacterium	64	0	0	0	0	0	0	0	0	0	0	0	0	0	0	0	0	0	0	0	0	0	0	0	0	0	0	0	0	0	0	0	0	0	0	6	0	0	15	0	0	6	3	0	0	0	0	0
JUOP01000215.81.1657	D_0__Bacteria, D_1__Firmicutes, D_2__Bacilli, D_3__Lactobacillales, D_4__Enterococcaceae, D_5__Enterococcus, D_6__Enterococcus faecalis	116	0	0	0	0	0	0	0	0	0	0	0	0	0	0	0	0	0	0	0	0	0	0	0	0	0	0	0	0	0	0	0	0	0	0	0	0	0	4	0	0	0	0	0	0	0	0	0
AB568114.1.1585	D_0__Bacteria, D_1__Proteobacteria, D_2__Gammaproteobacteria, D_3__Betaproteobacteriales, D_4__Burkholderiaceae, D_5__Burkholderia-Caballeronia-Paraburkholderia, D_6__Paraburkholderia tropica	100	0	0	0	0	0	0	1	0	0	1	1	0	6	0	0	0	4	0	0	0	0	0	0	0	0	0	0	0	0	0	0	0	0	0	0	0	0	0	0	0	0	0	0	6	0	1	5
MGRY01000212.10194.11792	D_0__Bacteria, D_1__Proteobacteria, D_2__Deltaproteobacteria, D_3__Myxococcales, D_4__bacteriap25, Ambiguous_taxa, Ambiguous_taxa	166	0	0	0	0	0	0	0	0	0	0	0	0	0	0	0	0	0	0	0	0	0	0	0	0	0	0	0	0	0	0	0	0	0	0	0	0	0	0	0	0	0	0	0	0	0	0	0
ANPK01000008.28232.29804	D_0__Bacteria, D_1__Firmicutes, D_2__Bacilli, D_3__Bacillales, D_4__Bacillaceae, D_5__Bacillus, Ambiguous_taxa	132	0	1	0	1	24	29	31	0	8	0	0	0	0	0	0	0	0	33	0	0	0	0	0	0	0	0	0	0	0	0	0	0	0	0	0	0	0	0	0	0	0	0	0	0	0	0	0
KF026279.1.1573	D_0__Bacteria, D_1__Bacteroidetes, D_2__Bacteroidia, D_3__Flavobacteriales, D_4__Weeksellaceae, D_5__Cloacibacterium, D_6__Cloacibacterium normanense	4	0	0	0	0	0	0	0	0	0	0	0	0	0	0	0	0	0	0	0	0	0	0	0	0	0	0	0	0	0	0	0	0	0	0	0	0	0	0	0	0	0	0	0	0	0	3	0
LHTF01000007.224794.226399	D_0__Bacteria, D_1__Proteobacteria, D_2__Gammaproteobacteria, D_3__Enterobacteriales, D_4__Enterobacteriaceae, D_5__Salmonella, D_6__Salmonella enterica subsp. enterica serovar Pullorum	4	0	0	0	0	0	0	0	0	0	0	0	0	0	0	0	0	0	0	0	0	0	0	0	0	0	0	0	0	0	0	0	0	0	0	0	0	0	0	0	0	0	0	0	0	0	0	0
CP010322.3235536.3237118	D_0__Bacteria, D_1__Firmicutes, D_2__Bacilli, D_3__Bacillales, D_4__Bacillaceae, D_5__Bacillus, D_6__Bacillus anthracis	4	0	0	0	0	0	0	0	0	0	0	0	0	0	0	0	0	0	4	0	0	0	0	0	0	0	0	0	0	0	0	0	0	0	0	0	0	0	0	0	0	0	0	0	0	0	0	0
JN854198.84707.86297	D_0__Bacteria, D_1__Cyanobacteria, D_2__Oxyphotobacteria, D_3__Chloroplast, D_4__Pinus greggii, D_5__Pinus greggii, D_6__Pinus greggii	58	0	0	0	3	0	1	0	0	0	0	0	0	0	0	0	0	0	0	0	0	0	0	0	0	0	0	0	0	0	0	0	0	0	0	0	0	0	0	0	0	0	1	0	0	0	0	0
EU747699.1.1596	D_0__Bacteria, D_1__Proteobacteria, D_2__Gammaproteobacteria, D_3__Xanthomonadales, D_4__Xanthomonadaceae, D_5__Stenotrophomonas, Ambiguous_taxa	449	0	0	0	0	0	0	0	0	0	0	0	0	0	0	0	0	0	0	0	0	0	0	0	4	0	0	0	3	0	0	0	0	0	0	0	0	0	0	1	0	0	0	0	0	5	0	0
JN579965.1.1567	D_0__Bacteria, D_1__Proteobacteria, D_2__Gammaproteobacteria, D_3__Pseudomonadales, D_4__Pseudomonadaceae, D_5__Pseudomonas, D_6__uncultured bacterium	975	0	0	0	0	0	0	0	0	0	0	0	0	0	0	0	0	0	0	0	0	0	0	0	0	0	0	0	0	0	5	0	0	0	0	36	0	0	20	0	0	44	10	0	0	0	0	29
JN695895.1.1629	D_0__Bacteria, D_1__Proteobacteria, D_2__Gammaproteobacteria, D_3__Betaproteobacteriales, D_4__Burkholderiaceae, D_5__Burkholderia-Caballeronia-Paraburkholderia, D_6__Burkholderia vietnamiensis	2015	0	0	14	0	24	9	32	0	0	0	8	0	9	0	0	0	26	0	0	3	0	0	0	0	0	0	0	9	1	0	0	1	0	3	31	32	58	9	229	0	26	82	0	37	12	66	65
LT158015.1.1570	D_0__Bacteria, D_1__Proteobacteria, D_2__Gammaproteobacteria, D_3__Betaproteobacteriales, D_4__Burkholderiaceae, D_5__Burkholderia-Caballeronia-Paraburkholderia, D_6__Burkholderia cenocepacia	1	0	0	0	0	0	0	0	0	0	0	0	0	0	0	0	0	0	0	0	0	0	0	0	0	0	0	0	0	0	0	0	0	0	0	0	0	0	0	0	0	0	1	0	0	0	0	0
EF520574.1.1564	D_0__Bacteria, D_1__Proteobacteria, D_2__Gammaproteobacteria, D_3__Xanthomonadales, D_4__Xanthomonadaceae, D_5__Stenotrophomonas, D_6__uncultured gamma proteobacterium	1405	0	0	0	0	0	278	0	0	0	0	0	0	0	0	0	34	0	6	36	0	43	43	33	8	0	0	0	0	0	9	22	0	0	0	0	0	0	0	0	0	0	0	1	0	0	0	0
JF825494.1.1570	D_0__Bacteria, D_1__Firmicutes, D_2__Bacilli, D_3__Bacillales, D_4__Bacillaceae, D_5__Geobacillus, Ambiguous_taxa	11	8	0	0	0	0	0	0	0	0	0	0	0	0	0	0	0	0	0	0	0	0	0	0	0	0	0	0	0	0	0	0	0	0	0	0	0	0	0	0	0	0	0	0	0	0	0	0
JN580035.1.1564	D_0__Bacteria, D_1__Bacteroidetes, D_2__Bacteroidia, D_3__Cytophagales, D_4__Microscillaceae, D_5__uncultured, D_6__uncultured bacterium	36	0	0	0	0	0	0	0	0	0	0	0	0	0	0	0	0	0	0	0	0	0	3	0	0	0	0	0	0	0	0	0	0	0	0	0	0	0	0	0	0	0	0	0	0	0	0	0
AY923118.1.1577	D_0__Bacteria, D_1__Firmicutes, D_2__Negativicutes, D_3__Selenomonadales, D_4__Veillonellaceae, D_5__Veillonella, D_6__Veillonella sp. oral clone ASCA08	105	0	0	0	0	0	92	0	0	0	0	0	0	0	0	0	0	0	0	0	0	0	0	0	0	0	0	0	0	0	0	0	0	0	0	0	0	0	0	0	0	0	0	0	0	0	0	0
KU851852.1.1577	D_0__Bacteria, D_1__Proteobacteria, D_2__Gammaproteobacteria, D_3__Betaproteobacteriales, D_4__Chromobacteriaceae, D_5__Vogesella, D_6__uncultured bacterium	7	0	0	0	0	0	0	0	0	0	0	0	0	0	0	0	0	0	1	0	0	0	0	0	0	0	0	0	0	0	0	0	0	0	0	0	0	0	0	0	0	0	0	0	0	0	0	0
JN695885.1.1594	D_0__Bacteria, D_1__Firmicutes, D_2__Bacilli, D_3__Bacillales, D_4__Staphylococcaceae, D_5__Staphylococcus, D_6__Staphylococcus epidermidis	235	4	3	5	10	5	7	12	8	4	0	2	0	0	0	0	4	32	12	0	0	0	0	0	0	4	0	0	3	0	0	0	0	3	9	16	12	15	1	0	0	0	13	0	0	0	0	5
FJ456355.1.1575	D_0__Bacteria, D_1__Proteobacteria, D_2__Gammaproteobacteria, D_3__Vibrionales, D_4__Vibrionaceae, D_5__Photobacterium, D_6__uncultured bacterium	206	154	0	0	0	0	0	0	0	0	0	0	0	0	0	0	0	0	0	0	0	0	0	0	0	0	0	0	0	0	0	0	0	0	0	0	0	0	0	0	0	0	0	0	0	0	0	0
LG042641.312212.313771	D_0__Bacteria, D_1__Firmicutes, D_2__Bacilli, D_3__Lactobacillales, D_4__Lactobacillaceae, D_5__Lactobacillus, D_6__Lactobacillus reuteri	3	0	0	0	0	0	0	0	0	0	0	0	0	0	0	0	0	0	0	0	0	0	0	0	0	2	0	0	0	0	0	1	0	0	0	0	0	0	0	0	0	0	0	0	0	0	0	0
CATN01000055.2.1560	D_0__Bacteria, D_1__Proteobacteria, D_2__Gammaproteobacteria, D_3__Enterobacteriales, D_4__Enterobacteriaceae, D_5__Salmonella, Ambiguous_taxa	22	0	0	0	0	0	0	0	0	0	0	0	0	0	0	0	0	0	3	0	0	0	0	1	0	0	0	0	0	0	0	0	0	0	0	0	0	0	0	0	0	0	0	0	0	0	0	0
ANCA01000006.61.1642	D_0__Bacteria, D_1__Firmicutes, D_2__Bacilli, D_3__Lactobacillales, D_4__Leuconostocaceae, D_5__Weissella, Ambiguous_taxa	13	0	0	0	0	0	0	0	0	0	0	0	0	0	0	1	0	0	0	0	0	0	0	0	0	0	0	0	0	0	0	0	0	0	0	0	0	0	0	0	0	0	0	0	0	0	0	0
AY923144.1.1571	D_0__Bacteria, D_1__Firmicutes, D_2__Negativicutes, D_3__Selenomonadales, D_4__Veillonellaceae, D_5__Veillonella, Ambiguous_taxa	172	0	0	0	0	0	1	0	0	47	0	0	0	0	0	0	0	0	0	0	0	0	0	0	0	0	0	0	0	0	0	0	0	0	0	0	0	0	0	0	0	0	0	0	0	0	0	0
DQ294961.4.1561	D_0__Bacteria, D_1__Firmicutes, D_2__Bacilli, D_3__Lactobacillales, D_4__Leuconostocaceae, D_5__Weissella, Ambiguous_taxa	9	0	0	0	0	0	0	0	0	0	0	0	0	0	0	0	0	0	0	0	0	0	0	1	0	0	0	0	0	0	0	0	0	0	0	0	0	0	0	0	0	0	0	0	0	0	0	0
DQ823176.1.1558	D_0__Bacteria, D_1__Proteobacteria, D_2__Gammaproteobacteria, D_3__Pseudomonadales, D_4__Moraxellaceae, D_5__Paraperlucidibaca, D_6__uncultured bacterium	39	0	0	0	0	0	0	0	0	0	0	0	0	0	0	0	0	0	6	0	0	0	0	0	0	0	0	0	0	0	0	0	0	0	0	0	0	0	0	0	0	0	0	0	0	0	0	0
JF346877.1.1558	D_0__Bacteria, D_1__Proteobacteria, D_2__Deltaproteobacteria, D_3__Oligoflexales, D_4__0319-6G20, D_5__uncultured bacterium, D_6__uncultured bacterium	187	0	0	0	0	0	0	0	8	0	0	0	0	24	0	0	0	0	0	0	0	0	0	0	0	0	0	0	0	0	0	0	0	0	0	0	0	0	0	0	0	0	0	0	0	0	0	0
AF308147.1.1583	D_0__Bacteria, D_1__Firmicutes, D_2__Bacilli, D_3__Lactobacillales, D_4__Lactobacillaceae, D_5__Lactobacillus, Ambiguous_taxa	4	0	0	0	0	0	0	0	0	0	0	0	0	0	0	0	0	0	0	0	0	0	0	0	0	0	0	0	0	0	0	0	0	0	0	0	0	0	0	0	0	0	0	0	0	0	0	0
DQ497785.1.1557	D_0__Bacteria, D_1__Proteobacteria, D_2__Gammaproteobacteria, D_3__Pseudomonadales, D_4__Pseudomonadaceae, D_5__Pseudomonas, D_6__uncultured bacterium	132	1	0	0	0	0	0	2	1	0	1	0	0	1	1	0	0	0	0	0	0	0	0	0	0	0	0	0	0	0	0	0	0	0	0	0	0	0	0	0	0	1	0	0	0	0	0	0
M58834.1.1582	D_0__Bacteria, D_1__Firmicutes, D_2__Bacilli, D_3__Lactobacillales, D_4__Lactobacillaceae, D_5__Pediococcus, Ambiguous_taxa	37	0	0	0	0	0	0	0	0	0	0	0	0	0	0	0	0	0	0	0	0	0	0	0	0	0	0	0	0	0	0	0	0	0	0	0	0	0	0	0	0	0	0	0	0	0	0	0
CRKN01000054.4139.5702	D_0__Bacteria, D_1__Firmicutes, D_2__Bacilli, D_3__Lactobacillales, D_4__Streptococcaceae, D_5__Streptococcus, Ambiguous_taxa	6	0	0	0	0	0	0	0	0	0	0	0	0	0	0	0	0	0	0	0	0	0	0	0	0	0	0	0	0	0	0	0	0	0	0	0	0	0	0	0	0	0	0	0	0	0	0	0
AB559717.1.1566	D_0__Bacteria, D_1__Firmicutes, D_2__Bacilli, D_3__Lactobacillales, D_4__Lactobacillaceae, D_5__Lactobacillus, Ambiguous_taxa	22	0	0	0	0	0	0	0	0	0	0	0	0	0	0	0	0	0	0	0	0	0	0	0	0	0	0	0	0	0	0	0	0	0	0	0	0	0	0	0	0	0	0	0	0	0	0	0
AY672072.1.1729	D_0__Bacteria, D_1__Firmicutes, D_2__Bacilli, D_3__Bacillales, D_4__Family XI, D_5__Gemella, D_6__uncultured Gemella sp.	282	4	0	1	0	0	228	0	0	0	0	0	0	0	0	0	0	0	0	0	0	0	0	0	0	7	0	0	0	3	0	1	4	0	0	8	0	0	0	0	0	0	0	0	0	0	0	3
DQ272506.1.1569	D_0__Bacteria, D_1__Firmicutes, D_2__Bacilli, D_3__Lactobacillales, D_4__Streptococcaceae, D_5__Streptococcus, D_6__Streptococcus sp. oral clone ASCC01	59	0	0	0	0	0	0	0	0	0	0	0	0	0	0	0	0	0	0	0	0	0	0	0	0	0	0	0	0	0	0	0	0	0	0	0	0	0	0	0	0	27	0	0	0	0	0	12
JN580042.1.1555	D_0__Bacteria, D_1__Acidobacteria, D_2__Thermoanaerobaculia, D_3__Thermoanaerobaculales, D_4__Thermoanaerobaculaceae, D_5__Subgroup 10, D_6__uncultured bacterium	37	0	0	0	0	0	0	0	0	0	0	0	0	0	0	0	0	0	0	0	0	0	0	0	0	0	0	0	0	0	0	0	0	0	0	0	0	0	0	0	0	0	0	0	0	0	0	0
HM218868.1.1554	D_0__Bacteria, D_1__Firmicutes, D_2__Bacilli, D_3__Lactobacillales, D_4__Lactobacillaceae, D_5__Lactobacillus, D_6__uncultured Lactobacillus sp.	788	670	4	0	0	0	0	0	0	0	0	1	0	6	0	0	0	0	0	0	0	0	0	0	0	0	0	0	0	0	4	0	0	0	0	0	0	0	0	0	0	0	0	0	0	0	0	0
JQ775300.1.1566	D_0__Bacteria, D_1__Firmicutes, D_2__Bacilli, D_3__Bacillales, D_4__Paenibacillaceae, D_5__Brevibacillus, Ambiguous_taxa	1	0	0	0	0	0	0	0	0	0	0	0	0	0	0	0	0	0	0	0	0	0	0	0	0	0	0	0	0	0	0	0	0	0	0	0	0	0	0	0	0	0	0	0	0	0	0	0
KJ535396.1.1585	D_0__Bacteria, D_1__Proteobacteria, D_2__Gammaproteobacteria, D_3__Pseudomonadales, D_4__Moraxellaceae, D_5__Acinetobacter, D_6__Acinetobacter schindleri	99	0	0	0	0	0	0	0	0	0	0	0	0	0	0	0	0	0	3	0	0	0	0	0	0	0	0	0	1	0	1	0	0	0	0	0	0	0	0	0	0	0	0	0	0	0	0	0
AB362692.1.1566	D_0__Bacteria, D_1__Firmicutes, D_2__Bacilli, D_3__Lactobacillales, D_4__Lactobacillaceae, D_5__Lactobacillus, Ambiguous_taxa	21	0	0	0	0	0	0	0	0	0	0	0	0	0	0	0	20	0	0	0	0	0	0	0	0	0	0	0	0	0	0	0	0	0	0	0	0	0	0	0	0	0	0	0	0	0	0	0
EU580468.1.1553	D_0__Bacteria, D_1__Proteobacteria, D_2__Gammaproteobacteria, D_3__Betaproteobacteriales, D_4__Burkholderiaceae, D_5__Rhodoferax, D_6__uncultured bacterium	70	0	0	0	0	0	1	0	0	0	0	0	0	0	0	0	0	0	0	0	0	0	0	0	0	0	0	0	0	0	0	0	0	0	0	0	0	0	0	0	0	0	0	0	0	0	0	0
EU790992.1.1553	D_0__Bacteria, D_1__Firmicutes, D_2__Bacilli, D_3__Lactobacillales, D_4__Lactobacillaceae, D_5__Lactobacillus, D_6__uncultured bacterium	2	1	0	0	0	0	0	0	0	0	0	0	0	0	0	0	0	0	0	0	0	0	0	0	0	0	0	0	0	0	0	0	0	0	0	0	0	0	0	0	0	0	0	0	0	0	0	0
FNNC01000012.47.1623	D_0__Bacteria, D_1__Firmicutes, D_2__Bacilli, D_3__Bacillales, D_4__Bacillaceae, D_5__Marinococcus, Ambiguous_taxa	67	0	0	0	0	0	0	0	0	0	0	0	0	0	0	0	0	0	0	0	0	0	0	0	0	0	0	0	0	0	0	0	0	0	0	0	0	0	0	0	0	0	0	0	0	0	0	0
JN030540.1.1553	D_0__Bacteria, D_1__Proteobacteria, D_2__Gammaproteobacteria, D_3__Alteromonadales, D_4__Alteromonadaceae, D_5__Rheinheimera, D_6__uncultured bacterium	7	0	0	0	0	0	0	0	0	0	0	0	0	0	0	0	0	0	0	0	0	0	0	0	0	0	0	0	0	0	0	0	0	0	0	0	0	0	0	0	0	0	0	0	0	0	0	0
AY923139.1.1566	D_0__Bacteria, D_1__Firmicutes, D_2__Bacilli, D_3__Bacillales, D_4__Family XI, D_5__Gemella, D_6__Gemella sp. oral clone ASCF04	1	0	0	0	0	0	0	0	0	0	0	0	0	0	0	0	0	0	0	0	0	0	0	0	0	0	0	0	0	0	0	0	0	0	0	0	0	0	0	1	0	0	0	0	0	0	0	0
JN695887.1.1587	D_0__Bacteria, D_1__Proteobacteria, D_2__Gammaproteobacteria, D_3__Enterobacteriales, D_4__Enterobacteriaceae, D_5__Enterobacter, D_6__Enterobacter sp. E177e	25064	302	185	132	541	201	442	228	285	262	34	847	28	318	30	66	105	30	33	37	58	10	27	50	35	40	39	17	16	7	10	2	0	98	32	40	49	695	63	130	72	341	86	43	30	31	554	262
JN695898.1.1583	D_0__Bacteria, D_1__Proteobacteria, D_2__Gammaproteobacteria, D_3__Enterobacteriales, D_4__Enterobacteriaceae, D_5__Pantoea, D_6__Erwinia sp. E280d	5	0	0	0	0	0	0	0	0	0	0	0	0	0	0	0	0	0	0	0	0	0	0	0	0	0	0	0	0	0	0	0	0	0	0	0	0	0	0	0	0	0	0	0	0	0	0	0
AYZC01000080.188.1737	D_0__Bacteria, D_1__Firmicutes, D_2__Bacilli, D_3__Lactobacillales, D_4__Lactobacillaceae, D_5__Lactobacillus, D_6__Lactobacillus acetotolerans DSM 20749 = JCM 3825	118	117	0	0	0	0	0	0	0	0	0	0	0	0	0	0	0	0	0	0	0	0	0	0	0	0	0	0	0	0	0	0	0	0	0	0	0	0	0	0	0	0	0	0	0	0	0	0
DJ491022.14.1563	D_0__Bacteria, D_1__Firmicutes, D_2__Bacilli, D_3__Bacillales, D_4__Bacillaceae, D_5__Bacillus, D_6__Bacillus sp.	7	0	0	0	0	3	1	3	0	0	0	0	0	0	0	0	0	0	0	0	0	0	0	0	0	0	0	0	0	0	0	0	0	0	0	0	0	0	0	0	0	0	0	0	0	0	0	0
KJ566281.1.1550	D_0__Bacteria, D_1__Proteobacteria, D_2__Gammaproteobacteria, D_3__Cellvibrionales, D_4__Halieaceae, D_5__OM60(NOR5) clade, D_6__uncultured gamma proteobacterium	1	0	0	0	1	0	0	0	0	0	0	0	0	0	0	0	0	0	0	0	0	0	0	0	0	0	0	0	0	0	0	0	0	0	0	0	0	0	0	0	0	0	0	0	0	0	0	0
CP017917.1311332.1312888	D_0__Bacteria, D_1__Proteobacteria, D_2__Gammaproteobacteria, D_3__Vibrionales, D_4__Vibrionaceae, D_5__Vibrio, Ambiguous_taxa	48	0	0	0	0	0	0	0	0	0	0	0	0	0	0	0	0	0	0	0	0	0	3	0	0	0	0	0	0	0	0	0	0	0	0	0	0	0	0	0	0	0	0	0	0	0	0	0
HQ883958.1.1549	D_0__Bacteria, D_1__Proteobacteria, D_2__Gammaproteobacteria, D_3__Enterobacteriales, D_4__Enterobacteriaceae, D_5__Escherichia-Shigella, D_6__uncultured bacterium	247	1	0	0	1	2	1	1	60	2	0	25	0	0	0	0	0	0	0	0	0	0	0	0	0	0	0	0	0	0	0	0	0	0	0	0	0	1	0	0	1	0	0	0	0	0	1	0
JMCG01000001.808510.810088	D_0__Bacteria, D_1__Proteobacteria, D_2__Gammaproteobacteria, D_3__Vibrionales, D_4__Vibrionaceae, D_5__Vibrio, Ambiguous_taxa	24618	0	0	0	0	0	0	0	0	0	0	0	0	0	0	0	0	0	0	0	0	0	0	0	0	0	0	0	0	0	0	0	0	0	0	0	0	0	0	0	0	0	0	0	0	0	0	0
KY711182.1.1549	D_0__Bacteria, D_1__Proteobacteria, D_2__Gammaproteobacteria, D_3__Pseudomonadales, D_4__Pseudomonadaceae, D_5__Pseudomonas, D_6__Pseudomonas knackmussii	62	1	0	0	0	0	0	0	0	0	0	0	0	0	0	0	0	0	2	0	0	0	0	0	0	0	0	0	0	0	2	0	0	0	0	0	0	0	0	0	0	0	0	0	0	0	0	1
KC554610.1.1562	D_0__Bacteria, D_1__Actinobacteria, D_2__Actinobacteria, D_3__Pseudonocardiales, D_4__Pseudonocardiaceae, D_5__Pseudonocardia, D_6__uncultured bacterium	4	0	0	0	0	0	0	0	0	0	0	0	0	0	0	0	0	0	0	0	0	0	0	0	0	0	0	0	0	0	0	0	0	0	0	0	0	0	0	0	0	0	0	0	0	0	0	0
DQ480422.1.1556	D_0__Bacteria, D_1__Firmicutes, D_2__Bacilli, D_3__Lactobacillales, D_4__Lactobacillaceae, D_5__Lactobacillus, D_6__uncultured bacterium	28	0	0	0	0	0	0	0	0	0	0	0	0	0	0	0	0	0	0	0	0	0	0	0	0	0	0	0	0	0	0	0	0	0	0	0	0	0	0	0	0	0	0	0	0	0	0	0
HK556042.4.1550	D_0__Bacteria, D_1__Firmicutes, D_2__Negativicutes, D_3__Selenomonadales, D_4__Veillonellaceae, D_5__Dialister, Ambiguous_taxa	28	0	0	0	0	0	0	0	0	0	0	0	0	0	0	0	0	0	0	0	0	0	0	0	0	0	0	0	0	0	0	0	0	0	0	0	0	0	0	0	0	0	0	0	0	0	0	0
JN178879.1.1558	D_0__Bacteria, D_1__Firmicutes, D_2__Bacilli, D_3__Bacillales, D_4__Bacillaceae, D_5__Bacillus, Ambiguous_taxa	9	0	0	0	0	0	0	0	0	0	0	0	0	0	0	0	0	0	0	0	0	0	0	0	0	0	0	0	0	0	0	0	0	0	0	0	0	0	8	0	0	0	0	0	0	0	0	0
JN695889.1.1580	D_0__Bacteria, D_1__Proteobacteria, D_2__Gammaproteobacteria, D_3__Enterobacteriales, D_4__Enterobacteriaceae, D_5__Pantoea, D_6__Pantoea cypripedii	69	0	0	0	0	0	0	0	0	0	0	20	0	0	0	15	0	1	0	0	0	0	0	0	0	0	0	0	0	0	0	0	0	0	0	0	0	0	0	0	0	0	0	0	0	0	0	0
KP322622.1.1547	D_0__Bacteria, D_1__Proteobacteria, D_2__Gammaproteobacteria, D_3__Enterobacteriales, D_4__Enterobacteriaceae, D_5__Enterobacter, D_6__Enterobacter hormaechei subsp. hormaechei	13	0	0	0	0	0	0	0	0	0	0	2	0	0	0	0	0	0	0	0	0	0	0	0	0	0	0	0	0	0	1	0	0	0	0	0	0	0	0	0	0	0	0	0	0	0	1	0
LDXP01000044.18703.20249	D_0__Bacteria, D_1__Rokubacteria, D_2__NC10, D_3__Rokubacteriales, Ambiguous_taxa, Ambiguous_taxa, Ambiguous_taxa	1	0	0	0	0	0	0	0	0	0	0	0	0	0	0	0	0	0	0	0	0	0	0	0	0	0	0	0	0	0	0	0	0	0	0	0	0	0	0	0	0	0	0	0	0	0	0	0
LQNG01000112.68.1642	D_0__Bacteria, D_1__Firmicutes, D_2__Bacilli, D_3__Lactobacillales, D_4__Lactobacillaceae, D_5__Lactobacillus, D_6__Lactobacillus brevis	1	1	0	0	0	0	0	0	0	0	0	0	0	0	0	0	0	0	0	0	0	0	0	0	0	0	0	0	0	0	0	0	0	0	0	0	0	0	0	0	0	0	0	0	0	0	0	0
AZDT01000040.48.1593	D_0__Bacteria, D_1__Firmicutes, D_2__Bacilli, D_3__Lactobacillales, D_4__Lactobacillaceae, D_5__Lactobacillus, Ambiguous_taxa	1	1	0	0	0	0	0	0	0	0	0	0	0	0	0	0	0	0	0	0	0	0	0	0	0	0	0	0	0	0	0	0	0	0	0	0	0	0	0	0	0	0	0	0	0	0	0	0
CP018215.2258887.2260460	D_0__Bacteria, D_1__Firmicutes, D_2__Bacilli, D_3__Lactobacillales, D_4__Lactobacillaceae, D_5__Lactobacillus, Ambiguous_taxa	32	0	0	0	32	0	0	0	0	0	0	0	0	0	0	0	0	0	0	0	0	0	0	0	0	0	0	0	0	0	0	0	0	0	0	0	0	0	0	0	0	0	0	0	0	0	0	0
CP021151.2449418.2450984	D_0__Bacteria, D_1__Proteobacteria, D_2__Gammaproteobacteria, D_3__Vibrionales, D_4__Vibrionaceae, D_5__Photobacterium, D_6__Photobacterium damselae subsp. damselae	14	0	0	11	0	0	0	0	0	0	0	0	0	0	0	0	0	0	0	0	0	0	0	0	0	0	0	0	0	0	0	0	0	0	0	0	0	0	0	0	0	0	0	0	0	0	0	0
KJ535385.1.1548	D_0__Bacteria, D_1__Proteobacteria, D_2__Gammaproteobacteria, D_3__Xanthomonadales, D_4__Xanthomonadaceae, D_5__Stenotrophomonas, Ambiguous_taxa	4538	1	81	0	0	0	0	0	2	0	0	0	0	11	0	0	44	184	36	231	64	83	61	194	34	12	0	78	35	0	1	0	1	69	0	0	0	0	0	0	0	0	0	0	0	0	0	39
KJ535392.1.1547	D_0__Bacteria, D_1__Proteobacteria, D_2__Gammaproteobacteria, D_3__Pseudomonadales, D_4__Pseudomonadaceae, D_5__Pseudomonas, D_6__Pseudomonas sp. MDAZOXVIE199c	697	1	1	0	4	2	1	1	1	0	11	0	3	16	0	48	69	1	75	0	0	0	18	8	37	0	0	0	3	0	0	0	0	0	0	0	0	0	0	0	0	0	0	0	0	1	0	3
KM851215.1.1559	D_0__Bacteria, D_1__Firmicutes, D_2__Bacilli, D_3__Lactobacillales, D_4__Carnobacteriaceae, D_5__Atopostipes, Ambiguous_taxa	5	5	0	0	0	0	0	0	0	0	0	0	0	0	0	0	0	0	0	0	0	0	0	0	0	0	0	0	0	0	0	0	0	0	0	0	0	0	0	0	0	0	0	0	0	0	0	0
AM111069.1.1545	D_0__Bacteria, D_1__Proteobacteria, D_2__Gammaproteobacteria, D_3__Alteromonadales, D_4__Shewanellaceae, D_5__Shewanella, D_6__Shewanella sp. 8012	3	0	0	0	0	0	0	0	0	0	0	0	0	0	0	0	0	0	0	0	0	0	0	0	0	0	0	0	0	0	0	0	0	0	0	0	0	0	0	0	0	0	0	0	0	0	0	0
AY923119.1.1559	D_0__Bacteria, D_1__Firmicutes, D_2__Bacilli, D_3__Lactobacillales, D_4__Streptococcaceae, D_5__Streptococcus, Ambiguous_taxa	2	0	0	0	0	0	2	0	0	0	0	0	0	0	0	0	0	0	0	0	0	0	0	0	0	0	0	0	0	0	0	0	0	0	0	0	0	0	0	0	0	0	0	0	0	0	0	0
DQ272508.1.1560	D_0__Bacteria, D_1__Proteobacteria, D_2__Gammaproteobacteria, D_3__Pasteurellales, D_4__Pasteurellaceae, D_5__Haemophilus, D_6__bacterium oral clone ASCD05	178	0	0	0	0	13	0	0	0	0	0	0	0	0	4	0	0	25	0	0	0	0	0	0	0	0	0	0	0	5	0	0	5	0	12	3	11	0	0	28	0	0	6	0	0	0	0	0
JN579711.1.1559	D_0__Bacteria, D_1__Firmicutes, D_2__Bacilli, D_3__Bacillales, D_4__Bacillaceae, D_5__Bacillus, Ambiguous_taxa	18	0	0	0	0	0	4	0	0	0	0	0	0	0	0	0	8	0	6	0	0	0	0	0	0	0	0	0	0	0	0	0	0	0	0	0	0	0	0	0	0	0	0	0	0	0	0	0
KJ535378.1.1545	D_0__Bacteria, D_1__Proteobacteria, D_2__Gammaproteobacteria, D_3__Pseudomonadales, D_4__Pseudomonadaceae, D_5__Pseudomonas, Ambiguous_taxa	7058	1	0	0	0	0	0	1	1	10	17	5	0	6	4	0	7	5	20	0	0	0	18	15	13	0	0	0	23	0	0	22	0	0	0	0	0	0	0	0	0	0	0	0	1	0	0	0
AB559729.1.1555	D_0__Bacteria, D_1__Firmicutes, D_2__Bacilli, D_3__Lactobacillales, D_4__Lactobacillaceae, D_5__Lactobacillus, Ambiguous_taxa	7	0	0	0	0	0	0	0	0	0	0	0	0	0	0	0	0	0	0	0	0	0	0	0	0	0	0	0	0	0	0	0	0	0	0	0	0	0	0	0	0	0	0	0	0	0	0	0
CP011863.2686082.2687664	D_0__Bacteria, D_1__Proteobacteria, D_2__Gammaproteobacteria, D_3__Enterobacteriales, D_4__Enterobacteriaceae, D_5__Enterobacter, Ambiguous_taxa	2028	0	0	0	0	0	0	0	0	0	17	1	0	0	0	0	107	90	21	0	30	2	123	173	116	0	0	1	16	15	7	0	1	0	0	0	5	0	0	0	0	0	0	0	0	0	0	0
EU559595.1.1562	D_0__Bacteria, D_1__Firmicutes, D_2__Bacilli, D_3__Lactobacillales, D_4__Lactobacillaceae, D_5__Lactobacillus, D_6__Lactobacillus crispatus	197	0	0	0	0	28	0	0	0	0	0	0	0	0	0	0	0	0	0	0	0	0	0	0	0	0	0	0	0	0	0	0	0	0	0	0	0	0	0	0	0	0	0	0	0	0	0	0
KF476042.1.1565	D_0__Bacteria, D_1__Firmicutes, D_2__Bacilli, D_3__Bacillales, D_4__Staphylococcaceae, D_5__Staphylococcus, D_6__Staphylococcus saprophyticus subsp. saprophyticus	1722	0	38	48	53	1	0	0	0	181	0	0	0	0	0	2	2	15	0	0	0	0	5	2	2	0	0	0	0	0	1	0	0	0	0	0	0	0	19	0	0	0	0	6	0	0	0	0
AYYZ01000003.53.1595	D_0__Bacteria, D_1__Firmicutes, D_2__Bacilli, D_3__Lactobacillales, D_4__Lactobacillaceae, D_5__Lactobacillus, Ambiguous_taxa	97	0	0	0	0	0	0	0	0	0	0	0	0	0	0	0	0	0	0	0	0	0	0	0	0	0	0	0	0	0	0	0	0	0	0	0	0	0	0	0	0	0	0	0	0	0	0	0
EF173356.1.1570	D_0__Bacteria, D_1__Dadabacteria, D_2__Dadabacteriia, D_3__Dadabacteriales, D_4__uncultured bacterium, D_5__uncultured bacterium, D_6__uncultured bacterium	33	0	0	0	0	0	0	0	0	0	0	0	0	0	0	0	0	0	0	0	0	0	0	0	0	0	0	0	0	0	0	0	0	0	0	0	0	0	0	0	0	0	0	0	0	0	0	0
HQ883947.1.1543	D_0__Bacteria, D_1__Proteobacteria, D_2__Gammaproteobacteria, D_3__Enterobacteriales, D_4__Enterobacteriaceae, D_5__Escherichia-Shigella, D_6__uncultured bacterium	13	0	0	0	0	1	0	0	0	0	0	0	0	0	0	0	0	0	0	0	0	0	0	0	0	0	0	0	0	0	0	0	0	0	0	0	0	1	0	0	1	0	0	0	0	0	0	0
JN177892.1.1543	D_0__Bacteria, D_1__Nitrospirae, D_2__Nitrospira, D_3__Nitrospirales, D_4__Nitrospiraceae, D_5__Nitrospira, D_6__uncultured bacterium	12	0	0	0	0	0	0	0	0	9	0	0	0	0	0	0	0	0	0	0	0	0	0	0	0	0	0	0	0	0	0	3	0	0	0	0	0	0	0	0	0	0	0	0	0	0	0	0
JRMZ01000096.57.1625	D_0__Bacteria, D_1__Firmicutes, D_2__Negativicutes, D_3__Selenomonadales, D_4__Veillonellaceae, D_5__Negativicoccus, Ambiguous_taxa	34	0	0	0	0	0	0	0	0	0	0	0	0	0	0	0	0	0	0	0	0	0	0	0	0	0	0	0	0	0	0	0	0	34	0	0	0	0	0	0	0	0	0	0	0	0	0	0
AWSE01000038.3664.5213	D_0__Bacteria, D_1__Actinobacteria, D_2__Actinobacteria, D_3__Actinomycetales, D_4__Actinomycetaceae, D_5__Actinomyces, Ambiguous_taxa	3	0	0	0	0	0	0	0	0	0	0	0	0	0	0	0	0	0	0	0	0	0	0	0	0	0	0	0	0	0	0	0	0	0	0	2	0	0	0	0	0	0	0	0	0	0	0	0
AY959210.1.1546	D_0__Bacteria, D_1__Firmicutes, D_2__Bacilli, D_3__Lactobacillales, D_4__Lactobacillaceae, D_5__Lactobacillus, D_6__uncultured bacterium	29	0	0	0	0	0	0	0	0	0	0	0	0	0	0	0	0	0	0	0	0	0	0	0	0	0	0	0	0	0	0	6	0	0	0	0	0	0	0	0	0	0	0	0	0	0	0	0
CP003063.2577405.2578954	D_0__Bacteria, D_1__Firmicutes, D_2__Bacilli, D_3__Bacillales, D_4__Family XII, D_5__Exiguobacterium, D_6__Exiguobacterium antarcticum B7	36	0	0	0	0	0	0	0	0	0	0	0	0	0	0	0	0	0	0	0	0	0	0	0	0	0	0	0	0	0	0	0	0	0	0	0	0	0	0	0	0	0	0	0	0	0	0	0
JN030536.1.1542	D_0__Bacteria, D_1__Proteobacteria, D_2__Gammaproteobacteria, D_3__Pseudomonadales, D_4__Pseudomonadaceae, D_5__Pseudomonas, D_6__uncultured bacterium	491	0	0	0	0	0	1	0	1	2	7	2	0	1	0	0	0	1	0	0	0	0	0	0	0	0	0	0	0	0	0	0	0	0	0	0	0	0	0	0	0	0	0	0	0	0	0	0
KC683027.1.1557	D_0__Bacteria, D_1__Firmicutes, D_2__Bacilli, D_3__Lactobacillales, D_4__Carnobacteriaceae, D_5__Trichococcus, D_6__uncultured bacterium	2836	0	0	0	2	0	0	44	0	0	0	0	0	0	0	0	13	0	0	0	0	0	0	5	0	0	0	0	1	0	0	0	0	0	0	0	0	0	1	0	0	25	0	0	0	0	0	0
LBLM01023561.46189.47730	D_0__Bacteria, D_1__Cyanobacteria, D_2__Oxyphotobacteria, D_3__Chloroplast, D_4__Gossypium hirsutum (cotton), D_5__Gossypium hirsutum (cotton), D_6__Gossypium hirsutum (cotton)	17	0	1	0	0	0	0	0	1	0	0	0	0	0	0	0	0	0	0	0	1	0	0	0	0	0	0	0	0	0	0	0	0	0	0	0	0	0	0	0	0	0	0	0	0	0	0	0
LJIY01000004.105477.107043	D_0__Bacteria, D_1__Firmicutes, D_2__Bacilli, D_3__Bacillales, D_4__Bacillaceae, D_5__Bacillus, Ambiguous_taxa	12	0	0	0	0	0	0	0	0	0	0	0	0	0	0	0	0	0	0	0	0	0	0	0	0	0	0	0	0	0	0	0	0	0	0	0	0	0	0	0	0	0	0	0	0	0	0	0
AY080982.1.1553	D_0__Bacteria, D_1__Firmicutes, D_2__Bacilli, D_3__Lactobacillales, D_4__Enterococcaceae, D_5__Vagococcus, Ambiguous_taxa	515	0	0	0	0	0	0	0	0	0	0	0	0	0	0	0	0	0	0	0	0	0	0	0	0	0	0	0	0	0	0	0	0	0	0	0	0	0	0	0	0	0	0	0	0	0	0	0
AY923117.1.1554	D_0__Bacteria, D_1__Proteobacteria, D_2__Gammaproteobacteria, D_3__Pasteurellales, D_4__Pasteurellaceae, D_5__Haemophilus, D_6__Haemophilus sp. oral clone ASCA07	3	0	0	0	0	0	0	0	0	0	0	0	0	0	0	0	0	0	0	0	0	0	0	0	0	0	0	0	0	0	0	0	0	0	0	0	0	0	0	0	0	0	0	0	0	0	0	0
DQ323983.1.1553	D_0__Bacteria, D_1__Firmicutes, D_2__Bacilli, D_3__Bacillales, D_4__Bacillaceae, D_5__Bacillus, D_6__Bacillus sp. LEV-006	3	0	0	0	0	1	0	2	0	0	0	0	0	0	0	0	0	0	0	0	0	0	0	0	0	0	0	0	0	0	0	0	0	0	0	0	0	0	0	0	0	0	0	0	0	0	0	0
FJ932484.1.1543	D_0__Bacteria, D_1__Proteobacteria, D_2__Gammaproteobacteria, D_3__Xanthomonadales, D_4__Xanthomonadaceae, D_5__Pseudoxanthomonas, D_6__Pseudoxanthomonas sp. XY3	582	31	0	0	0	142	0	0	0	0	0	0	0	0	0	0	0	0	0	0	0	0	0	0	21	0	0	0	31	9	3	0	0	0	4	0	0	24	0	0	0	0	2	1	0	0	0	0
HAEP01038506.44.1584	D_0__Bacteria, D_1__Proteobacteria, D_2__Gammaproteobacteria, D_3__Diplorickettsiales, D_4__Diplorickettsiaceae, D_5__Rickettsiella, Ambiguous_taxa	81	0	0	0	0	0	0	0	0	0	0	0	0	0	0	0	4	0	0	0	0	0	2	0	0	0	0	0	0	0	2	0	0	0	0	0	0	0	3	0	0	0	0	8	0	0	0	0
HE681340.1.1550	D_0__Bacteria, D_1__Firmicutes, D_2__Negativicutes, D_3__Selenomonadales, D_4__Veillonellaceae, D_5__Veillonella, Ambiguous_taxa	450	0	0	0	0	0	177	4	0	0	0	0	0	0	0	0	6	0	0	0	0	0	0	0	0	0	0	0	0	0	0	0	0	0	0	0	0	0	0	0	0	0	0	0	0	0	0	32
HQ883959.1.1541	D_0__Bacteria, D_1__Proteobacteria, D_2__Gammaproteobacteria, D_3__Enterobacteriales, D_4__Enterobacteriaceae, D_5__Escherichia-Shigella, D_6__uncultured bacterium	25	1	0	0	1	1	1	0	1	0	0	1	0	1	0	0	0	0	0	0	0	0	0	0	0	1	0	1	0	0	0	0	0	0	0	0	0	1	0	0	0	1	0	0	0	0	0	0
AYSH01000012.3236.4783	D_0__Bacteria, D_1__Firmicutes, D_2__Bacilli, D_3__Lactobacillales, D_4__Enterococcaceae, D_5__Vagococcus, Ambiguous_taxa	34	0	0	0	0	0	0	0	0	0	0	0	0	0	0	0	0	0	0	0	0	0	0	0	0	0	0	0	0	0	0	0	0	0	0	0	0	0	0	0	0	0	0	0	11	0	0	0
KF414438.1.1552	D_0__Bacteria, D_1__Firmicutes, D_2__Bacilli, D_3__Lactobacillales, D_4__Enterococcaceae, D_5__Enterococcus, D_6__uncultured Enterococcus sp.	18	0	0	0	0	0	0	0	0	0	0	0	0	0	0	0	0	0	0	0	0	0	0	0	0	0	0	0	0	0	0	0	0	0	9	0	0	0	0	0	0	0	6	0	0	0	0	0
KF906835.1.1540	D_0__Bacteria, D_1__Proteobacteria, D_2__Gammaproteobacteria, D_3__Enterobacteriales, D_4__Enterobacteriaceae, D_5__Serratia, Ambiguous_taxa	488	0	0	0	0	0	0	0	0	0	0	0	0	0	0	0	0	0	0	0	0	0	0	0	0	0	0	0	0	0	0	0	0	0	0	0	0	0	0	0	0	0	0	0	0	0	0	0
KP336487.1.1567	D_0__Bacteria, D_1__Firmicutes, D_2__Bacilli, D_3__Lactobacillales, D_4__Lactobacillaceae, D_5__Lactobacillus, D_6__Lactobacillus rhamnosus	10	0	0	0	0	0	0	0	0	0	0	0	0	0	0	0	0	0	0	0	0	0	0	0	0	0	0	0	0	0	0	0	0	0	0	0	0	0	0	0	0	0	0	0	0	0	0	0
AFOQ01000002.114641.116187	D_0__Bacteria, D_1__Proteobacteria, D_2__Gammaproteobacteria, D_3__Vibrionales, D_4__Vibrionaceae, D_5__Vibrio, Ambiguous_taxa	269210	0	0	0	0	0	0	0	0	0	0	0	0	0	0	0	0	0	0	0	0	0	8	0	0	0	0	0	0	0	0	0	0	0	0	0	0	0	0	0	0	13	0	0	5	1	0	103
AY112743.1.1565	D_0__Bacteria, D_1__Firmicutes, D_2__Bacilli, D_3__Lactobacillales, D_4__Lactobacillaceae, D_5__Lactobacillus, Ambiguous_taxa	157	5	0	0	0	0	0	0	0	0	0	0	0	0	0	0	0	0	0	0	0	0	0	0	0	0	0	0	0	0	0	0	0	0	0	0	0	0	0	0	0	0	0	0	0	0	0	0
FPLL01000513.11.1549	D_0__Bacteria, D_1__Proteobacteria, D_2__Deltaproteobacteria, D_3__Myxococcales, D_4__Sandaracinaceae, D_5__uncultured, Ambiguous_taxa	69	0	0	0	0	0	0	0	0	0	0	0	0	0	0	0	0	0	0	0	0	0	0	0	0	0	0	0	0	0	0	0	0	0	0	0	0	0	0	0	0	0	0	0	0	0	0	0
GQ398425.1.1540	D_0__Bacteria, D_1__Firmicutes, D_2__Bacilli, D_3__Lactobacillales, D_4__Streptococcaceae, D_5__Streptococcus, D_6__uncultured bacterium	1	0	0	0	0	0	0	0	0	0	0	0	0	0	0	0	0	0	0	0	0	0	0	0	0	0	0	0	0	0	0	0	0	0	0	0	0	0	0	0	0	0	0	0	0	0	0	0
HE999757.1082497.1084043	D_0__Bacteria, D_1__Firmicutes, D_2__Bacilli, D_3__Lactobacillales, D_4__Carnobacteriaceae, D_5__Carnobacterium, Ambiguous_taxa	6122	0	0	0	0	0	0	0	5	19	0	0	0	0	0	0	0	0	0	0	0	0	4	0	0	0	0	0	2	0	3	0	2	0	0	0	0	0	0	0	0	36	0	0	2	7	17	0
JN644571.1.1553	D_0__Bacteria, D_1__Firmicutes, D_2__Bacilli, D_3__Lactobacillales, D_4__Aerococcaceae, D_5__Aerococcus, D_6__Aerococcus urinaeequi	700	231	107	23	90	0	0	0	0	0	0	0	0	0	0	0	0	0	0	0	0	0	0	0	0	0	0	0	0	0	0	0	0	0	0	0	0	0	0	0	0	0	0	0	0	0	0	0
AB362690.1.1552	D_0__Bacteria, D_1__Firmicutes, D_2__Bacilli, D_3__Lactobacillales, D_4__Streptococcaceae, D_5__Lactococcus, Ambiguous_taxa	729	3	0	0	0	0	0	0	0	0	0	0	0	0	1	0	51	0	0	3	0	0	8	24	5	0	0	0	10	0	0	0	0	0	0	0	4	15	3	0	0	0	0	0	0	0	0	0
AF441728.1.1571	D_0__Bacteria, D_1__Firmicutes, D_2__Bacilli, D_3__Bacillales, D_4__Bacillaceae, D_5__Bacillus, Ambiguous_taxa	14	0	0	0	0	0	0	0	0	0	0	0	0	0	0	0	10	4	0	0	0	0	0	0	0	0	0	0	0	0	0	0	0	0	0	0	0	0	0	0	0	0	0	0	0	0	0	0
AP012157.124050.125603	D_0__Bacteria, D_1__Firmicutes, D_2__Bacilli, D_3__Bacillales, D_4__Planococcaceae, D_5__Solibacillus, Ambiguous_taxa	11	0	0	0	0	0	0	0	0	0	0	0	0	0	0	0	0	0	0	0	0	0	0	0	0	0	0	0	0	0	0	0	0	0	0	0	0	0	0	0	0	0	0	0	0	0	0	0
AY923146.1.1555	D_0__Bacteria, D_1__Firmicutes, D_2__Bacilli, D_3__Lactobacillales, D_4__Carnobacteriaceae, D_5__Granulicatella, D_6__Granulicatella sp. oral clone ASCG05	129	0	0	3	0	0	25	0	0	0	0	0	0	0	0	0	0	0	0	0	0	0	0	0	0	0	0	0	0	0	0	0	0	0	0	0	0	0	1	0	0	0	0	0	1	0	0	0
CP015906.2140419.2141977	D_0__Bacteria, D_1__Firmicutes, D_2__Bacilli, D_3__Lactobacillales, D_4__Streptococcaceae, D_5__Lactococcus, D_6__Lactococcus lactis subsp. lactis	5	0	0	0	0	0	0	0	0	0	0	0	0	0	0	0	0	0	0	0	0	0	0	0	0	0	0	0	0	0	0	0	0	0	0	0	0	0	0	0	0	0	0	0	0	0	0	0
CR378674.196081.197629	D_0__Bacteria, D_1__Proteobacteria, D_2__Gammaproteobacteria, D_3__Vibrionales, D_4__Vibrionaceae, D_5__Photobacterium, Ambiguous_taxa	38	0	0	0	0	0	0	0	0	0	0	0	0	0	0	0	0	0	0	0	0	0	0	0	0	0	0	0	0	0	0	0	0	0	0	0	0	0	0	0	0	0	0	0	0	0	0	0
FPLL01004645.16.1553	D_0__Bacteria, D_1__Proteobacteria, D_2__Deltaproteobacteria, D_3__RCP2-54, Ambiguous_taxa, Ambiguous_taxa, Ambiguous_taxa	5	0	0	0	0	0	0	0	0	0	0	0	0	0	0	0	0	0	0	0	0	0	0	0	0	0	0	0	0	0	0	0	0	0	0	0	0	0	0	0	0	0	0	0	0	0	0	0
HE582762.1.1549	D_0__Bacteria, D_1__Firmicutes, D_2__Negativicutes, D_3__Selenomonadales, D_4__Veillonellaceae, D_5__Zymophilus, D_6__Propionispira paucivorans	108	0	0	0	0	0	0	0	0	0	0	0	0	0	0	0	0	0	0	0	0	0	0	0	0	0	0	0	0	0	0	0	0	0	0	58	1	0	0	0	0	0	13	0	0	0	0	0
AY373319.1.1548	D_0__Bacteria, D_1__Firmicutes, D_2__Bacilli, D_3__Bacillales, D_4__Bacillaceae, D_5__Bacillus, Ambiguous_taxa	10	0	0	0	0	0	0	0	0	0	0	0	0	0	0	0	10	0	0	0	0	0	0	0	0	0	0	0	0	0	0	0	0	0	0	0	0	0	0	0	0	0	0	0	0	0	0	0
BCVN01000061.3283.4819	D_0__Bacteria, D_1__Firmicutes, D_2__Bacilli, D_3__Lactobacillales, D_4__Streptococcaceae, D_5__Lactococcus, Ambiguous_taxa	10	0	0	0	0	0	0	0	0	0	0	0	0	0	0	0	0	0	0	0	0	0	0	0	0	0	0	0	0	0	0	0	0	0	0	0	0	0	0	0	0	0	0	0	0	0	0	0
EF101307.1.1549	D_0__Bacteria, D_1__Proteobacteria, D_2__Gammaproteobacteria, D_3__Xanthomonadales, D_4__Xanthomonadaceae, D_5__Xanthomonas, D_6__Xanthomonas axonopodis	1	0	0	0	0	0	0	0	0	0	0	0	0	0	0	0	0	0	0	0	0	0	0	0	1	0	0	0	0	0	0	0	0	0	0	0	0	0	0	0	0	0	0	0	0	0	0	0
EF192881.1.1552	D_0__Bacteria, D_1__Proteobacteria, D_2__Deltaproteobacteria, D_3__Desulfuromonadales, D_4__Geobacteraceae, D_5__Geobacter, Ambiguous_taxa	16	0	0	0	0	0	0	0	0	0	0	8	0	0	0	0	0	0	0	0	0	0	0	0	0	0	0	0	0	0	0	0	0	0	0	0	0	0	0	0	0	0	0	0	0	0	0	0
FPLL01003168.16.1552	D_0__Bacteria, D_1__Proteobacteria, D_2__Deltaproteobacteria, D_3__Myxococcales, D_4__Sandaracinaceae, D_5__uncultured, Ambiguous_taxa	72	0	0	0	0	0	0	0	0	0	0	0	0	0	1	0	0	0	0	0	0	0	0	0	0	0	0	0	0	0	0	0	0	0	0	0	0	0	0	0	0	0	0	0	0	0	0	0
GQ175337.1.1537	D_0__Bacteria, D_1__Firmicutes, D_2__Bacilli, D_3__Bacillales, D_4__Bacillaceae, D_5__Virgibacillus, D_6__uncultured bacterium	1	0	0	0	0	0	0	0	0	0	0	0	0	0	0	0	0	0	0	0	0	0	0	0	0	0	0	0	0	0	0	0	0	0	0	0	0	0	0	0	0	0	0	0	0	0	0	0
GQ279243.1.1537	D_0__Bacteria, D_1__Firmicutes, D_2__Bacilli, D_3__Bacillales, D_4__Bacillaceae, D_5__Pseudogracilibacillus, D_6__uncultured bacterium	60	0	0	0	0	0	0	0	0	0	0	0	0	0	0	0	0	0	0	0	0	0	0	0	0	0	0	0	0	0	0	0	0	0	0	0	0	0	0	0	0	0	0	0	0	0	0	0
GU249609.1.1548	D_0__Bacteria, D_1__Proteobacteria, D_2__Deltaproteobacteria, D_3__Myxococcales, D_4__Polyangiaceae, D_5__Aetherobacter, Ambiguous_taxa	5	0	0	0	0	0	0	3	0	0	0	0	0	0	0	0	0	0	0	0	0	0	0	0	0	0	0	0	0	0	0	0	0	0	0	0	0	0	0	0	0	0	0	0	0	0	0	0
HQ323429.1.1537	D_0__Bacteria, D_1__Firmicutes, D_2__Bacilli, D_3__Bacillales, D_4__Bacillaceae, D_5__Bacillus, Ambiguous_taxa	36	0	0	0	0	0	0	0	0	0	0	0	0	0	0	0	27	5	2	0	0	0	1	0	0	0	0	0	0	0	0	0	0	0	0	0	0	0	0	0	0	0	0	0	0	0	0	0
HQ883931.1.1537	D_0__Bacteria, D_1__Proteobacteria, D_2__Gammaproteobacteria, D_3__Enterobacteriales, D_4__Enterobacteriaceae, D_5__Escherichia-Shigella, D_6__uncultured bacterium	1	0	0	0	0	0	0	0	0	0	0	0	0	0	0	0	0	0	0	0	0	0	0	0	0	0	0	0	0	0	0	0	0	0	0	0	0	0	0	0	0	0	0	0	0	0	0	0
KJ363189.1.1582	D_0__Bacteria, D_1__Firmicutes, D_2__Bacilli, D_3__Bacillales, D_4__Family XII, D_5__Exiguobacterium, Ambiguous_taxa	2654	0	0	0	0	0	0	0	0	0	0	0	0	0	0	0	15	22	7	0	4	0	14	6	20	0	1	0	5	0	7	1	0	1	0	0	0	0	15	17	0	0	0	0	0	0	0	0
KX123484.1.1552	D_0__Bacteria, D_1__Dependentiae, D_2__Babeliae, D_3__Babeliales, D_4__Vermiphilaceae, D_5__candidate division TM6 bacterium GW2011_GWF2_30_66, D_6__candidate division TM6 bacterium GW2011_GWF2_30_66	28	0	0	0	0	0	0	0	0	0	0	0	0	0	0	0	0	0	0	0	0	0	0	0	0	0	0	0	0	0	0	0	0	0	0	0	0	0	0	0	0	0	0	0	0	0	0	0
MEPS01000173.1634.3193	D_0__Bacteria, D_1__Proteobacteria, D_2__Deltaproteobacteria, D_3__Oligoflexales, D_4__0319-6G20, D_5__Bdellovibrionales bacterium GWC1_52_8, D_6__Bdellovibrionales bacterium GWC1_52_8	149	0	0	0	0	0	0	0	0	0	0	0	0	0	0	0	0	0	0	0	0	0	0	0	0	0	0	0	0	0	0	0	0	0	0	0	0	0	0	12	0	0	0	0	0	0	0	0
CP019433.1598116.1599676	D_0__Bacteria, D_1__Firmicutes, D_2__Bacilli, D_3__Lactobacillales, D_4__Carnobacteriaceae, D_5__Jeotgalibaca, D_6__Jeotgalibaca sp. PTS2502	19	0	0	0	0	0	0	0	0	0	0	0	0	0	0	0	0	0	0	0	0	0	0	0	0	0	0	0	0	0	0	0	0	0	0	0	0	0	0	0	0	0	0	0	0	0	0	0
EF101975.1.1548	D_0__Bacteria, D_1__Proteobacteria, D_2__Gammaproteobacteria, D_3__Xanthomonadales, D_4__Xanthomonadaceae, D_5__Xanthomonas, Ambiguous_taxa	41	0	0	0	0	0	0	0	0	0	0	0	0	0	0	0	0	0	0	0	0	0	0	0	0	0	0	0	0	0	0	0	0	0	0	0	0	0	0	0	0	0	0	0	0	0	0	17
FPLL01000464.16.1551	D_0__Bacteria, D_1__Proteobacteria, D_2__Deltaproteobacteria, D_3__Myxococcales, D_4__BIrii41, D_5__metagenome, D_6__metagenome	76	0	0	0	0	0	0	0	0	0	0	4	0	0	0	0	0	0	0	0	0	0	0	0	0	0	0	0	0	0	0	0	0	0	0	0	0	0	0	0	0	0	0	0	0	0	0	0
KU054327.1.1575	D_0__Bacteria, D_1__Firmicutes, D_2__Bacilli, D_3__Bacillales, D_4__Family XII, D_5__Exiguobacterium, Ambiguous_taxa	2	0	0	0	0	0	0	0	0	0	0	0	0	0	0	0	0	0	0	0	0	0	0	0	0	0	0	0	0	0	0	0	0	0	0	0	0	0	0	0	0	0	0	0	0	0	0	0
AF214643.1.1543	D_0__Bacteria, D_1__Proteobacteria, D_2__Gammaproteobacteria, D_3__Xanthomonadales, D_4__Xanthomonadaceae, D_5__Stenotrophomonas, Ambiguous_taxa	4	0	0	0	0	0	0	0	0	0	0	0	0	0	0	0	0	0	0	0	0	0	1	0	0	0	0	0	0	0	0	0	0	0	0	0	0	0	0	0	0	0	0	0	0	0	0	0
AY281352.5002.6584	D_0__Bacteria, D_1__Acidobacteria, D_2__Subgroup 6, D_3__uncultured Acidobacteria bacterium, D_4__uncultured Acidobacteria bacterium, D_5__uncultured Acidobacteria bacterium, D_6__uncultured Acidobacteria bacterium	24	0	0	0	0	0	0	0	0	0	0	0	0	0	0	0	0	0	0	0	0	0	0	0	0	13	0	0	0	0	0	0	0	0	0	0	0	0	0	0	0	0	0	0	0	0	0	0
CP013980.1656250.1657807	D_0__Bacteria, D_1__Firmicutes, D_2__Bacilli, D_3__Bacillales, D_4__Staphylococcaceae, D_5__Staphylococcus, Ambiguous_taxa	908	1	15	0	0	0	0	0	0	0	0	0	0	0	3	3	0	0	0	0	0	0	0	0	0	0	0	0	0	0	0	0	0	0	0	0	0	0	0	0	0	0	0	0	0	0	31	0
DQ091238.1.1556	D_0__Bacteria, D_1__Proteobacteria, D_2__Gammaproteobacteria, D_3__Enterobacteriales, D_4__Enterobacteriaceae, D_5__Enterobacter, Ambiguous_taxa	21	0	0	0	0	0	0	0	0	0	0	0	0	0	0	0	0	0	0	0	0	0	0	0	0	0	0	1	0	0	0	0	0	0	0	0	0	0	0	0	0	0	0	0	0	0	0	0
FJ879139.1.1535	D_0__Bacteria, D_1__Firmicutes, D_2__Bacilli, D_3__Lactobacillales, D_4__Lactobacillaceae, D_5__Lactobacillus, D_6__uncultured bacterium	28	0	0	0	0	0	0	0	0	0	0	0	0	0	0	0	0	0	0	0	0	0	0	0	0	0	0	0	0	0	0	0	0	0	0	0	0	0	0	0	0	0	0	0	0	0	0	0
FPLS01004617.10.1544	D_0__Bacteria, D_1__Proteobacteria, D_2__Deltaproteobacteria, D_3__Oligoflexales, D_4__0319-6G20, Ambiguous_taxa, Ambiguous_taxa	341	0	0	0	0	0	0	0	0	0	0	0	0	0	0	0	0	0	0	0	0	0	0	0	0	0	0	0	0	0	0	0	0	0	0	0	0	0	0	0	0	0	0	0	0	0	0	0
FPLS01026279.22.1556	D_0__Bacteria, D_1__Proteobacteria, D_2__Deltaproteobacteria, D_3__Myxococcales, D_4__Phaselicystidaceae, D_5__Phaselicystis, D_6__metagenome	2	0	0	0	0	0	0	0	0	0	0	1	0	0	0	0	0	0	0	0	0	0	0	0	0	0	0	0	0	0	0	0	0	0	0	0	0	0	0	0	0	0	0	0	0	0	0	0
FWKT01000002.513665.515207	D_0__Bacteria, D_1__Proteobacteria, D_2__Gammaproteobacteria, D_3__Enterobacteriales, D_4__Enterobacteriaceae, D_5__Klebsiella, Ambiguous_taxa	337	0	0	0	0	0	0	0	0	0	0	0	0	0	0	0	43	0	0	0	0	0	0	8	0	0	0	0	0	0	0	0	0	0	0	0	0	0	0	0	0	0	0	0	0	0	0	0
HK555776.4.1538	D_0__Bacteria, D_1__Firmicutes, D_2__Bacilli, D_3__Lactobacillales, D_4__Aerococcaceae, D_5__Abiotrophia, D_6__unidentified	161	0	0	0	0	7	36	0	0	0	0	0	0	0	0	0	0	0	0	0	2	0	0	0	0	0	0	0	0	0	2	0	0	0	0	0	0	0	0	0	0	0	0	0	0	0	0	49
JN579975.1.1535	D_0__Bacteria, D_1__Proteobacteria, D_2__Gammaproteobacteria, D_3__Betaproteobacteriales, D_4__Burkholderiaceae, D_5__Ramlibacter, D_6__uncultured bacterium	4	0	0	0	0	0	0	0	0	0	0	0	0	0	0	0	0	0	0	0	0	0	0	0	0	0	0	0	0	0	0	0	0	0	1	0	0	0	0	0	0	0	0	0	0	0	0	0
JX898169.1.1549	D_0__Bacteria, D_1__Acidobacteria, D_2__Subgroup 6, Ambiguous_taxa, Ambiguous_taxa, Ambiguous_taxa, Ambiguous_taxa	151	0	0	0	0	0	0	0	0	0	0	0	0	0	0	0	0	0	0	0	0	0	0	0	0	0	0	0	0	0	0	0	0	0	0	0	0	0	0	0	0	0	0	0	0	0	0	0
KJ535330.1.1535	D_0__Bacteria, D_1__Proteobacteria, D_2__Gammaproteobacteria, D_3__Xanthomonadales, D_4__Xanthomonadaceae, D_5__Stenotrophomonas, Ambiguous_taxa	11	0	0	0	0	0	0	0	0	0	0	0	0	0	0	0	0	0	0	0	0	0	0	0	0	0	0	0	0	0	0	0	0	0	0	1	0	0	0	0	0	0	0	0	0	0	0	0
KT922009.1.1535	D_0__Bacteria, D_1__Proteobacteria, D_2__Gammaproteobacteria, D_3__Enterobacteriales, D_4__Enterobacteriaceae, D_5__Enterobacter, D_6__Enterobacter sp. KUNi6	724	0	0	0	0	0	0	0	26	0	7	0	0	0	0	0	60	25	0	1	0	0	69	1	24	1	0	1	1	0	0	0	1	1	0	0	0	0	0	0	0	0	0	0	0	0	79	0
EU445216.1.1546	D_0__Bacteria, D_1__Acidobacteria, D_2__Subgroup 6, D_3__uncultured bacterium, D_4__uncultured bacterium, D_5__uncultured bacterium, D_6__uncultured bacterium	12	0	0	0	0	0	0	0	0	0	0	0	0	0	0	0	0	0	0	0	0	0	0	0	0	0	0	0	5	0	0	0	0	0	0	0	0	0	0	0	0	0	0	0	0	0	0	0
FAOM01436208.79.1612	D_0__Bacteria, D_1__Cyanobacteria, D_2__Oxyphotobacteria, D_3__Chloroplast, D_4__Triticum aestivum (bread wheat), D_5__Triticum aestivum (bread wheat), D_6__Triticum aestivum (bread wheat)	16	1	0	1	4	3	1	0	0	0	0	0	0	0	0	0	0	0	0	0	0	0	0	0	0	0	0	0	0	0	0	0	0	0	0	0	0	0	0	0	0	0	0	0	0	0	0	0
FPLS01035838.16.1549	D_0__Bacteria, D_1__Acidobacteria, D_2__Subgroup 6, Ambiguous_taxa, Ambiguous_taxa, Ambiguous_taxa, Ambiguous_taxa	8	0	0	0	0	0	0	0	0	0	0	0	0	0	0	0	0	0	0	0	0	0	0	0	0	0	0	0	0	0	0	0	0	0	8	0	0	0	0	0	0	0	0	0	0	0	0	0
GU260705.11754.13299	D_0__Bacteria, D_1__Acidobacteria, D_2__Subgroup 6, Ambiguous_taxa, Ambiguous_taxa, Ambiguous_taxa, Ambiguous_taxa	107	0	0	0	0	0	0	0	0	0	0	0	0	0	0	0	0	0	0	0	0	0	0	0	0	0	0	0	0	0	0	0	0	0	0	0	0	0	0	0	0	0	0	0	0	0	0	0
JN187534.1.1534	D_0__Bacteria, D_1__Proteobacteria, D_2__Gammaproteobacteria, D_3__Pseudomonadales, D_4__Pseudomonadaceae, D_5__Pseudomonas, D_6__uncultured bacterium	7903	80	0	1	0	71	104	1	1	0	39	33	2	78	0	17	0	2	0	0	0	0	0	0	0	0	0	0	0	0	0	0	131	0	52	0	0	0	0	0	0	0	0	0	0	0	0	0
KC540956.1.1550	D_0__Bacteria, D_1__Acidobacteria, D_2__Subgroup 6, Ambiguous_taxa, Ambiguous_taxa, Ambiguous_taxa, Ambiguous_taxa	9	0	0	0	0	0	0	0	0	0	0	0	0	0	0	0	0	0	0	0	0	0	0	0	0	0	0	0	0	0	0	0	0	0	0	0	0	0	9	0	0	0	0	0	0	0	0	0
KC608824.1.1546	D_0__Bacteria, D_1__Firmicutes, D_2__Bacilli, D_3__Bacillales, D_4__Staphylococcaceae, D_5__Staphylococcus, Ambiguous_taxa	1065	0	0	17	13	51	27	8	31	1	0	0	2	10	0	0	84	12	14	0	0	0	1	0	0	0	69	0	0	0	3	0	0	0	0	0	0	73	2	31	0	0	9	0	0	0	0	0
KT438725.1.1534	D_0__Bacteria, D_1__Proteobacteria, D_2__Gammaproteobacteria, D_3__Enterobacteriales, D_4__Enterobacteriaceae, D_5__Serratia, D_6__Serratia marcescens	58	0	0	0	0	0	0	0	0	0	0	0	0	0	0	0	0	19	0	0	0	0	0	0	0	0	0	0	0	0	0	0	0	0	0	0	0	0	0	0	0	0	0	0	0	0	0	0
LCUF01000065.46.1610	D_0__Bacteria, D_1__Proteobacteria, D_2__Gammaproteobacteria, D_3__Vibrionales, D_4__Vibrionaceae, D_5__Vibrio, Ambiguous_taxa	382	0	0	0	0	0	0	0	0	0	0	0	0	0	0	0	0	0	0	0	0	0	0	0	0	0	0	0	0	0	0	0	0	0	0	0	0	0	0	0	0	0	0	0	0	0	0	0
CP016414.3025320.3026872	D_0__Bacteria, D_1__Proteobacteria, D_2__Gammaproteobacteria, D_3__Vibrionales, D_4__Vibrionaceae, D_5__Vibrio, Ambiguous_taxa	2	0	0	0	0	0	0	0	0	0	0	0	0	0	0	0	0	0	0	0	0	0	0	0	0	0	0	0	0	0	0	0	0	0	0	0	0	0	0	0	0	0	0	0	0	0	0	0
DQ223783.1.1545	D_0__Bacteria, D_1__Actinobacteria, D_2__Actinobacteria, D_3__Streptomycetales, D_4__Streptomycetaceae, D_5__Streptomyces, D_6__Streptomyces sp. pp2	47	0	0	0	0	0	0	0	0	0	0	0	0	0	0	0	0	0	0	0	0	0	0	0	0	0	0	0	0	0	0	0	0	0	0	0	0	0	0	0	0	0	0	0	0	0	0	0
FJ222447.1.1533	D_0__Bacteria, D_1__Firmicutes, D_2__Bacilli, D_3__Bacillales, D_4__Staphylococcaceae, D_5__Staphylococcus, D_6__Staphylococcus pettenkoferi	21	0	0	0	0	0	0	0	0	0	0	0	0	0	0	0	0	2	13	0	0	0	0	0	2	0	0	0	0	0	0	0	0	0	0	0	0	4	0	0	0	0	0	0	0	0	0	0
FPLS01020803.13.1545	D_0__Bacteria, D_1__Proteobacteria, D_2__Gammaproteobacteria, D_3__uncultured, Ambiguous_taxa, Ambiguous_taxa, Ambiguous_taxa	54	39	0	0	0	0	0	0	0	0	0	0	0	0	0	0	0	0	0	0	0	0	8	0	0	0	0	0	0	0	0	0	0	0	0	0	0	0	0	0	0	0	0	0	0	0	0	0
FR717279.1.1545	D_0__Bacteria, D_1__Proteobacteria, D_2__Gammaproteobacteria, D_3__Pseudomonadales, D_4__Moraxellaceae, D_5__Psychrobacter, Ambiguous_taxa	27	0	0	0	0	0	0	0	0	0	0	0	0	0	0	0	0	0	0	0	0	0	0	0	0	0	0	0	0	0	0	0	0	0	0	0	0	0	0	0	0	0	0	0	0	0	0	0
FRDC01000228.3264.4796	D_0__Bacteria, D_1__Proteobacteria, D_2__Deltaproteobacteria, D_3__Oligoflexales, D_4__0319-6G20, Ambiguous_taxa, Ambiguous_taxa	35	0	0	0	0	0	0	0	0	0	0	0	0	0	0	0	0	0	0	0	0	0	0	0	0	0	0	0	0	0	0	0	0	0	0	0	0	0	0	0	0	0	0	0	0	0	0	0
GBKV01022933.195.1727	D_0__Bacteria, D_1__Proteobacteria, D_2__Gammaproteobacteria, D_3__Alteromonadales, D_4__Moritellaceae, D_5__Moritella, D_6__Ciona intestinalis	8	0	0	0	0	0	0	0	0	0	0	0	0	0	0	0	0	0	0	0	0	0	0	0	0	0	0	0	0	0	0	0	0	0	0	0	0	0	0	0	0	0	0	0	0	0	0	0
HG792155.1.1576	D_0__Bacteria, D_1__Proteobacteria, D_2__Gammaproteobacteria, D_3__Vibrionales, D_4__Vibrionaceae, D_5__Vibrio, Ambiguous_taxa	2	0	0	0	0	0	0	0	0	0	0	0	0	0	0	0	0	0	0	0	0	0	0	0	0	0	0	0	0	0	0	0	0	0	0	0	0	0	0	0	0	0	0	0	0	0	0	0
JN969354.1.1538	D_0__Bacteria, D_1__Proteobacteria, D_2__Gammaproteobacteria, D_3__Enterobacteriales, D_4__Enterobacteriaceae, D_5__Enterobacter, D_6__Enterobacter cloacae	23	0	1	0	1	0	0	0	0	0	0	1	0	0	0	0	0	0	0	0	0	0	0	0	0	0	0	0	0	0	0	0	0	0	0	0	0	0	0	0	0	0	0	0	0	0	0	0
JX841330.1.1545	D_0__Bacteria, D_1__Firmicutes, D_2__Bacilli, D_3__Bacillales, D_4__Staphylococcaceae, D_5__Jeotgalicoccus, D_6__uncultured Jeotgalicoccus sp.	75	28	3	0	0	8	0	0	0	0	0	0	0	0	0	0	12	0	0	0	0	0	0	0	0	0	0	0	0	0	0	0	0	0	0	0	0	0	0	0	0	0	0	11	0	0	0	0
AF407673.1.1556	D_0__Bacteria, D_1__Aquificae, D_2__Aquificae, D_3__Aquificales, D_4__Aquificaceae, D_5__Hydrogenobacter, Ambiguous_taxa	1	0	0	1	0	0	0	0	0	0	0	0	0	0	0	0	0	0	0	0	0	0	0	0	0	0	0	0	0	0	0	0	0	0	0	0	0	0	0	0	0	0	0	0	0	0	0	0
BAWR01000039.95.1626	D_0__Bacteria, D_1__Firmicutes, D_2__Bacilli, D_3__Lactobacillales, D_4__Leuconostocaceae, D_5__Weissella, Ambiguous_taxa	5	0	0	0	0	0	0	0	0	0	0	0	0	0	0	0	0	0	0	0	0	0	0	0	0	0	0	0	0	3	0	0	0	0	0	0	0	0	0	0	0	0	0	0	0	0	0	0
CP003403.4582434.4583987	D_0__Bacteria, D_1__Proteobacteria, D_2__Gammaproteobacteria, D_3__Enterobacteriales, D_4__Enterobacteriaceae, D_5__Rahnella, Ambiguous_taxa	133	0	0	0	0	0	0	0	0	0	0	0	0	0	0	0	0	0	0	0	0	0	0	0	0	0	0	0	0	0	0	0	0	0	0	0	0	0	0	0	0	0	0	0	0	0	0	0
CP018776.1187555.1189111	D_0__Bacteria, D_1__Firmicutes, D_2__Bacilli, D_3__Bacillales, D_4__Staphylococcaceae, D_5__Staphylococcus, Ambiguous_taxa	1	0	0	0	0	0	0	0	0	0	0	0	0	0	0	0	0	0	1	0	0	0	0	0	0	0	0	0	0	0	0	0	0	0	0	0	0	0	0	0	0	0	0	0	0	0	0	0
FJ200652.1.1532	D_0__Bacteria, D_1__Proteobacteria, D_2__Gammaproteobacteria, D_3__Alteromonadales, D_4__Pseudoalteromonadaceae, D_5__Pseudoalteromonas, D_6__Pseudoalteromonas porphyrae	12	0	0	0	0	0	0	0	0	0	0	0	0	0	0	0	0	0	0	0	0	0	0	0	0	0	0	0	0	0	0	0	0	0	0	0	0	0	0	0	0	0	0	0	0	0	0	0
FJ624904.1.1537	D_0__Bacteria, D_1__Proteobacteria, D_2__Deltaproteobacteria, D_3__Oligoflexales, D_4__0319-6G20, D_5__uncultured bacterium, D_6__uncultured bacterium	4	0	0	0	0	0	0	0	0	0	0	0	0	0	0	0	0	0	0	0	0	0	0	0	0	0	0	0	0	0	0	0	0	0	0	0	0	0	0	0	0	0	0	0	0	0	0	0
FN668386.1.1532	D_0__Bacteria, D_1__Proteobacteria, D_2__Gammaproteobacteria, D_3__Enterobacteriales, D_4__Enterobacteriaceae, D_5__Yersinia, Ambiguous_taxa	6	0	0	0	0	0	0	0	0	0	0	0	0	0	0	0	0	0	0	0	0	0	0	0	0	0	0	0	0	0	0	0	0	0	0	0	0	0	0	0	0	0	0	0	0	0	0	0
FPLS01013539.13.1544	D_0__Bacteria, D_1__Proteobacteria, D_2__Gammaproteobacteria, D_3__Coxiellales, D_4__Coxiellaceae, D_5__Coxiella, D_6__metagenome	34	0	0	0	0	0	0	0	0	0	0	0	0	0	0	0	0	0	0	0	0	0	0	0	0	0	0	0	0	0	0	0	0	0	0	0	0	0	0	0	0	0	0	0	0	0	0	0
HK555364.1.1532	D_0__Bacteria, D_1__Actinobacteria, D_2__Actinobacteria, D_3__Actinomycetales, D_4__Actinomycetaceae, D_5__Actinomyces, D_6__unidentified	18	0	0	0	0	0	0	0	0	0	0	0	0	0	0	0	17	0	0	0	0	0	0	0	0	0	0	0	0	0	0	0	0	0	0	0	0	0	0	0	0	0	0	0	0	0	0	1
HQ455823.1.1549	D_0__Bacteria, D_1__Proteobacteria, D_2__Gammaproteobacteria, D_3__Enterobacteriales, D_4__Enterobacteriaceae, D_5__Enterobacter, Ambiguous_taxa	3	0	0	0	0	0	2	0	0	0	0	0	0	0	1	0	0	0	0	0	0	0	0	0	0	0	0	0	0	0	0	0	0	0	0	0	0	0	0	0	0	0	0	0	0	0	0	0
JX647754.1.1560	D_0__Bacteria, D_1__Proteobacteria, D_2__Gammaproteobacteria, D_3__Betaproteobacteriales, D_4__Nitrosomonadaceae, D_5__MND1, D_6__uncultured bacterium	3	0	0	0	0	0	0	0	0	0	0	0	0	0	0	0	0	0	0	0	0	0	0	0	0	0	0	0	0	0	0	0	0	0	0	0	0	0	0	0	0	0	0	0	0	0	0	0
KF906828.1.1532	D_0__Bacteria, D_1__Proteobacteria, D_2__Gammaproteobacteria, D_3__Enterobacteriales, D_4__Enterobacteriaceae, D_5__Enterobacter, Ambiguous_taxa	1	0	0	0	0	0	0	0	0	0	0	0	0	0	0	0	0	0	0	0	0	0	0	0	0	0	0	0	0	0	0	0	0	0	0	0	0	0	0	0	0	0	0	0	0	0	0	0
KF928783.1.1532	D_0__Bacteria, D_1__Proteobacteria, D_2__Gammaproteobacteria, D_3__Pseudomonadales, D_4__Moraxellaceae, D_5__Acinetobacter, D_6__Acinetobacter calcoaceticus	6634	0	0	0	0	1	0	0	0	1	23	10	0	0	2	0	317	53	381	119	267	97	375	638	222	0	1	1	91	46	122	0	4	1	0	0	0	0	0	0	0	0	0	0	10	17	0	0
KM819137.1.1532	D_0__Bacteria, D_1__Firmicutes, D_2__Bacilli, D_3__Lactobacillales, D_4__Lactobacillaceae, D_5__Pediococcus, D_6__uncultured Bacillus sp.	15	0	0	0	0	15	0	0	0	0	0	0	0	0	0	0	0	0	0	0	0	0	0	0	0	0	0	0	0	0	0	0	0	0	0	0	0	0	0	0	0	0	0	0	0	0	0	0
AEZC01000173.281.1811	D_0__Bacteria, D_1__Proteobacteria, D_2__Gammaproteobacteria, D_3__Vibrionales, D_4__Vibrionaceae, D_5__Vibrio, Ambiguous_taxa	136	0	0	0	0	0	0	0	0	0	0	0	0	0	0	0	0	0	0	0	0	0	0	0	0	0	0	0	0	0	0	0	0	0	0	0	0	0	0	0	0	0	0	0	0	0	0	0
CZPX01000003.256148.257678	D_0__Bacteria, D_1__Actinobacteria, D_2__Actinobacteria, D_3__Actinomycetales, D_4__Actinomycetaceae, D_5__Actinomyces, Ambiguous_taxa	3	0	3	0	0	0	0	0	0	0	0	0	0	0	0	0	0	0	0	0	0	0	0	0	0	0	0	0	0	0	0	0	0	0	0	0	0	0	0	0	0	0	0	0	0	0	0	0
EU547451.1.1543	D_0__Bacteria, D_1__Proteobacteria, D_2__Gammaproteobacteria, D_3__Pseudomonadales, D_4__Pseudomonadaceae, D_5__Pseudomonas, Ambiguous_taxa	1178	0	0	0	0	0	1	0	0	0	4	0	0	1	0	0	0	0	0	0	0	0	0	0	0	0	0	0	0	0	0	0	1	0	0	0	0	0	0	0	0	0	0	0	0	0	0	0
FN428778.1.1531	D_0__Bacteria, D_1__Proteobacteria, D_2__Gammaproteobacteria, D_3__Betaproteobacteriales, D_4__Aquaspirillaceae, D_5__Aquaspirillum, D_6__uncultured bacterium	65	0	0	0	0	0	0	0	0	0	0	0	0	0	0	0	0	0	0	0	0	0	0	0	0	0	0	0	0	0	0	0	0	0	0	0	0	0	0	0	0	0	0	0	0	0	0	0
FPLS01031197.11.1541	D_0__Bacteria, D_1__Proteobacteria, D_2__Deltaproteobacteria, D_3__Myxococcales, D_4__Haliangiaceae, D_5__Haliangium, Ambiguous_taxa	5	0	0	0	0	0	0	0	0	0	0	0	0	0	0	0	0	0	0	0	0	0	0	0	0	0	0	0	0	0	0	0	0	0	0	0	0	0	0	0	0	0	0	0	0	0	0	0
GU559816.1.1531	D_0__Bacteria, D_1__Firmicutes, D_2__Negativicutes, D_3__Selenomonadales, D_4__Veillonellaceae, D_5__Propionispira, Ambiguous_taxa	15	0	0	0	0	0	0	0	0	0	0	0	0	3	0	0	0	0	0	0	0	0	0	0	0	0	0	0	0	0	0	0	0	0	0	0	0	0	0	0	0	0	0	0	0	0	0	0
HK693509.1.1531	D_0__Bacteria, D_1__Firmicutes, D_2__Bacilli, D_3__Bacillales, D_4__Bacillaceae, D_5__Bacillus, Ambiguous_taxa	7	0	0	0	0	0	0	7	0	0	0	0	0	0	0	0	0	0	0	0	0	0	0	0	0	0	0	0	0	0	0	0	0	0	0	0	0	0	0	0	0	0	0	0	0	0	0	0
HQ998867.1.1534	D_0__Bacteria, D_1__Firmicutes, D_2__Bacilli, D_3__Bacillales, D_4__Bacillaceae, D_5__Bacillus, D_6__Bacillus sp. K4(2011)	3	0	0	0	0	0	0	0	0	0	0	0	0	0	0	0	0	0	0	0	0	0	0	0	0	0	0	0	0	0	0	0	0	0	0	0	0	0	0	0	0	0	0	0	0	0	0	0
KY777452.1.1540	D_0__Bacteria, D_1__Actinobacteria, D_2__Actinobacteria, D_3__Micrococcales, D_4__Micrococcaceae, D_5__Micrococcus, D_6__Micrococcus luteus	95	0	0	0	0	14	0	0	0	1	0	0	0	0	0	0	0	0	0	0	0	0	0	0	0	0	0	0	0	0	0	0	0	0	0	0	0	0	0	0	0	0	0	0	0	0	40	0
AF309817.1.1542	D_0__Bacteria, D_1__Proteobacteria, D_2__Gammaproteobacteria, D_3__Xanthomonadales, D_4__Xanthomonadaceae, D_5__Pseudoxanthomonas, Ambiguous_taxa	169	0	0	0	0	0	0	0	0	0	0	0	0	0	0	0	0	0	0	0	0	0	0	0	0	0	0	0	0	0	0	0	0	0	0	0	0	0	0	0	0	0	0	0	0	0	167	0
AJ630203.6.1536	D_0__Bacteria, D_1__Proteobacteria, D_2__Gammaproteobacteria, D_3__Vibrionales, D_4__Vibrionaceae, D_5__Vibrio, Ambiguous_taxa	130	0	0	0	0	0	0	0	0	0	0	0	0	0	0	0	0	0	0	0	0	0	0	0	0	0	0	0	0	0	0	0	0	0	0	0	0	0	0	0	0	0	0	0	0	0	0	0
AOCT02000163.47.1596	D_0__Bacteria, D_1__Firmicutes, D_2__Bacilli, D_3__Lactobacillales, D_4__Streptococcaceae, D_5__Streptococcus, Ambiguous_taxa	9	0	0	0	0	0	0	0	0	0	0	0	0	0	0	0	0	0	0	0	0	0	0	0	0	0	0	0	0	0	0	0	0	0	0	0	0	0	0	0	0	0	0	0	0	0	0	0
CP006792.3403961.3405497	D_0__Bacteria, D_1__Proteobacteria, D_2__Gammaproteobacteria, D_3__Enterobacteriales, D_4__Enterobacteriaceae, D_5__Yersinia, Ambiguous_taxa	217	0	1	2	0	2	1	1	0	2	0	0	0	0	0	0	0	4	1	14	2	2	0	1	0	2	4	7	1	0	0	1	5	9	0	0	0	0	0	0	0	1	1	0	0	0	0	8
CP015378.146768.148325	D_0__Bacteria, D_1__Firmicutes, D_2__Bacilli, D_3__Bacillales, D_4__Bacillaceae, D_5__Fictibacillus, Ambiguous_taxa	1	0	0	0	0	0	0	0	0	0	0	0	0	0	0	0	0	0	0	0	0	0	0	0	0	0	0	0	0	0	0	0	0	0	0	0	0	0	0	0	0	0	0	0	0	0	0	0
DQ345473.1.1533	D_0__Bacteria, D_1__Firmicutes, D_2__Bacilli, D_3__Bacillales, D_4__Bacillaceae, D_5__Bacillus, Ambiguous_taxa	344	0	0	0	0	0	0	0	0	0	0	0	0	0	0	0	0	0	0	0	0	0	0	0	0	0	0	0	0	0	0	0	0	0	0	0	0	0	0	0	0	0	0	0	0	0	0	0
FPLS01025673.12.1541	D_0__Bacteria, D_1__Proteobacteria, D_2__Deltaproteobacteria, D_3__RCP2-54, D_4__metagenome, D_5__metagenome, D_6__metagenome	2	0	0	0	0	0	0	0	0	0	0	0	0	0	0	0	0	0	0	0	0	0	0	0	0	0	0	0	0	0	0	0	0	0	0	0	0	0	0	0	0	0	0	0	0	0	0	0
HQ588838.1.1541	D_0__Bacteria, D_1__Proteobacteria, D_2__Gammaproteobacteria, D_3__Xanthomonadales, D_4__Xanthomonadaceae, D_5__Pseudoxanthomonas, Ambiguous_taxa	101	0	0	0	0	0	0	0	0	0	0	0	0	0	0	0	0	0	0	0	0	0	0	0	0	0	0	0	0	0	0	0	0	0	0	0	0	93	0	0	0	0	0	0	0	0	0	0
JN695899.1.1560	D_0__Bacteria, D_1__Proteobacteria, D_2__Gammaproteobacteria, D_3__Betaproteobacteriales, D_4__Burkholderiaceae, D_5__Burkholderia-Caballeronia-Paraburkholderia, D_6__Burkholderia sp. S276	37038	268	76	205	23	2	14	177	0	37	70	538	5	256	207	18	81	1774	60	0	54	11	21	0	6	36	0	60	10	16	2	25	50	37	12	77	7	134	12	236	2	23	3	7	18	3	0	1327
KC668309.1.1559	D_0__Bacteria, D_1__Firmicutes, D_2__Bacilli, D_3__Bacillales, D_4__Bacillaceae, D_5__Bacillus, Ambiguous_taxa	1	1	0	0	0	0	0	0	0	0	0	0	0	0	0	0	0	0	0	0	0	0	0	0	0	0	0	0	0	0	0	0	0	0	0	0	0	0	0	0	0	0	0	0	0	0	0	0
KF712684.1.1530	D_0__Bacteria, D_1__Rokubacteria, D_2__NC10, D_3__Rokubacteriales, D_4__uncultured bacterium, D_5__uncultured bacterium, D_6__uncultured bacterium	1	0	0	0	1	0	0	0	0	0	0	0	0	0	0	0	0	0	0	0	0	0	0	0	0	0	0	0	0	0	0	0	0	0	0	0	0	0	0	0	0	0	0	0	0	0	0	0
KJ619984.1.1532	D_0__Bacteria, D_1__Proteobacteria, D_2__Gammaproteobacteria, D_3__Xanthomonadales, D_4__Xanthomonadaceae, D_5__Stenotrophomonas, Ambiguous_taxa	1456	33	0	0	0	93	1	0	0	0	0	0	0	0	0	0	0	0	0	0	0	0	17	10	13	0	0	0	9	6	18	0	0	0	2	0	0	104	30	0	0	0	0	0	0	0	0	1
LC055603.1.1530	D_0__Bacteria, D_1__Firmicutes, D_2__Bacilli, D_3__Lactobacillales, D_4__Lactobacillaceae, D_5__Lactobacillus, D_6__uncultured Lactobacillus sp.	1	1	0	0	0	0	0	0	0	0	0	0	0	0	0	0	0	0	0	0	0	0	0	0	0	0	0	0	0	0	0	0	0	0	0	0	0	0	0	0	0	0	0	0	0	0	0	0
LC061612.1.1533	D_0__Bacteria, D_1__Firmicutes, D_2__Bacilli, D_3__Lactobacillales, D_4__Lactobacillaceae, D_5__Lactobacillus, D_6__Lactobacillus helveticus	78	0	0	0	0	0	0	0	0	0	0	0	0	0	0	0	0	0	0	0	0	0	0	0	0	0	0	0	0	0	0	0	0	0	0	0	0	0	0	0	0	0	0	0	0	0	0	0
AB506435.1.1541	D_0__Bacteria, D_1__Firmicutes, D_2__Bacilli, D_3__Lactobacillales, D_4__Streptococcaceae, D_5__Lactococcus, Ambiguous_taxa	4	0	0	0	0	0	0	0	0	0	0	0	0	0	0	0	0	0	0	0	0	0	0	0	0	0	0	0	0	0	0	0	0	0	0	0	0	0	0	0	0	0	0	0	0	0	0	0
AY349362.1.1541	D_0__Bacteria, D_1__Actinobacteria, D_2__Actinobacteria, D_3__Actinomycetales, D_4__Actinomycetaceae, D_5__Actinomyces, Ambiguous_taxa	26	0	0	0	0	0	0	0	0	0	0	0	0	0	0	0	0	0	0	0	0	0	0	0	0	0	0	0	0	0	0	0	0	0	0	0	0	0	0	0	0	0	0	0	0	0	0	26
AY464463.1.1551	D_0__Bacteria, D_1__Proteobacteria, D_2__Gammaproteobacteria, D_3__Pseudomonadales, D_4__Pseudomonadaceae, D_5__Pseudomonas, Ambiguous_taxa	57984	464	271	54	115	111	153	1	241	104	100	219	0	11	14	25	271	443	161	1	3	2	223	415	123	85	0	0	181	4	18	1	2	0	92	141	1	227	90	153	100	53	131	108	212	189	1279	1491
AY491559.1.1529	D_0__Bacteria, D_1__Bacteroidetes, D_2__Bacteroidia, D_3__Cytophagales, D_4__Spirosomaceae, D_5__Pseudarcicella, D_6__uncultured bacterium	327	0	0	0	0	0	0	0	0	0	0	0	0	0	0	0	0	0	0	0	0	0	0	0	0	0	0	0	0	0	1	0	0	0	0	0	0	0	0	0	0	0	0	0	0	0	0	0
CP002512.469513.471053	D_0__Bacteria, D_1__Firmicutes, D_2__Bacilli, D_3__Lactobacillales, D_4__Aerococcaceae, D_5__Aerococcus, Ambiguous_taxa	1	0	0	0	0	0	0	0	0	0	0	0	0	0	0	0	0	0	0	0	0	0	0	0	0	0	0	0	0	0	0	0	0	0	0	0	0	0	0	0	0	0	0	0	0	0	0	0
CP014159.1005726.1007281	D_0__Bacteria, D_1__Firmicutes, D_2__Bacilli, D_3__Lactobacillales, D_4__Aerococcaceae, D_5__Aerococcus, D_6__Aerococcus christensenii	12	0	0	0	0	12	0	0	0	0	0	0	0	0	0	0	0	0	0	0	0	0	0	0	0	0	0	0	0	0	0	0	0	0	0	0	0	0	0	0	0	0	0	0	0	0	0	0
EF580960.1.1529	D_0__Bacteria, D_1__Acidobacteria, D_2__Subgroup 5, D_3__uncultured bacterium, D_4__uncultured bacterium, D_5__uncultured bacterium, D_6__uncultured bacterium	35	0	0	18	0	0	0	0	0	0	0	0	0	0	0	0	0	0	0	0	0	0	0	0	0	0	0	0	0	0	0	0	0	0	0	0	0	0	0	0	0	0	0	0	0	0	0	0
FNDX01000092.22.1571	D_0__Bacteria, D_1__Firmicutes, D_2__Bacilli, D_3__Bacillales, D_4__Paenibacillaceae, D_5__Paenibacillus, Ambiguous_taxa	17	0	0	0	0	0	0	0	0	0	0	0	0	0	0	0	0	0	0	0	0	0	0	0	0	0	0	0	0	0	0	0	0	0	0	0	0	0	0	0	0	0	0	0	0	0	0	0
JAJA02000001.3173090.3174638	D_0__Bacteria, D_1__Proteobacteria, D_2__Gammaproteobacteria, D_3__Xanthomonadales, D_4__Xanthomonadaceae, D_5__Lysobacter, Ambiguous_taxa	45	1	0	0	0	0	0	0	0	0	0	21	1	0	0	0	0	0	0	0	0	0	0	0	0	0	0	0	0	0	0	0	0	0	0	0	0	0	0	0	0	0	0	0	0	0	0	0
JN695891.1.1560	D_0__Bacteria, D_1__Proteobacteria, D_2__Gammaproteobacteria, D_3__Enterobacteriales, D_4__Enterobacteriaceae, D_5__Enterobacter, D_6__Enterobacter sp. S139	80	0	0	0	0	0	0	0	0	1	0	2	0	0	0	0	0	0	0	0	0	0	0	0	0	0	0	0	0	0	0	0	0	0	0	0	0	0	0	0	0	0	0	0	0	0	0	0
JQ723604.1.1529	D_0__Bacteria, D_1__Proteobacteria, D_2__Deltaproteobacteria, D_3__Desulfobacterales, D_4__Desulfobulbaceae, D_5__Desulfurivibrio, Ambiguous_taxa	10	0	0	0	0	0	0	0	0	0	0	0	0	0	0	0	0	0	0	0	0	0	0	0	0	0	0	0	3	0	0	0	0	0	0	0	0	0	0	0	0	0	0	0	0	0	0	0
KC541030.1.1544	D_0__Bacteria, D_1__Proteobacteria, D_2__Gammaproteobacteria, D_3__Pseudomonadales, D_4__Moraxellaceae, D_5__Acinetobacter, Ambiguous_taxa	47336	0	0	0	0	0	0	0	0	0	0	0	1	0	0	0	1306	150	563	84	45	50	1159	1075	556	45	30	20	318	131	252	119	146	8	23	32	0	0	0	0	0	0	0	0	0	0	0	0
KC755079.1.1538	D_0__Bacteria, D_1__Firmicutes, D_2__Bacilli, D_3__Lactobacillales, D_4__Lactobacillaceae, D_5__Lactobacillus, D_6__uncultured Lactobacillus sp.	7	7	0	0	0	0	0	0	0	0	0	0	0	0	0	0	0	0	0	0	0	0	0	0	0	0	0	0	0	0	0	0	0	0	0	0	0	0	0	0	0	0	0	0	0	0	0	0
KF625167.1.1531	D_0__Bacteria, D_1__Proteobacteria, D_2__Gammaproteobacteria, D_3__Enterobacteriales, D_4__Enterobacteriaceae, D_5__Hafnia-Obesumbacterium, D_6__Obesumbacterium proteus	1753	0	0	1	1	0	0	0	0	0	7	0	1	0	0	4	113	19	0	0	11	0	50	45	28	0	0	0	20	0	0	70	77	0	55	0	0	0	0	0	0	0	0	0	0	0	0	0
KF906837.1.1529	D_0__Bacteria, D_1__Proteobacteria, D_2__Gammaproteobacteria, D_3__Enterobacteriales, D_4__Enterobacteriaceae, D_5__Pantoea, D_6__Pantoea sp. PRE2	13	0	0	0	0	0	0	0	0	0	0	0	0	0	0	0	0	0	0	0	1	0	0	0	0	0	0	0	0	0	0	0	0	0	0	0	0	0	0	0	0	0	0	0	0	0	0	0
KJ535386.1.1555	D_0__Bacteria, D_1__Proteobacteria, D_2__Gammaproteobacteria, D_3__Pseudomonadales, D_4__Moraxellaceae, D_5__Acinetobacter, D_6__Acinetobacter bereziniae	9499	98	98	172	297	328	182	520	337	123	0	103	1	31	0	1	286	220	87	26	7	2	324	274	209	0	86	10	116	33	183	1	47	24	10	0	0	0	22	0	0	0	17	0	0	0	0	0
KP713417.1.1541	D_0__Bacteria, D_1__Proteobacteria, D_2__Gammaproteobacteria, D_3__Enterobacteriales, D_4__Enterobacteriaceae, D_5__Serratia, D_6__uncultured bacterium	12	0	0	0	0	0	0	0	0	0	0	0	0	0	0	0	1	0	0	0	0	0	0	0	1	0	0	0	0	0	0	0	0	0	0	0	0	0	0	0	0	0	0	0	0	0	0	0
KR611042.1.1529	D_0__Bacteria, D_1__Firmicutes, D_2__Bacilli, D_3__Bacillales, D_4__Bacillaceae, D_5__Pseudogracilibacillus, Ambiguous_taxa	11	0	0	0	0	0	0	0	0	0	0	0	0	0	0	0	0	0	0	0	0	0	0	0	0	0	0	0	0	0	0	0	0	0	0	0	0	0	0	0	0	0	0	0	0	0	0	0
AM111051.1.1528	D_0__Bacteria, D_1__Firmicutes, D_2__Bacilli, D_3__Lactobacillales, D_4__Carnobacteriaceae, D_5__Carnobacterium, D_6__Carnobacterium sp. 7196	1371	0	0	0	0	14	0	54	0	0	0	1	2	0	0	0	0	0	1	0	0	0	0	1	0	0	0	0	0	0	0	0	0	0	0	0	0	0	0	0	0	0	0	0	0	0	0	0
AM500791.1.1528	D_0__Bacteria, D_1__Firmicutes, D_2__Bacilli, D_3__Bacillales, D_4__Bacillaceae, D_5__Sinibacillus, D_6__uncultured bacterium	2	0	0	0	0	0	0	0	0	0	0	0	0	0	0	0	0	0	0	0	0	0	0	0	0	0	0	0	0	0	0	0	0	0	0	0	0	0	0	0	0	0	0	0	0	0	0	0
AY953259.1.1533	D_0__Bacteria, D_1__Bacteroidetes, D_2__Bacteroidia, D_3__Bacteroidales, D_4__Porphyromonadaceae, D_5__Porphyromonas, D_6__Porphyromonas sp. oral clone ASCH03	2	0	0	0	0	0	1	0	1	0	0	0	0	0	0	0	0	0	0	0	0	0	0	0	0	0	0	0	0	0	0	0	0	0	0	0	0	0	0	0	0	0	0	0	0	0	0	0
CP007597.4112346.4113891	D_0__Bacteria, D_1__Proteobacteria, D_2__Gammaproteobacteria, D_3__Xanthomonadales, D_4__Xanthomonadaceae, D_5__Stenotrophomonas, Ambiguous_taxa	2338	0	0	0	215	467	138	0	0	0	0	16	3	0	0	0	0	0	0	0	0	0	0	4	0	0	0	0	0	10	6	0	0	0	100	0	0	0	20	0	0	0	0	0	0	0	0	35
CP013217.289216.290751	D_0__Bacteria, D_1__Firmicutes, D_2__Bacilli, D_3__Bacillales, D_4__Planococcaceae, D_5__Kurthia, Ambiguous_taxa	4774	0	0	0	0	0	0	0	0	0	0	0	0	0	0	0	38	21	14	17	4	0	0	0	0	0	1	0	0	0	0	0	0	0	0	0	0	0	0	0	0	0	0	0	0	0	0	0
DQ298777.1.1540	D_0__Bacteria, D_1__Proteobacteria, D_2__Gammaproteobacteria, D_3__Xanthomonadales, D_4__Xanthomonadaceae, D_5__Stenotrophomonas, Ambiguous_taxa	2	0	0	0	0	0	0	0	0	0	0	0	0	0	0	0	0	0	0	0	0	0	0	0	0	0	0	0	0	0	0	0	0	0	0	0	0	0	0	0	0	0	0	0	0	0	0	0
DQ337526.1.1528	D_0__Bacteria, D_1__Firmicutes, D_2__Bacilli, D_3__Lactobacillales, D_4__Enterococcaceae, Ambiguous_taxa, Ambiguous_taxa	32	0	0	0	0	0	0	0	0	0	0	0	0	0	0	0	0	0	0	0	0	0	0	0	0	0	0	0	7	2	0	0	0	0	0	0	0	0	0	0	0	0	0	0	0	0	0	0
FJ470414.1.1528	D_0__Bacteria, D_1__Firmicutes, D_2__Negativicutes, D_3__Selenomonadales, D_4__Veillonellaceae, D_5__Veillonella, D_6__uncultured bacterium	80	0	0	0	0	0	3	0	0	0	0	0	0	0	0	0	0	2	0	0	0	0	0	0	0	0	0	0	0	0	0	0	0	0	0	0	0	0	0	0	0	0	0	0	0	0	0	0
FM213046.1.1528	D_0__Bacteria, D_1__Proteobacteria, D_2__Gammaproteobacteria, D_3__Xanthomonadales, D_4__Xanthomonadaceae, D_5__Pseudoxanthomonas, D_6__uncultured bacterium	17	0	0	0	0	0	0	0	0	0	0	0	0	0	0	0	0	0	0	0	0	0	1	0	0	0	0	0	1	0	0	0	0	0	0	0	0	0	0	0	0	0	0	0	0	0	0	0
FPLL01006723.35.1562	D_0__Bacteria, D_1__Proteobacteria, D_2__Deltaproteobacteria, D_3__Myxococcales, D_4__Haliangiaceae, D_5__Haliangium, Ambiguous_taxa	1	0	0	0	0	0	0	0	0	0	0	0	0	0	0	0	0	0	0	0	0	0	0	0	0	0	0	0	0	0	0	0	0	0	0	0	0	0	0	0	0	0	0	0	0	0	0	0
FPLP01007401.17.1544	D_0__Bacteria, D_1__Proteobacteria, D_2__Deltaproteobacteria, D_3__Myxococcales, D_4__Phaselicystidaceae, D_5__Phaselicystis, D_6__metagenome	10	0	0	0	0	0	0	0	0	0	0	0	0	0	0	0	0	0	0	0	0	0	2	0	1	0	0	0	0	0	0	0	0	0	0	0	0	0	0	0	0	0	0	0	0	0	0	0
FPLP01009579.16.1543	D_0__Bacteria, D_1__Firmicutes, D_2__Bacilli, D_3__Lactobacillales, D_4__Aerococcaceae, D_5__Facklamia, Ambiguous_taxa	1	0	0	0	0	0	0	0	0	0	0	0	0	0	0	0	0	0	0	0	0	0	0	0	0	0	0	0	0	0	0	0	0	0	0	0	0	0	0	0	0	0	0	0	0	0	0	0
FPLS01000688.24.1551	D_0__Bacteria, D_1__Actinobacteria, D_2__Thermoleophilia, D_3__Gaiellales, D_4__Gaiellaceae, D_5__Gaiella, Ambiguous_taxa	123	0	0	0	0	0	0	0	0	0	0	0	0	0	0	0	0	0	0	0	0	0	0	0	0	0	0	0	0	0	0	0	0	0	0	0	0	0	0	0	0	0	0	0	0	0	0	0
GQ175340.1.1528	D_0__Bacteria, D_1__Firmicutes, D_2__Bacilli, D_3__Bacillales, D_4__Bacillaceae, D_5__Bacillus, D_6__uncultured bacterium	159	0	0	0	0	0	0	0	0	0	0	0	0	0	0	0	0	0	0	0	0	0	0	0	0	0	0	0	0	0	0	0	0	0	0	0	0	0	0	0	0	0	0	0	0	0	0	0
HAEP01038523.44.1571	D_0__Bacteria, D_1__Proteobacteria, D_2__Gammaproteobacteria, D_3__Diplorickettsiales, D_4__Diplorickettsiaceae, D_5__Rickettsiella, D_6__Proasellus assaforensis	5973	0	0	1	0	1154	153	1	0	0	0	19	2	0	0	0	0	0	0	0	0	0	41	7	5	0	0	0	0	0	14	0	0	0	0	0	0	0	0	0	23	21	15	0	0	0	0	0
HQ450150.1.1528	D_0__Bacteria, D_1__Acidobacteria, D_2__Subgroup 6, D_3__uncultured bacterium, D_4__uncultured bacterium, D_5__uncultured bacterium, D_6__uncultured bacterium	24	0	0	0	0	0	0	0	0	0	0	0	0	0	0	0	0	0	0	0	0	0	0	0	0	0	0	0	0	0	0	0	0	0	0	0	0	0	0	0	0	0	0	0	0	0	0	0
KC554690.1.1581	D_0__Bacteria, D_1__Actinobacteria, D_2__Actinobacteria, D_3__Propionibacteriales, D_4__Nocardioidaceae, D_5__Nocardioides, D_6__uncultured bacterium	1	0	0	0	0	0	0	0	0	0	0	0	0	0	0	0	0	0	0	0	0	0	0	0	0	0	0	0	0	0	0	0	0	0	0	0	0	0	1	0	0	0	0	0	0	0	0	0
KC561101.1.1528	D_0__Bacteria, D_1__Firmicutes, D_2__Bacilli, D_3__Lactobacillales, D_4__Lactobacillaceae, D_5__Lactobacillus, D_6__Lactobacillus crispatus	1	0	0	0	0	1	0	0	0	0	0	0	0	0	0	0	0	0	0	0	0	0	0	0	0	0	0	0	0	0	0	0	0	0	0	0	0	0	0	0	0	0	0	0	0	0	0	0
KT175910.1.1540	D_0__Bacteria, D_1__Proteobacteria, D_2__Gammaproteobacteria, D_3__Enterobacteriales, D_4__Enterobacteriaceae, D_5__Buchnera, Ambiguous_taxa	6	0	0	0	0	0	0	0	0	0	0	0	0	0	0	0	0	0	0	0	0	0	0	0	0	0	0	0	0	0	0	0	0	0	0	0	0	0	0	0	0	0	0	0	0	4	0	0
LC186021.1.1541	D_0__Bacteria, D_1__Proteobacteria, D_2__Gammaproteobacteria, D_3__Betaproteobacteriales, D_4__Burkholderiaceae, D_5__Cupriavidus, Ambiguous_taxa	9644	0	41	0	0	0	16	0	0	40	0	0	0	0	0	0	0	0	0	0	0	0	0	0	0	0	0	0	0	0	0	0	0	0	0	0	0	0	0	0	0	0	0	0	0	0	0	0
AENX01000175.36405.37931	D_0__Bacteria, D_1__Proteobacteria, D_2__Gammaproteobacteria, D_3__Enterobacteriales, D_4__Enterobacteriaceae, D_5__Serratia, D_6__Serratia symbiotica str. Tucson	2	0	0	0	0	0	0	0	0	0	0	0	0	0	0	0	0	0	0	1	0	0	0	0	0	0	0	0	0	0	0	0	0	0	0	0	0	0	0	0	0	0	0	0	0	0	0	0
AGEF01000001.130585.132119	D_0__Bacteria, D_1__Firmicutes, D_2__Bacilli, D_3__Lactobacillales, D_4__Carnobacteriaceae, D_5__Dolosigranulum, D_6__Dolosigranulum pigrum ATCC 51524	54	0	0	0	0	0	0	0	0	0	0	0	0	0	0	0	0	0	0	0	0	0	0	0	0	0	0	0	0	0	0	0	0	0	0	0	0	0	0	0	0	0	0	0	0	0	0	0
CP012359.1034829.1036383	D_0__Bacteria, D_1__Proteobacteria, D_2__Gammaproteobacteria, D_3__Pseudomonadales, D_4__Pseudomonadaceae, D_5__Oblitimonas, Ambiguous_taxa	20	0	0	9	0	0	0	0	0	0	0	0	0	0	0	0	0	0	0	0	0	0	0	0	0	0	0	0	0	0	0	0	0	0	0	0	0	1	1	0	0	0	0	0	0	0	0	0
EU800447.1.1527	D_0__Bacteria, D_1__Proteobacteria, D_2__Gammaproteobacteria, D_3__Diplorickettsiales, D_4__Diplorickettsiaceae, D_5__Rickettsiella, Ambiguous_taxa	329	0	0	0	0	0	0	75	0	0	0	0	0	0	0	0	0	0	0	0	0	0	0	0	0	0	0	36	0	0	0	0	0	4	0	0	0	0	0	0	0	0	0	0	0	0	0	0
FJ470516.1.1527	D_0__Bacteria, D_1__Actinobacteria, D_2__Actinobacteria, D_3__Actinomycetales, D_4__Actinomycetaceae, D_5__Actinomyces, D_6__uncultured bacterium	1	0	0	0	0	0	0	0	0	0	0	0	0	0	0	0	0	0	0	0	0	0	0	0	0	0	0	0	0	0	0	0	0	0	0	0	0	0	0	0	0	0	0	1	0	0	0	0
JF830170.1.1533	D_0__Bacteria, D_1__Firmicutes, D_2__Bacilli, D_3__Bacillales, D_4__Family XII, D_5__Exiguobacterium, D_6__uncultured bacterium	4	0	0	0	0	0	0	0	0	0	0	0	0	0	0	0	0	0	0	0	1	0	0	0	0	0	0	0	0	0	0	0	0	0	0	0	0	0	0	0	0	0	0	0	0	0	0	0
JX534191.1.1540	D_0__Bacteria, D_1__Proteobacteria, D_2__Gammaproteobacteria, D_3__Xanthomonadales, D_4__Xanthomonadaceae, D_5__Luteimonas, D_6__uncultured bacterium	54	0	0	0	54	0	0	0	0	0	0	0	0	0	0	0	0	0	0	0	0	0	0	0	0	0	0	0	0	0	0	0	0	0	0	0	0	0	0	0	0	0	0	0	0	0	0	0
KF414340.1.1539	D_0__Bacteria, D_1__Proteobacteria, D_2__Gammaproteobacteria, D_3__Betaproteobacteriales, D_4__Burkholderiaceae, D_5__Herbaspirillum, Ambiguous_taxa	108	0	0	0	0	0	0	0	0	0	13	0	0	0	0	0	0	0	0	0	0	0	0	0	0	0	0	0	0	0	0	0	0	0	0	0	0	0	0	0	0	0	0	0	0	0	0	0
AB257640.1.1537	D_0__Bacteria, D_1__Proteobacteria, D_2__Gammaproteobacteria, D_3__Xanthomonadales, D_4__Xanthomonadaceae, D_5__Luteimonas, Ambiguous_taxa	20	0	0	0	0	0	0	0	0	0	0	0	0	0	0	0	0	0	0	0	0	0	0	0	0	0	0	0	0	0	0	0	0	0	0	0	0	0	0	1	0	0	0	0	0	0	0	0
ACZG01000001.1437491.1439016	D_0__Bacteria, D_1__Proteobacteria, D_2__Gammaproteobacteria, D_3__Legionellales, D_4__Legionellaceae, D_5__Legionella, Ambiguous_taxa	92	0	0	0	0	0	0	50	0	0	0	0	0	0	0	0	0	0	0	0	0	0	0	0	0	0	0	0	0	0	0	0	0	0	0	0	0	0	0	0	0	0	0	0	0	0	0	0
AF385504.1.1539	D_0__Bacteria, D_1__Actinobacteria, D_2__Actinobacteria, D_3__Actinomycetales, D_4__Actinomycetaceae, D_5__Actinomyces, Ambiguous_taxa	26	0	0	0	0	0	0	0	0	0	0	0	0	0	0	0	0	0	0	0	0	0	0	0	0	0	0	0	0	0	0	0	0	0	0	0	0	0	0	0	0	26	0	0	0	0	0	0
AY212636.1.1538	D_0__Bacteria, D_1__Proteobacteria, D_2__Gammaproteobacteria, D_3__Xanthomonadales, D_4__Xanthomonadaceae, D_5__Lysobacter, Ambiguous_taxa	436	0	0	0	0	0	0	0	0	0	0	0	0	26	0	0	0	0	0	0	0	0	0	0	0	0	0	0	0	5	0	0	0	0	0	0	0	0	0	0	0	0	0	0	0	0	0	0
AY464123.1.1548	D_0__Bacteria, D_1__Proteobacteria, D_2__Gammaproteobacteria, D_3__Pseudomonadales, D_4__Pseudomonadaceae, D_5__Pseudomonas, Ambiguous_taxa	7	0	0	0	0	0	0	0	0	0	1	0	0	1	0	0	0	0	0	0	0	0	0	0	0	0	0	0	0	0	0	0	0	0	0	0	0	0	0	0	0	0	0	0	0	0	0	0
AY573039.1.1548	D_0__Bacteria, D_1__Proteobacteria, D_2__Gammaproteobacteria, D_3__Alteromonadales, D_4__Shewanellaceae, D_5__Shewanella, Ambiguous_taxa	11	0	0	0	0	0	0	0	0	0	0	0	0	0	0	0	0	0	0	0	0	0	0	0	0	0	0	0	0	0	0	0	0	0	0	0	0	0	0	0	0	0	0	0	0	0	0	0
AY686709.1.1540	D_0__Bacteria, D_1__Proteobacteria, D_2__Gammaproteobacteria, D_3__Oceanospirillales, D_4__Alcanivoracaceae, D_5__Alcanivorax, Ambiguous_taxa	1	0	0	0	0	0	0	0	0	0	0	0	0	0	0	0	0	0	0	0	0	0	0	0	0	0	0	0	0	0	0	0	0	0	0	0	0	0	0	0	0	1	0	0	0	0	0	0
AY856845.1.1538	D_0__Bacteria, D_1__Proteobacteria, D_2__Gammaproteobacteria, D_3__Xanthomonadales, D_4__Xanthomonadaceae, D_5__Stenotrophomonas, Ambiguous_taxa	2752	90	0	39	0	0	0	0	77	0	0	0	0	0	0	10	0	13	0	0	0	0	20	2	26	0	0	29	22	0	0	0	0	0	0	22	0	0	7	0	0	0	0	0	0	0	0	61
CP000931.4716878.4718414	D_0__Bacteria, D_1__Proteobacteria, D_2__Gammaproteobacteria, D_3__Alteromonadales, D_4__Shewanellaceae, D_5__Shewanella, Ambiguous_taxa	12	0	0	0	0	0	0	0	0	0	0	0	0	0	0	0	0	0	0	0	0	0	0	0	0	0	0	0	0	0	0	0	0	0	0	0	0	0	0	0	0	0	0	0	0	0	0	0
CP001616.168795.170328	D_0__Bacteria, D_1__Proteobacteria, D_2__Gammaproteobacteria, D_3__Aeromonadales, D_4__Aeromonadaceae, D_5__Tolumonas, Ambiguous_taxa	2763	0	0	0	0	0	0	0	0	0	0	0	0	0	0	0	0	0	0	0	0	0	51	14	0	0	0	0	0	0	0	0	1	0	0	0	0	0	0	0	0	0	0	0	0	0	0	0
CP004089.611782.613315	D_0__Bacteria, D_1__Proteobacteria, D_2__Gammaproteobacteria, D_3__Betaproteobacteriales, D_4__Burkholderiaceae, D_5__Burkholderia-Caballeronia-Paraburkholderia, Ambiguous_taxa	4	0	0	0	0	0	1	0	0	0	0	0	0	0	0	0	0	0	0	0	0	0	0	0	0	0	0	0	0	0	0	0	0	0	0	0	0	0	0	0	0	0	0	0	0	0	0	1
EF101984.1.1538	D_0__Bacteria, D_1__Proteobacteria, D_2__Gammaproteobacteria, D_3__Pseudomonadales, D_4__Pseudomonadaceae, D_5__Pseudomonas, Ambiguous_taxa	24	0	0	0	0	0	0	0	0	0	0	0	0	0	0	0	0	0	0	0	0	0	0	0	0	0	0	0	0	0	0	0	0	0	0	0	0	0	0	0	0	0	0	0	0	0	0	0
EU589308.1.1526	D_0__Bacteria, D_1__Elusimicrobia, D_2__Lineage IIb, D_3__uncultured soil bacterium, D_4__uncultured soil bacterium, D_5__uncultured soil bacterium, D_6__uncultured soil bacterium	3	0	0	0	0	0	0	0	0	0	0	1	0	0	0	0	0	0	0	0	0	0	0	0	0	0	0	0	0	0	0	0	0	0	0	0	0	0	0	0	0	0	0	0	0	0	0	0
FJ470463.1.1526	D_0__Bacteria, D_1__Firmicutes, D_2__Negativicutes, D_3__Selenomonadales, D_4__Veillonellaceae, D_5__Veillonella, D_6__uncultured bacterium	1	0	0	0	0	0	0	0	0	0	0	0	0	0	0	0	0	0	0	0	0	0	0	0	0	0	0	0	0	0	0	0	0	0	0	0	0	0	0	0	0	0	0	0	0	0	0	0
FPLL01004284.9.1534	D_0__Bacteria, D_1__Proteobacteria, D_2__Gammaproteobacteria, D_3__Xanthomonadales, D_4__Rhodanobacteraceae, D_5__Luteibacter, Ambiguous_taxa	16	0	0	0	0	0	0	0	0	0	0	0	0	0	0	0	0	0	0	0	0	0	0	0	0	0	0	0	0	0	0	0	0	0	0	0	0	0	0	0	0	0	0	0	0	0	0	0
FPLS01061230.12.1537	D_0__Bacteria, D_1__Proteobacteria, D_2__Gammaproteobacteria, D_3__Xanthomonadales, D_4__Xanthomonadaceae, D_5__Arenimonas, Ambiguous_taxa	31	0	0	0	0	0	0	0	0	0	0	0	0	0	0	0	0	0	0	0	0	0	0	0	0	0	0	0	0	0	0	0	0	0	30	0	0	0	0	0	0	0	0	0	0	0	0	0
GQ472383.1.1531	D_0__Bacteria, D_1__Nitrospirae, D_2__4-29-1, Ambiguous_taxa, Ambiguous_taxa, Ambiguous_taxa, Ambiguous_taxa	37	0	0	0	0	0	0	0	0	0	0	0	0	0	0	0	0	0	0	0	0	0	0	0	0	0	0	0	0	0	0	0	0	0	0	0	0	0	0	0	0	0	0	0	0	0	0	0
HE681242.1.1535	D_0__Bacteria, D_1__Bacteroidetes, D_2__Bacteroidia, D_3__Bacteroidales, D_4__Porphyromonadaceae, D_5__Porphyromonas, D_6__uncultured bacterium	111	0	0	0	0	0	17	0	92	0	0	0	0	0	0	0	0	0	0	0	0	0	0	0	0	0	0	0	0	0	0	0	0	0	0	0	0	0	0	1	1	0	0	0	0	0	0	0
HK697570.1.1526	D_0__Bacteria, D_1__Proteobacteria, D_2__Gammaproteobacteria, D_3__Alteromonadales, D_4__Shewanellaceae, D_5__Shewanella, Ambiguous_taxa	211	0	0	0	0	0	0	0	0	0	0	0	0	0	0	0	0	0	0	0	0	0	0	0	0	0	0	0	0	0	0	0	0	0	0	0	0	0	0	0	0	0	0	0	0	0	0	0
JQ410821.1.1534	D_0__Bacteria, D_1__Proteobacteria, D_2__Gammaproteobacteria, D_3__Enterobacteriales, D_4__Enterobacteriaceae, D_5__Serratia, Ambiguous_taxa	1	0	0	0	0	0	0	0	0	0	0	0	0	0	0	0	0	0	0	0	0	0	0	0	0	0	0	0	0	0	0	0	0	0	0	0	0	0	0	0	0	0	0	0	0	0	0	0
JQ410842.1.1534	D_0__Bacteria, D_1__Proteobacteria, D_2__Gammaproteobacteria, D_3__Enterobacteriales, D_4__Enterobacteriaceae, D_5__Pectobacterium, Ambiguous_taxa	7	0	0	0	0	0	0	0	0	0	0	0	0	0	0	0	0	0	0	0	0	0	0	0	0	0	0	0	0	0	0	0	0	0	0	0	0	0	0	0	0	0	0	0	0	0	0	0
JRMB01000004.960.2514	D_0__Bacteria, D_1__Proteobacteria, D_2__Gammaproteobacteria, D_3__Pseudomonadales, D_4__Pseudomonadaceae, D_5__Pseudomonas, Ambiguous_taxa	27423	1	0	0	1	64	0	516	1154	22	8	18	1	15	4	20	54	4	14	0	0	0	4	0	1	0	0	7	2	12	1	0	0	0	17	0	17	0	11	0	4	7	0	12	0	0	0	0
JX402119.1.1537	D_0__Bacteria, D_1__Proteobacteria, D_2__Gammaproteobacteria, D_3__Xanthomonadales, D_4__Xanthomonadaceae, D_5__Pseudoxanthomonas, Ambiguous_taxa	73	0	0	0	0	0	0	0	0	0	0	2	0	0	0	0	0	0	0	0	0	0	0	0	0	0	0	0	0	0	0	0	0	0	0	0	0	0	0	0	0	0	0	0	0	0	0	0
KJ808221.1.1526	D_0__Bacteria, D_1__Firmicutes, D_2__Bacilli, D_3__Lactobacillales, D_4__Carnobacteriaceae, D_5__Trichococcus, D_6__uncultured bacterium	150	0	0	0	0	0	0	0	0	0	0	0	0	0	0	0	0	0	0	0	0	0	0	0	0	0	0	0	0	0	0	0	0	0	0	0	0	0	0	0	7	0	0	7	0	0	38	0
KY612288.1.1539	D_0__Bacteria, D_1__Proteobacteria, D_2__Gammaproteobacteria, D_3__Pseudomonadales, D_4__Pseudomonadaceae, D_5__Pseudomonas, D_6__Pseudomonas brassicacearum subsp. brassicacearum	374	0	0	0	0	0	0	0	0	0	20	0	0	0	0	0	0	0	0	0	0	0	0	0	0	0	0	0	0	0	0	0	0	0	0	0	0	0	0	0	0	0	0	0	0	0	0	0
ADIG01001062.61012.62536	D_0__Bacteria, D_1__Proteobacteria, D_2__Gammaproteobacteria, D_3__Xanthomonadales, D_4__Rhodanobacteraceae, D_5__Rhodanobacter, Ambiguous_taxa	4	0	0	0	0	0	0	0	0	0	0	0	0	0	0	0	0	0	0	0	0	0	4	0	0	0	0	0	0	0	0	0	0	0	0	0	0	0	0	0	0	0	0	0	0	0	0	0
AJ544239.1.1537	D_0__Bacteria, D_1__Proteobacteria, D_2__Gammaproteobacteria, D_3__Pseudomonadales, D_4__Pseudomonadaceae, D_5__Pseudomonas, Ambiguous_taxa	30	0	0	0	0	0	0	0	0	0	1	1	0	0	0	0	0	0	0	0	0	0	0	0	0	0	0	0	0	0	0	0	0	0	0	0	0	0	0	0	0	0	0	0	0	0	0	0
AVPT01000055.387.1933	D_0__Bacteria, D_1__Proteobacteria, D_2__Gammaproteobacteria, D_3__Xanthomonadales, D_4__Xanthomonadaceae, D_5__Lysobacter, Ambiguous_taxa	5	0	0	0	0	0	0	0	0	0	0	0	0	0	0	0	0	0	0	0	0	0	0	0	0	0	0	0	0	0	0	0	0	0	0	0	0	0	0	0	0	0	0	0	0	0	0	0
AY212621.1.1531	D_0__Bacteria, D_1__Proteobacteria, D_2__Gammaproteobacteria, D_3__Xanthomonadales, D_4__Xanthomonadaceae, D_5__Arenimonas, Ambiguous_taxa	147	0	0	0	25	0	0	0	0	0	0	0	0	0	0	0	0	0	0	0	0	0	0	0	0	0	0	0	0	0	0	0	0	0	0	0	0	0	0	0	0	0	0	0	0	0	0	0
AY212714.1.1531	D_0__Bacteria, D_1__Proteobacteria, D_2__Gammaproteobacteria, D_3__Xanthomonadales, D_4__Xanthomonadaceae, D_5__Arenimonas, Ambiguous_taxa	386	0	0	0	0	0	0	0	0	0	0	0	0	0	0	0	0	0	0	0	0	0	4	32	0	0	0	0	0	0	0	0	0	0	0	0	0	0	0	0	0	0	0	0	0	0	0	0
AY292944.1.1539	D_0__Bacteria, D_1__Proteobacteria, D_2__Gammaproteobacteria, D_3__Vibrionales, D_4__Vibrionaceae, D_5__Photobacterium, Ambiguous_taxa	25	0	0	0	25	0	0	0	0	0	0	0	0	0	0	0	0	0	0	0	0	0	0	0	0	0	0	0	0	0	0	0	0	0	0	0	0	0	0	0	0	0	0	0	0	0	0	0
AY505530.1.1525	D_0__Bacteria, D_1__Firmicutes, D_2__Bacilli, D_3__Bacillales, D_4__Bacillaceae, D_5__Sinobaca, Ambiguous_taxa	47	0	0	0	0	0	0	0	0	0	0	0	0	0	0	0	0	0	0	0	0	0	0	0	0	0	0	0	0	0	0	0	0	0	0	0	0	0	10	0	0	0	0	0	0	0	0	0
AY559411.1.1540	D_0__Bacteria, D_1__Proteobacteria, D_2__Gammaproteobacteria, D_3__Betaproteobacteriales, D_4__Hydrogenophilaceae, D_5__Hydrogenophilus, Ambiguous_taxa	2	0	0	0	0	0	0	0	0	0	0	0	0	0	0	0	0	0	0	0	0	0	0	0	0	0	0	0	0	0	0	0	0	0	0	0	0	0	0	0	0	0	0	0	0	0	0	0
CAQG01000001.17524.19048	D_0__Bacteria, D_1__Proteobacteria, D_2__Gammaproteobacteria, D_3__Enterobacteriales, D_4__Enterobacteriaceae, D_5__Yersinia, Ambiguous_taxa	1195	0	0	0	0	0	0	1	0	0	26	0	0	0	0	0	0	0	0	0	0	0	0	0	0	0	0	0	0	0	16	0	0	0	0	0	0	0	0	0	0	0	0	5	0	0	0	0
CP002124.1313724.1315261	D_0__Bacteria, D_1__Proteobacteria, D_2__Gammaproteobacteria, D_3__Enterobacteriales, D_4__Enterobacteriaceae, D_5__Erwinia, Ambiguous_taxa	3	0	0	0	0	0	1	0	0	0	0	0	0	0	0	0	0	0	0	0	0	0	0	0	0	0	0	0	0	0	0	0	0	0	0	0	0	0	0	0	0	0	0	0	0	0	0	0
CP011516.3767666.3769218	D_0__Bacteria, D_1__Proteobacteria, D_2__Gammaproteobacteria, D_3__Enterobacteriales, D_4__Enterobacteriaceae, D_5__Edwardsiella, Ambiguous_taxa	1	0	0	0	0	0	0	0	0	0	0	0	0	0	0	0	0	0	0	0	0	0	0	0	0	0	0	0	0	0	0	0	0	0	0	0	0	0	0	0	0	0	0	0	0	0	0	0
DQ302444.1.1531	D_0__Bacteria, D_1__Proteobacteria, D_2__Gammaproteobacteria, D_3__Oceanospirillales, D_4__Halomonadaceae, D_5__Halomonas, Ambiguous_taxa	29	0	0	0	0	0	0	0	0	0	0	0	0	0	0	0	0	0	0	0	0	0	0	0	0	0	0	0	0	0	0	0	0	0	0	0	0	0	0	0	0	27	0	0	0	0	0	0
EU335422.1.1525	D_0__Bacteria, D_1__Entotheonellaeota, D_2__Entotheonellia, D_3__Entotheonellales, D_4__Entotheonellaceae, D_5__uncultured bacterium, D_6__uncultured bacterium	3	0	0	0	0	0	0	0	0	0	0	0	0	0	0	0	0	0	0	0	0	0	0	0	0	0	0	0	0	0	0	0	0	0	0	0	0	0	0	0	0	0	3	0	0	0	0	0
FAOM01201334.1385.2909	D_0__Bacteria, D_1__Cyanobacteria, D_2__Oxyphotobacteria, D_3__Chloroplast, D_4__Triticum aestivum (bread wheat), D_5__Triticum aestivum (bread wheat), D_6__Triticum aestivum (bread wheat)	38	0	0	0	27	0	0	0	0	0	0	0	0	0	0	0	0	0	0	0	0	0	0	0	0	0	0	0	0	0	0	0	0	0	0	0	0	0	0	0	0	0	0	0	0	0	0	0
FCOY01000002.274549.276073	D_0__Bacteria, D_1__Proteobacteria, D_2__Gammaproteobacteria, D_3__Xanthomonadales, D_4__Xanthomonadaceae, D_5__SN8, Ambiguous_taxa	2131	0	0	0	0	0	0	0	0	77	0	0	0	0	0	0	7	0	0	0	0	0	2	0	0	0	0	0	0	0	20	0	10	0	0	0	0	0	4	0	0	26	32	10	9	8	135	75
FJ470464.1.1525	D_0__Bacteria, D_1__Actinobacteria, D_2__Actinobacteria, D_3__Actinomycetales, D_4__Actinomycetaceae, D_5__Actinomyces, D_6__uncultured bacterium	1	0	0	0	0	0	0	1	0	0	0	0	0	0	0	0	0	0	0	0	0	0	0	0	0	0	0	0	0	0	0	0	0	0	0	0	0	0	0	0	0	0	0	0	0	0	0	0
FJ948107.1.1537	D_0__Bacteria, D_1__Proteobacteria, D_2__Gammaproteobacteria, D_3__Xanthomonadales, D_4__Xanthomonadaceae, D_5__Luteimonas, Ambiguous_taxa	30	0	0	0	0	0	0	0	0	0	0	0	0	0	0	0	0	0	0	0	0	0	0	0	0	0	0	0	0	0	0	0	0	0	0	0	0	0	0	0	0	0	0	0	0	0	0	0
FM955874.1.1526	D_0__Bacteria, D_1__Proteobacteria, D_2__Gammaproteobacteria, D_3__Pseudomonadales, D_4__Pseudomonadaceae, D_5__Pseudomonas, D_6__Pseudomonas sp. Asd M6-6	78713	166	128	70	65	262	345	190	244	186	2006	865	27	768	116	58	27	237	44	28	2	0	4	3	11	23	0	1	0	0	0	72	1	2	1	8	0	0	0	0	2	41	1	24	28	7	20	4
FPLL01000816.10.1534	D_0__Bacteria, D_1__Proteobacteria, D_2__Gammaproteobacteria, D_3__Xanthomonadales, D_4__Xanthomonadaceae, D_5__Lysobacter, Ambiguous_taxa	1	0	0	0	0	0	0	0	0	0	0	0	0	0	0	0	0	0	0	0	0	0	0	0	0	0	0	0	0	0	0	0	0	0	0	0	0	0	0	0	0	0	0	0	0	0	0	0
FPLL01006894.12.1536	D_0__Bacteria, D_1__Proteobacteria, D_2__Gammaproteobacteria, D_3__Legionellales, D_4__Legionellaceae, D_5__Legionella, D_6__metagenome	1	0	0	0	0	0	0	0	0	0	0	0	0	0	0	0	0	0	0	0	0	0	0	0	0	0	0	0	0	0	0	0	0	0	0	0	0	0	0	0	0	0	0	0	0	0	0	0
FPLS01007595.13.1537	D_0__Bacteria, D_1__Proteobacteria, D_2__Gammaproteobacteria, D_3__Xanthomonadales, D_4__Rhodanobacteraceae, D_5__Dokdonella, Ambiguous_taxa	14	0	0	0	0	0	0	0	0	0	0	0	0	0	0	0	0	0	0	0	0	0	0	0	2	0	0	0	0	0	0	0	0	0	0	0	0	0	0	0	0	0	0	0	0	0	0	0
FPLS01015966.8.1532	D_0__Bacteria, D_1__Proteobacteria, D_2__Deltaproteobacteria, D_3__Myxococcales, D_4__Blfdi19, D_5__metagenome, D_6__metagenome	4	0	0	0	0	0	0	0	0	0	0	0	0	0	0	0	0	0	0	0	0	0	0	0	0	0	0	0	0	0	0	0	0	0	0	0	0	0	0	0	0	0	0	0	0	0	0	0
FPLS01053360.11.1535	D_0__Bacteria, D_1__Proteobacteria, D_2__Gammaproteobacteria, D_3__Xanthomonadales, D_4__Xanthomonadaceae, D_5__Thermomonas, D_6__metagenome	180	58	1	0	0	0	0	0	0	0	0	50	0	0	10	0	0	0	0	0	0	0	0	0	0	0	0	0	0	0	0	0	0	0	0	0	0	0	0	0	0	0	0	0	0	0	27	0
FTLW01000003.391162.392709	D_0__Bacteria, D_1__Proteobacteria, D_2__Gammaproteobacteria, D_3__Xanthomonadales, D_4__Xanthomonadaceae, D_5__Luteimonas, Ambiguous_taxa	143	0	0	0	0	0	0	0	0	0	0	138	3	0	2	0	0	0	0	0	0	0	0	0	0	0	0	0	0	0	0	0	0	0	0	0	0	0	0	0	0	0	0	0	0	0	0	0
HQ455824.1.1542	D_0__Bacteria, D_1__Proteobacteria, D_2__Gammaproteobacteria, D_3__Enterobacteriales, D_4__Enterobacteriaceae, D_5__Pantoea, Ambiguous_taxa	65	0	0	0	0	0	0	0	0	0	0	0	0	0	0	0	0	0	0	0	0	0	0	0	5	0	0	0	0	1	0	0	0	0	0	0	0	0	0	0	0	0	0	0	0	0	0	0
JRKL01073986.2476.4000	D_0__Bacteria, D_1__Cyanobacteria, D_2__Oxyphotobacteria, D_3__Chloroplast, Ambiguous_taxa, Ambiguous_taxa, Ambiguous_taxa	539	0	0	0	0	0	0	0	0	0	0	0	0	0	0	0	0	0	0	34	0	0	0	0	0	0	0	0	0	0	0	0	0	0	0	0	0	0	3	0	0	0	0	0	0	10	0	0
KC013353.1.1525	D_0__Bacteria, D_1__Firmicutes, D_2__Bacilli, D_3__Bacillales, D_4__Bacillaceae, D_5__Oceanobacillus, Ambiguous_taxa	3	0	0	0	0	0	0	0	0	0	0	0	0	0	0	0	0	0	0	0	0	0	0	0	0	0	0	0	0	0	0	0	0	0	0	0	0	0	0	0	0	0	0	0	0	0	0	0
KF623289.1.1586	D_0__Bacteria, D_1__Firmicutes, D_2__Bacilli, D_3__Bacillales, D_4__Bacillaceae, D_5__Bacillus, Ambiguous_taxa	1	0	0	0	0	1	0	0	0	0	0	0	0	0	0	0	0	0	0	0	0	0	0	0	0	0	0	0	0	0	0	0	0	0	0	0	0	0	0	0	0	0	0	0	0	0	0	0
KM088027.1.1544	D_0__Bacteria, D_1__Proteobacteria, D_2__Gammaproteobacteria, D_3__Pseudomonadales, D_4__Pseudomonadaceae, D_5__Pseudomonas, Ambiguous_taxa	7903	1	0	0	103	0	0	0	0	0	1	3	1	12	62	8	0	0	9	0	0	0	0	0	2	0	0	0	4	0	0	0	0	0	0	0	0	0	10	0	0	0	1287	81	0	0	0	0
KM103098.1.1550	D_0__Bacteria, D_1__Proteobacteria, D_2__Gammaproteobacteria, D_3__Xanthomonadales, D_4__Xanthomonadaceae, D_5__Xylella, Ambiguous_taxa	231	0	1	1	0	1	0	0	0	0	0	0	0	0	0	0	0	2	0	1	2	0	1	0	2	0	0	0	0	0	0	0	1	0	0	0	0	9	0	0	0	0	1	0	0	0	1	2
LDJM01000040.3838.5382	D_0__Bacteria, D_1__Proteobacteria, D_2__Gammaproteobacteria, D_3__Xanthomonadales, D_4__Xanthomonadaceae, D_5__Stenotrophomonas, Ambiguous_taxa	2	0	0	0	0	0	0	0	0	0	0	0	0	0	0	0	0	0	0	0	0	0	0	0	0	0	0	0	0	0	0	0	0	0	0	0	0	0	0	0	0	0	0	0	0	0	0	0
LK931548.240.1764	D_0__Bacteria, D_1__Proteobacteria, D_2__Gammaproteobacteria, D_3__Enterobacteriales, D_4__Enterobacteriaceae, D_5__Escherichia-Shigella, D_6__Escherichia coli	47	2	1	0	0	4	1	0	0	0	0	2	0	1	0	0	0	0	0	0	0	0	0	0	0	0	0	0	0	0	0	0	0	0	0	0	0	1	0	0	0	0	0	0	0	0	1	0
AB597542.1.1544	D_0__Bacteria, D_1__Proteobacteria, D_2__Gammaproteobacteria, D_3__Legionellales, D_4__Legionellaceae, D_5__Legionella, Ambiguous_taxa	19	0	0	0	0	0	0	0	0	0	0	0	0	0	0	0	0	0	0	1	0	0	0	1	0	0	0	16	0	0	0	0	0	0	0	0	0	0	0	0	0	0	0	0	0	0	0	0
AF373201.1.1904	D_0__Bacteria, D_1__Proteobacteria, D_2__Gammaproteobacteria, D_3__Enterobacteriales, D_4__Enterobacteriaceae, D_5__Dickeya, Ambiguous_taxa	63	0	0	0	0	0	0	0	0	0	0	0	0	0	1	0	0	0	3	0	0	0	0	0	0	0	0	0	0	2	0	0	0	0	0	0	0	0	0	0	0	0	0	0	0	0	0	0
AM500750.1.1524	D_0__Bacteria, D_1__Firmicutes, D_2__Bacilli, D_3__Bacillales, D_4__Bacillaceae, D_5__Oceanobacillus, D_6__uncultured bacterium	2	0	0	0	0	0	0	0	0	0	0	0	0	0	0	0	0	0	0	0	0	0	0	0	0	0	0	0	0	0	0	0	0	0	0	0	0	0	0	0	0	0	0	0	0	0	0	0
AOTI010541966.326.1849	D_0__Bacteria, D_1__Proteobacteria, D_2__Gammaproteobacteria, D_3__Pseudomonadales, D_4__Pseudomonadaceae, D_5__Pseudomonas, Ambiguous_taxa	489	0	0	0	0	0	0	0	63	1	9	0	0	1	0	0	0	0	0	0	0	0	0	0	0	0	0	0	0	0	0	1	0	0	0	0	0	0	0	0	0	0	0	0	0	0	0	0
AY464464.1.1546	D_0__Bacteria, D_1__Proteobacteria, D_2__Gammaproteobacteria, D_3__Enterobacteriales, D_4__Enterobacteriaceae, D_5__Morganella, D_6__Morganella morganii subsp. morganii	1493	0	0	0	0	0	0	0	0	0	0	0	0	0	0	0	0	0	0	0	0	0	0	0	0	0	0	0	0	0	0	0	0	0	0	0	0	0	0	0	0	0	0	0	0	0	0	0
AY530797.1.1536	D_0__Bacteria, D_1__Proteobacteria, D_2__Gammaproteobacteria, D_3__Enterobacteriales, D_4__Enterobacteriaceae, D_5__Pantoea, Ambiguous_taxa	1189	0	0	0	2	0	0	0	0	0	0	0	0	14	0	709	0	0	0	0	0	0	0	0	0	0	0	0	0	0	0	0	0	0	0	0	0	0	0	0	0	31	0	0	0	0	0	0
AY792278.1.1543	D_0__Bacteria, D_1__Proteobacteria, D_2__Gammaproteobacteria, D_3__Pseudomonadales, D_4__Pseudomonadaceae, D_5__Pseudomonas, Ambiguous_taxa	15	0	0	0	0	0	0	0	0	0	0	0	0	0	0	0	0	0	0	0	0	0	0	0	0	0	0	0	0	0	0	0	0	0	0	0	0	0	0	0	0	0	0	0	0	0	0	0
AY955085.1.1536	D_0__Bacteria, D_1__Proteobacteria, D_2__Gammaproteobacteria, D_3__Betaproteobacteriales, D_4__Methylophilaceae, D_5__Methylotenera, Ambiguous_taxa	116	2	0	0	0	0	0	0	0	0	0	0	0	0	0	0	0	0	0	0	0	0	0	0	0	0	0	0	3	0	0	0	0	0	0	0	0	0	0	0	0	0	0	0	0	0	0	0
CP011077.121006.122560	D_0__Bacteria, D_1__Proteobacteria, D_2__Gammaproteobacteria, D_3__Enterobacteriales, D_4__Enterobacteriaceae, D_5__Cedecea, Ambiguous_taxa	187	1	0	0	0	0	0	0	0	0	0	0	0	0	0	0	2	1	6	0	0	0	5	15	0	0	0	0	0	1	0	0	0	0	0	0	0	0	0	0	0	0	0	0	0	0	0	0
DQ532350.1.1524	D_0__Bacteria, D_1__Firmicutes, D_2__Bacilli, D_3__Bacillales, D_4__Staphylococcaceae, D_5__Staphylococcus, D_6__uncultured bacterium	23	0	0	0	0	0	0	0	0	0	0	0	0	0	0	0	21	0	0	0	0	0	0	0	0	0	0	0	0	0	0	0	0	0	0	0	0	0	0	0	0	0	0	0	0	0	0	0
EF520467.1.1524	D_0__Bacteria, D_1__Proteobacteria, D_2__Gammaproteobacteria, D_3__Betaproteobacteriales, D_4__Burkholderiaceae, D_5__Rhodoferax, D_6__uncultured beta proteobacterium	3378	0	0	0	0	1	82	0	0	23	0	0	0	0	0	2	17	0	0	0	0	0	0	0	1	0	0	0	4	0	0	0	0	0	0	0	0	0	0	0	0	51	0	0	0	0	82	0
HM780116.1.1524	D_0__Bacteria, D_1__Proteobacteria, D_2__Gammaproteobacteria, D_3__Aeromonadales, D_4__Aeromonadaceae, D_5__Aeromonas, Ambiguous_taxa	6699	0	0	0	0	85	0	0	144	0	4	0	0	0	0	0	86	111	227	0	1	1	0	0	7	0	0	1	0	2	6	1	0	0	0	53	46	66	0	0	0	15	0	39	22	0	0	0
HQ532225.1.1536	D_0__Bacteria, D_1__Proteobacteria, D_2__Gammaproteobacteria, D_3__Pseudomonadales, D_4__Moraxellaceae, D_5__Acinetobacter, Ambiguous_taxa	118	0	0	0	0	0	0	0	0	0	0	0	0	0	0	0	1	0	0	0	0	0	0	1	0	0	0	0	0	0	0	0	0	1	0	0	0	0	0	0	0	0	0	0	0	0	0	0
JF357616.1.1536	D_0__Bacteria, D_1__Proteobacteria, D_2__Gammaproteobacteria, D_3__Enterobacteriales, D_4__Enterobacteriaceae, D_5__Siccibacter, Ambiguous_taxa	202	0	1	0	0	0	1	0	1	0	0	0	0	0	0	0	0	0	0	0	21	0	0	0	1	0	0	0	0	0	0	0	0	0	0	0	0	3	102	0	0	1	0	0	0	0	0	0
JF979327.1.1541	D_0__Bacteria, D_1__Proteobacteria, D_2__Gammaproteobacteria, D_3__Alteromonadales, D_4__Marinobacteraceae, D_5__Marinobacter, D_6__uncultured Marinobacter sp.	3	0	3	0	0	0	0	0	0	0	0	0	0	0	0	0	0	0	0	0	0	0	0	0	0	0	0	0	0	0	0	0	0	0	0	0	0	0	0	0	0	0	0	0	0	0	0	0
JQ711734.1.1536	D_0__Bacteria, D_1__Proteobacteria, D_2__Gammaproteobacteria, D_3__Xanthomonadales, D_4__Xanthomonadaceae, D_5__Luteimonas, Ambiguous_taxa	3	0	0	0	0	0	0	0	0	0	0	0	0	0	0	0	0	0	0	0	0	0	0	0	0	0	0	0	0	0	0	0	0	0	0	0	0	0	0	0	0	0	0	0	0	0	1	0
JQ805719.1.1575	D_0__Bacteria, D_1__Firmicutes, D_2__Bacilli, D_3__Lactobacillales, D_4__Enterococcaceae, D_5__Enterococcus, D_6__Enterococcus gallinarum	121	0	0	0	0	0	0	0	0	0	0	0	0	0	0	0	0	0	0	0	0	0	0	1	0	0	0	0	0	6	1	0	0	0	0	0	0	1	3	0	0	0	0	0	0	0	0	0
JX223432.1.1524	D_0__Bacteria, D_1__Proteobacteria, D_2__Deltaproteobacteria, D_3__Desulfobacterales, D_4__Desulfobulbaceae, D_5__[Desulfobacterium] catecholicum group, D_6__uncultured bacterium	7	0	0	0	0	0	0	0	0	0	0	0	0	0	0	0	0	0	0	0	0	0	0	0	0	0	0	0	0	0	0	0	0	0	0	0	0	0	0	0	0	0	0	0	0	0	0	0
KC541356.1.1539	D_0__Bacteria, D_1__Proteobacteria, D_2__Gammaproteobacteria, D_3__Betaproteobacteriales, D_4__Burkholderiaceae, D_5__Polaromonas, Ambiguous_taxa	1334	0	0	0	0	0	0	0	0	0	0	0	0	0	0	0	0	0	0	0	0	0	0	0	0	0	0	0	0	0	0	0	0	0	0	0	0	0	0	0	0	0	0	0	0	0	0	0
KM978287.1.1535	D_0__Bacteria, D_1__Proteobacteria, D_2__Gammaproteobacteria, D_3__Betaproteobacteriales, D_4__Burkholderiaceae, D_5__Ralstonia, D_6__uncultured beta proteobacterium	101	0	0	0	0	0	0	0	0	0	0	0	0	0	0	0	0	0	0	0	0	0	0	0	0	0	0	0	0	0	0	0	0	0	0	0	0	0	0	0	0	0	0	0	0	0	3	0
KP300804.1.1524	D_0__Bacteria, D_1__Proteobacteria, D_2__Gammaproteobacteria, D_3__Betaproteobacteriales, D_4__Burkholderiaceae, D_5__Delftia, D_6__Delftia deserti	5168	32	12	0	0	20	54	3	4	10	9	31	0	43	0	0	114	152	101	31	5	0	32	35	12	48	2	19	22	9	13	66	15	35	0	0	0	76	0	0	74	29	12	2	0	0	2	51
KX950661.1.1536	D_0__Bacteria, D_1__Proteobacteria, D_2__Gammaproteobacteria, D_3__Alteromonadales, D_4__Shewanellaceae, D_5__Shewanella, Ambiguous_taxa	2218	0	0	0	1	81	83	0	113	0	0	0	0	0	0	0	68	10	95	0	0	0	0	0	0	0	0	0	0	0	0	0	0	0	0	0	0	0	0	0	0	0	0	0	0	0	0	108
MKZW02000001.2766263.2767818	D_0__Bacteria, D_1__Proteobacteria, D_2__Gammaproteobacteria, D_3__Enterobacteriales, D_4__Enterobacteriaceae, D_5__Kluyvera, Ambiguous_taxa	250	0	0	0	0	0	0	0	0	0	0	0	0	0	0	0	49	0	0	0	0	25	0	0	3	0	0	0	6	0	0	0	0	0	0	0	0	0	0	0	0	0	0	0	0	0	0	0
MQLM01000006.280326.281849	D_0__Bacteria, D_1__Actinobacteria, D_2__Actinobacteria, D_3__Corynebacteriales, D_4__Mycobacteriaceae, D_5__Mycobacterium, Ambiguous_taxa	17	0	0	0	0	0	0	0	0	0	0	0	0	0	0	0	0	0	0	0	0	0	0	0	0	0	0	0	0	0	0	0	0	0	0	0	0	0	0	0	0	0	0	0	0	0	0	0
AJ001190.1.1536	D_0__Bacteria, D_1__Proteobacteria, D_2__Gammaproteobacteria, D_3__Enterobacteriales, D_4__Enterobacteriaceae, D_5__Erwinia, Ambiguous_taxa	131	0	0	47	0	0	0	0	0	0	0	0	0	0	0	0	0	0	0	0	0	0	0	0	0	0	0	0	0	0	0	0	0	0	0	0	0	0	0	0	0	0	0	0	0	0	0	0
APMI01025423.182.1704	D_0__Bacteria, D_1__Gemmatimonadetes, D_2__Gemmatimonadetes, D_3__Gemmatimonadales, D_4__Gemmatimonadaceae, D_5__Gemmatimonas, Ambiguous_taxa	2	0	0	0	0	0	0	0	0	0	0	0	0	0	0	0	0	0	0	0	0	0	0	0	0	0	0	0	0	0	0	0	0	0	0	0	0	0	0	0	0	0	0	0	0	0	0	0
AY349374.1.1536	D_0__Bacteria, D_1__Firmicutes, D_2__Clostridia, D_3__Clostridiales, D_4__Lachnospiraceae, D_5__Butyrivibrio 2, Ambiguous_taxa	83	0	0	0	0	0	83	0	0	0	0	0	0	0	0	0	0	0	0	0	0	0	0	0	0	0	0	0	0	0	0	0	0	0	0	0	0	0	0	0	0	0	0	0	0	0	0	0
AY756595.1.1523	D_0__Bacteria, D_1__Firmicutes, D_2__Negativicutes, D_3__Selenomonadales, D_4__Acidaminococcaceae, D_5__uncultured, Ambiguous_taxa	123	0	0	0	0	0	0	0	0	0	0	0	0	0	0	0	0	0	0	0	0	0	0	0	5	0	0	0	6	0	0	0	0	0	0	20	0	0	0	0	0	0	0	0	0	0	0	53
CP010423.2935767.2937320	D_0__Bacteria, D_1__Proteobacteria, D_2__Gammaproteobacteria, D_3__Enterobacteriales, D_4__Enterobacteriaceae, D_5__Pragia, Ambiguous_taxa	1	0	0	0	0	0	0	0	0	0	0	0	0	0	0	0	0	0	0	0	0	0	0	0	0	0	0	0	0	0	0	0	0	0	0	0	0	0	0	0	0	0	0	0	0	0	0	0
EU979086.1.1524	D_0__Bacteria, D_1__Acidobacteria, D_2__Blastocatellia (Subgroup 4), D_3__Pyrinomonadales, D_4__Pyrinomonadaceae, D_5__RB41, D_6__uncultured Acidobacteria bacterium	1	0	0	0	0	0	0	0	0	0	0	0	0	0	0	0	0	0	0	0	0	0	0	0	0	0	0	0	0	0	0	0	0	0	0	0	0	0	1	0	0	0	0	0	0	0	0	0
FJ236054.1.1523	D_0__Bacteria, D_1__Proteobacteria, D_2__Alphaproteobacteria, D_3__Caedibacterales, D_4__Caedibacteraceae, D_5__Caedibacter, D_6__uncultured Caedibacter sp.	80	0	0	0	0	0	0	0	0	0	0	0	0	0	0	0	0	0	0	0	0	0	0	0	0	0	0	0	0	0	0	0	0	0	0	0	0	0	0	0	0	0	0	0	0	0	0	0
FN428789.1.1523	D_0__Bacteria, D_1__Proteobacteria, D_2__Gammaproteobacteria, D_3__Betaproteobacteriales, D_4__Burkholderiaceae, D_5__Acidovorax, D_6__uncultured bacterium	18	0	0	0	0	0	0	0	0	0	0	0	0	1	0	0	0	0	0	0	0	0	0	0	0	0	0	0	0	0	0	0	0	0	0	0	1	0	0	0	0	0	0	0	0	0	0	0
FOGC01000030.48.1594	D_0__Bacteria, D_1__Proteobacteria, D_2__Gammaproteobacteria, D_3__Enterobacteriales, D_4__Enterobacteriaceae, D_5__Rosenbergiella, Ambiguous_taxa	570	0	0	0	0	0	0	0	0	0	0	0	0	0	0	0	24	0	25	0	0	0	6	4	1	0	0	0	16	0	0	0	0	0	0	0	0	0	0	0	0	0	0	0	0	0	0	0
FTMJ01000032.153.1699	D_0__Bacteria, D_1__Proteobacteria, D_2__Gammaproteobacteria, D_3__Aeromonadales, D_4__Aeromonadaceae, D_5__Aeromonas, Ambiguous_taxa	40	0	0	0	0	0	0	0	0	0	0	0	0	0	0	0	0	0	0	0	0	0	0	0	0	0	0	0	0	0	0	0	0	0	0	0	0	0	0	0	0	0	0	0	0	0	0	0
GQ175353.1.1523	D_0__Bacteria, D_1__Firmicutes, D_2__Bacilli, D_3__Bacillales, D_4__Staphylococcaceae, D_5__Nosocomiicoccus, D_6__uncultured bacterium	12	0	0	0	0	0	0	0	0	0	0	0	0	0	0	0	0	0	0	0	0	0	0	0	0	0	0	0	0	0	0	0	0	0	0	0	0	0	0	0	0	0	0	0	0	0	0	0
GQ472434.1.1526	D_0__Bacteria, D_1__Proteobacteria, D_2__Deltaproteobacteria, D_3__Desulfarculales, D_4__Desulfarculaceae, D_5__uncultured, Ambiguous_taxa	3	0	0	0	0	0	0	0	0	0	0	0	0	0	0	0	0	0	0	0	0	0	0	0	0	0	0	0	1	0	0	0	0	0	0	0	0	0	0	0	0	0	0	0	0	0	0	0
HE574451.1.1536	D_0__Bacteria, D_1__Proteobacteria, D_2__Gammaproteobacteria, D_3__Enterobacteriales, D_4__Enterobacteriaceae, D_5__Budvicia, Ambiguous_taxa	255394	1094	1483	658	1710	754	1960	1994	2968	1201	43	52	0	81	27	1	1399	1806	793	4603	4483	5558	1279	1459	487	3168	7310	8324	1119	583	628	4132	8109	9577	21	0	54	957	94	72	29	261	382	25	0	5	124	4221
JX898088.1.1537	D_0__Bacteria, D_1__Proteobacteria, D_2__Gammaproteobacteria, D_3__Pseudomonadales, D_4__Pseudomonadaceae, D_5__Pseudomonas, D_6__uncultured bacterium	1	0	0	0	0	0	0	0	0	0	0	0	0	0	0	0	0	0	0	0	0	0	0	0	0	0	0	0	0	0	0	0	0	0	0	0	0	0	0	0	0	1	0	0	0	0	0	0
KC283050.1.1534	D_0__Bacteria, D_1__Proteobacteria, D_2__Gammaproteobacteria, D_3__Enterobacteriales, D_4__Enterobacteriaceae, Ambiguous_taxa, Ambiguous_taxa	872	0	0	0	0	0	0	0	0	0	0	0	0	0	0	128	28	0	0	0	0	0	0	0	0	0	0	0	15	0	0	0	0	0	0	38	0	0	0	0	0	0	0	0	0	0	0	0
KC620705.1.1538	D_0__Bacteria, D_1__Proteobacteria, D_2__Gammaproteobacteria, D_3__Legionellales, D_4__Legionellaceae, D_5__Legionella, Ambiguous_taxa	43	0	0	0	0	0	0	0	0	0	0	0	0	0	0	0	0	0	0	0	0	0	0	0	0	0	0	0	0	0	3	0	0	0	4	0	0	0	0	0	0	0	0	0	0	0	0	0
KC683012.1.1539	D_0__Bacteria, D_1__Proteobacteria, D_2__Gammaproteobacteria, D_3__Betaproteobacteriales, D_4__Burkholderiaceae, D_5__Aquabacterium, Ambiguous_taxa	2718	0	0	0	1	1	0	0	0	2	0	16	0	0	0	7	98	48	280	74	0	0	451	7	42	0	46	0	572	3	9	24	3	1	24	0	0	0	0	0	10	0	26	0	0	0	0	0
KF798378.1.1523	D_0__Bacteria, D_1__Proteobacteria, D_2__Gammaproteobacteria, D_3__Vibrionales, D_4__Vibrionaceae, D_5__Photobacterium, Ambiguous_taxa	2	0	0	0	0	0	0	0	0	0	0	0	0	0	0	0	0	0	0	0	0	0	0	0	0	0	0	0	0	0	0	0	0	0	0	0	0	0	0	0	0	0	0	0	0	0	0	0
KM819158.1.1523	D_0__Bacteria, D_1__Firmicutes, D_2__Bacilli, D_3__Lactobacillales, D_4__Lactobacillaceae, D_5__Lactobacillus, Ambiguous_taxa	145	0	0	0	2	0	0	0	0	0	0	0	0	0	0	0	0	0	0	0	0	0	0	0	0	0	0	0	0	0	0	0	0	0	0	0	0	0	0	0	0	0	0	0	0	0	0	0
KR029378.1.1523	D_0__Bacteria, D_1__Firmicutes, D_2__Bacilli, D_3__Bacillales, D_4__Bacillaceae, D_5__Bacillus, D_6__Bacillus sp. mixed culture X10-2F	76	0	0	0	35	13	12	16	0	0	0	0	0	0	0	0	0	0	0	0	0	0	0	0	0	0	0	0	0	0	0	0	0	0	0	0	0	0	0	0	0	0	0	0	0	0	0	0
KU978328.1.1530	D_0__Bacteria, D_1__Proteobacteria, D_2__Gammaproteobacteria, D_3__Enterobacteriales, D_4__Enterobacteriaceae, D_5__Serratia, Ambiguous_taxa	10	0	0	1	0	0	0	0	0	0	0	0	0	0	0	0	0	0	0	0	0	0	1	0	0	0	0	0	0	0	0	0	0	0	0	0	0	0	0	0	0	0	0	0	0	0	0	0
KY867529.1.1529	D_0__Bacteria, D_1__Proteobacteria, D_2__Gammaproteobacteria, D_3__Enterobacteriales, D_4__Enterobacteriaceae, D_5__Serratia, Ambiguous_taxa	1406	1	0	0	0	0	0	0	0	0	3	21	0	0	15	0	0	0	0	0	0	0	0	1	0	0	0	0	0	0	0	0	0	0	0	0	0	0	0	0	0	0	0	0	0	0	0	0
LN554846.506386.507920	D_0__Bacteria, D_1__Proteobacteria, D_2__Gammaproteobacteria, D_3__Vibrionales, D_4__Vibrionaceae, D_5__Aliivibrio, Ambiguous_taxa	25	0	0	0	0	0	0	0	0	0	0	0	0	0	0	0	0	0	0	0	0	0	0	0	0	0	0	0	0	0	0	0	0	0	0	0	0	0	0	0	0	0	0	0	0	0	0	0
LUTD01000071.297.1843	D_0__Bacteria, D_1__Proteobacteria, D_2__Gammaproteobacteria, D_3__Enterobacteriales, D_4__Enterobacteriaceae, D_5__Lonsdalea, Ambiguous_taxa	17	0	0	0	0	0	0	0	0	0	0	0	0	0	0	0	0	0	0	0	0	0	0	0	0	0	0	0	0	0	0	0	0	0	0	0	0	0	0	0	0	0	0	0	0	0	0	0
AB105442.1.1534	D_0__Bacteria, D_1__Proteobacteria, D_2__Gammaproteobacteria, D_3__Aeromonadales, D_4__Aeromonadaceae, D_5__Aeromonas, Ambiguous_taxa	161	0	0	0	0	0	0	0	0	0	0	0	0	0	0	0	0	0	0	0	0	0	0	0	0	0	0	0	0	0	0	0	0	0	0	0	0	0	0	0	0	6	0	0	0	0	0	0
AB478670.1.1534	D_0__Bacteria, D_1__Proteobacteria, D_2__Gammaproteobacteria, D_3__Chromatiales, D_4__Chromatiaceae, D_5__Lamprocystis, D_6__uncultured Chromatiaceae bacterium	4	0	1	0	0	0	0	0	0	0	0	0	0	0	0	0	0	0	0	0	0	0	0	0	0	0	0	0	0	0	0	0	0	0	0	0	0	0	0	0	0	0	0	0	0	0	0	0
AGWP01000005.70.1599	D_0__Bacteria, D_1__Actinobacteria, D_2__Actinobacteria, D_3__Actinomycetales, D_4__Actinomycetaceae, D_5__Actinomyces, Ambiguous_taxa	95	0	0	0	0	0	0	0	0	0	0	0	0	0	0	0	0	0	0	0	0	0	0	0	0	0	0	0	0	0	0	0	0	0	0	0	0	0	0	0	0	0	0	0	0	0	0	0
ATWR01000090.50.1591	D_0__Bacteria, D_1__Proteobacteria, D_2__Gammaproteobacteria, D_3__Enterobacteriales, D_4__Enterobacteriaceae, Ambiguous_taxa, Ambiguous_taxa	1225	0	0	0	0	0	0	0	0	0	0	2	0	0	0	0	1	25	11	0	0	0	24	30	17	0	0	0	21	0	0	0	1	0	0	0	0	0	66	0	0	0	0	0	0	0	0	0
AXSZ01000121.21.1542	D_0__Bacteria, D_1__Proteobacteria, D_2__Gammaproteobacteria, D_3__Enterobacteriales, D_4__Enterobacteriaceae, D_5__Franconibacter, Ambiguous_taxa	5	0	0	0	0	0	0	0	0	0	0	0	0	0	0	0	0	0	0	0	0	0	0	0	0	0	0	0	0	0	0	0	0	0	0	0	0	0	0	0	0	0	0	0	0	0	0	0
AY221603.1.1534	D_0__Bacteria, D_1__Proteobacteria, D_2__Gammaproteobacteria, D_3__Pseudomonadales, D_4__Pseudomonadaceae, D_5__Pseudomonas, Ambiguous_taxa	1484	0	0	0	0	0	0	0	0	0	0	0	0	0	0	0	0	0	0	0	0	0	0	2	0	0	0	0	0	0	0	0	0	0	1	0	22	0	0	0	0	0	1	0	0	0	0	0
AY923148.1.1537	D_0__Bacteria, D_1__Bacteroidetes, D_2__Bacteroidia, D_3__Bacteroidales, D_4__Prevotellaceae, D_5__Alloprevotella, D_6__Prevotella sp. oral clone ASCG10	1755	0	0	0	0	0	0	0	0	0	0	9	0	0	0	0	0	0	0	26	0	0	1	0	0	0	0	0	0	9	0	0	0	45	0	0	0	0	0	41	0	84	0	11	0	0	0	0
CP007044.1117811.1119356	D_0__Bacteria, D_1__Proteobacteria, D_2__Gammaproteobacteria, D_3__Enterobacteriales, D_4__Enterobacteriaceae, D_5__Chania, D_6__Chania multitudinisentens RB-25	12	0	0	0	0	0	0	0	0	0	0	0	0	0	0	0	0	0	0	0	0	0	0	0	0	0	0	0	0	0	0	0	0	0	0	0	0	0	0	0	0	0	0	0	0	0	0	0
CP012072.1336545.1338099	D_0__Bacteria, D_1__Actinobacteria, D_2__Actinobacteria, D_3__Actinomycetales, D_4__Actinomycetaceae, D_5__Actinomyces, Ambiguous_taxa	68	0	0	0	0	0	68	0	0	0	0	0	0	0	0	0	0	0	0	0	0	0	0	0	0	0	0	0	0	0	0	0	0	0	0	0	0	0	0	0	0	0	0	0	0	0	0	0
CP012678.1407260.1408849	D_0__Bacteria, D_1__Proteobacteria, D_2__Gammaproteobacteria, D_3__Pseudomonadales, D_4__Moraxellaceae, D_5__Psychrobacter, Ambiguous_taxa	8	0	0	0	0	0	0	0	0	0	0	0	0	0	0	0	0	0	0	0	0	0	0	0	0	0	0	0	0	0	0	0	0	0	0	0	0	0	0	0	0	0	0	0	0	0	0	0
DQ917903.1.1541	D_0__Bacteria, D_1__Actinobacteria, D_2__Actinobacteria, D_3__Propionibacteriales, D_4__Propionibacteriaceae, D_5__Cutibacterium, D_6__uncultured Propionibacterium sp.	1256	1	42	22	35	57	242	19	0	30	0	1	0	9	0	0	66	0	2	0	17	0	5	0	7	0	2	0	0	0	0	0	69	0	0	0	0	4	0	0	0	16	0	0	0	0	0	0
FPLS01017303.111.1632	D_0__Bacteria, D_1__Proteobacteria, D_2__Deltaproteobacteria, D_3__Myxococcales, D_4__BIrii41, D_5__metagenome, D_6__metagenome	251	0	0	0	0	0	0	0	0	0	0	1	0	0	0	0	0	0	0	0	0	0	0	0	0	0	0	0	0	0	0	0	0	0	0	0	0	0	0	0	0	0	0	1	0	0	0	0
GQ175333.1.1522	D_0__Bacteria, D_1__Firmicutes, D_2__Bacilli, D_3__Bacillales, D_4__Staphylococcaceae, D_5__Jeotgalicoccus, Ambiguous_taxa	12	0	0	0	0	0	0	0	0	0	0	0	0	0	0	0	0	0	0	0	0	0	0	0	0	0	0	0	0	0	0	0	0	0	0	0	0	0	0	0	0	0	0	0	0	0	0	0
GU124695.1.1540	D_0__Bacteria, D_1__Proteobacteria, D_2__Gammaproteobacteria, D_3__Pseudomonadales, D_4__Pseudomonadaceae, D_5__Pseudomonas, Ambiguous_taxa	16803	5	0	0	0	0	0	1	315	0	104	53	3	176	28	26	100	467	104	0	0	0	7	0	25	0	0	0	19	3	9	0	0	0	40	41	0	0	2	0	1	2	0	1	39	38	146	659
GY329295.77436.78957	D_0__Bacteria, D_1__Proteobacteria, D_2__Gammaproteobacteria, D_3__Pasteurellales, D_4__Pasteurellaceae, D_5__Haemophilus, D_6__unidentified	190	0	0	0	63	0	0	127	0	0	0	0	0	0	0	0	0	0	0	0	0	0	0	0	0	0	0	0	0	0	0	0	0	0	0	0	0	0	0	0	0	0	0	0	0	0	0	0
HK556267.1.1522	D_0__Bacteria, D_1__Proteobacteria, D_2__Gammaproteobacteria, D_3__Pasteurellales, D_4__Pasteurellaceae, D_5__Haemophilus, D_6__unidentified	144	0	0	0	0	0	49	0	0	0	0	0	0	0	0	0	12	0	0	0	0	0	0	0	0	0	0	0	0	0	0	0	0	0	0	0	0	68	0	0	0	0	0	0	0	0	0	0
HM219662.1.1534	D_0__Bacteria, D_1__Proteobacteria, D_2__Gammaproteobacteria, D_3__Enterobacteriales, D_4__Enterobacteriaceae, D_5__Enterobacter, Ambiguous_taxa	53	0	0	0	0	0	0	0	0	0	0	2	0	7	0	0	0	0	0	0	0	0	0	0	0	0	0	0	0	0	0	0	0	0	0	0	0	0	0	0	0	0	0	0	0	0	0	0
HM780122.1.1523	D_0__Bacteria, D_1__Proteobacteria, D_2__Gammaproteobacteria, D_3__Aeromonadales, D_4__Aeromonadaceae, D_5__Aeromonas, D_6__uncultured bacterium	10	0	0	0	0	1	0	0	0	0	0	0	0	0	0	0	2	1	0	0	0	0	0	0	0	0	0	0	0	0	0	0	0	0	0	0	0	0	0	0	0	0	0	0	0	0	0	0
JJMI01000019.429.1970	D_0__Bacteria, D_1__Proteobacteria, D_2__Gammaproteobacteria, D_3__Enterobacteriales, D_4__Enterobacteriaceae, D_5__Mangrovibacter, Ambiguous_taxa	55	0	0	0	0	2	0	0	1	0	0	1	0	0	0	0	0	0	0	0	0	0	0	1	0	0	0	0	0	0	0	0	0	0	0	0	0	0	0	0	0	0	0	0	0	0	2	0
JN177856.1.1532	D_0__Bacteria, D_1__Proteobacteria, D_2__Gammaproteobacteria, D_3__Betaproteobacteriales, D_4__Burkholderiaceae, D_5__Rhizobacter, D_6__uncultured bacterium	1095	36	29	0	101	26	126	0	0	1	0	9	0	0	0	0	0	0	0	0	0	0	0	2	0	0	0	0	3	0	0	0	0	0	0	0	26	0	0	22	0	0	46	0	0	0	13	0
JN178247.1.1534	D_0__Bacteria, D_1__Proteobacteria, D_2__Gammaproteobacteria, D_3__Pseudomonadales, D_4__Pseudomonadaceae, D_5__Pseudomonas, Ambiguous_taxa	200	6	0	0	0	0	0	1	0	0	1	0	0	0	0	0	0	0	0	0	0	0	0	0	2	0	0	0	0	0	0	0	0	0	0	0	0	0	13	0	0	0	0	0	0	0	0	0
JN868881.1.1534	D_0__Bacteria, D_1__Proteobacteria, D_2__Gammaproteobacteria, D_3__Betaproteobacteriales, D_4__Burkholderiaceae, D_5__Polynucleobacter, D_6__uncultured bacterium	6	0	0	0	0	0	0	0	0	0	0	0	0	0	0	0	0	0	0	0	0	0	0	0	0	0	0	0	0	0	0	0	0	0	0	0	1	0	0	0	0	0	0	0	0	0	0	0
JX279935.1.1545	D_0__Bacteria, D_1__Proteobacteria, D_2__Gammaproteobacteria, D_3__Enterobacteriales, D_4__Enterobacteriaceae, D_5__Serratia, Ambiguous_taxa	11	0	0	0	0	0	0	2	0	0	0	0	0	0	0	0	0	0	0	0	0	0	1	0	3	0	0	0	0	0	0	0	0	0	0	0	0	0	0	0	0	0	0	0	0	0	0	0
KM462861.7542.9084	D_0__Bacteria, D_1__Cyanobacteria, D_2__Oxyphotobacteria, D_3__Chloroplast, Ambiguous_taxa, Ambiguous_taxa, Ambiguous_taxa	17	0	17	0	0	0	0	0	0	0	0	0	0	0	0	0	0	0	0	0	0	0	0	0	0	0	0	0	0	0	0	0	0	0	0	0	0	0	0	0	0	0	0	0	0	0	0	0
KM978228.1.1534	D_0__Bacteria, D_1__Proteobacteria, D_2__Gammaproteobacteria, D_3__Betaproteobacteriales, D_4__Neisseriaceae, D_5__Neisseria, D_6__uncultured beta proteobacterium	350	20	0	0	9	0	190	1	1	0	0	0	0	0	0	0	0	0	0	0	0	0	0	0	0	0	0	0	0	0	0	0	0	0	0	10	0	0	0	0	0	0	0	0	0	0	0	0
LT575468.2140615.2142144	D_0__Bacteria, D_1__Proteobacteria, D_2__Gammaproteobacteria, D_3__Enterobacteriales, D_4__Enterobacteriaceae, D_5__Plesiomonas, D_6__Plesiomonas shigelloides	242	0	0	0	0	0	0	0	0	0	0	0	0	0	0	0	0	0	0	0	4	4	0	0	0	0	0	0	12	0	0	0	0	0	0	0	6	0	0	0	0	8	0	0	0	0	0	0
AB016246.1.1533	D_0__Bacteria, D_1__Actinobacteria, D_2__Actinobacteria, D_3__Bifidobacteriales, D_4__Bifidobacteriaceae, D_5__Bifidobacterium, D_6__Bifidobacterium thermophilum	102	0	0	0	0	0	0	0	0	0	0	0	0	0	0	0	0	0	0	0	0	0	0	0	0	0	0	0	0	0	0	0	0	0	0	0	0	0	0	0	0	0	0	0	0	0	101	0
AB084522.1.1521	D_0__Bacteria, D_1__Firmicutes, D_2__Bacilli, D_3__Bacillales, D_4__Bacillaceae, D_5__Geobacillus, D_6__bacterium ODP-193-14	3	0	0	0	0	0	0	0	0	0	0	0	0	0	0	0	0	0	0	0	0	0	0	0	0	0	0	0	0	0	0	0	0	0	0	0	0	0	0	0	0	0	0	0	0	0	0	0
CP007726.1614656.1616209	D_0__Bacteria, D_1__Proteobacteria, D_2__Gammaproteobacteria, D_3__Betaproteobacteriales, D_4__Neisseriaceae, D_5__Neisseria, D_6__Neisseria elongata subsp. glycolytica ATCC 29315	97	0	0	0	0	0	0	0	0	0	0	0	0	0	0	0	0	0	0	0	0	0	0	0	0	0	0	0	0	0	0	0	0	0	0	0	0	0	0	0	0	0	0	0	0	0	0	0
DQ205496.1.1537	D_0__Bacteria, D_1__Proteobacteria, D_2__Gammaproteobacteria, D_3__Betaproteobacteriales, D_4__Burkholderiaceae, D_5__Cupriavidus, Ambiguous_taxa	1	0	0	0	0	0	0	0	0	0	0	0	0	0	0	0	0	0	0	0	0	0	0	0	0	0	0	0	0	0	0	0	0	0	0	0	0	0	0	0	0	0	0	0	0	0	0	0
FJ685627.1.1524	D_0__Bacteria, D_1__Proteobacteria, D_2__Gammaproteobacteria, D_3__Pasteurellales, D_4__Pasteurellaceae, D_5__Haemophilus, Ambiguous_taxa	488	0	0	0	0	0	0	0	0	0	0	0	0	0	0	0	0	0	4	0	0	0	0	0	0	0	0	0	0	1	0	0	0	0	0	0	0	173	12	0	0	0	0	0	0	0	132	0
FJ768455.2.1522	D_0__Bacteria, D_1__Proteobacteria, D_2__Gammaproteobacteria, D_3__Enterobacteriales, D_4__Enterobacteriaceae, D_5__Citrobacter, Ambiguous_taxa	3462	0	0	0	0	0	0	0	0	0	0	0	0	0	0	0	90	110	57	37	0	18	26	7	10	1	0	1	0	3	17	0	0	0	0	92	0	0	0	0	0	0	0	0	0	0	0	0
FM213051.1.1524	D_0__Bacteria, D_1__Proteobacteria, D_2__Gammaproteobacteria, D_3__Betaproteobacteriales, D_4__Hydrogenophilaceae, D_5__Thiobacillus, D_6__uncultured bacterium	1	0	0	0	0	0	0	0	0	0	0	0	0	0	0	0	0	0	0	0	0	0	0	0	0	0	0	0	0	0	0	0	0	0	0	0	0	0	0	0	0	0	0	0	0	0	0	0
FPLM01003687.10.1530	D_0__Bacteria, D_1__Proteobacteria, D_2__Gammaproteobacteria, D_3__Betaproteobacteriales, D_4__Neisseriaceae, D_5__Uruburuella, Ambiguous_taxa	273	0	0	0	0	0	0	0	0	0	0	0	0	0	0	0	0	0	0	0	0	0	0	0	0	0	0	0	0	0	0	0	0	0	0	0	0	0	0	0	0	0	0	0	0	0	0	0
FPLP01007122.16.1536	D_0__Bacteria, D_1__Dependentiae, D_2__Babeliae, D_3__Babeliales, D_4__metagenome, D_5__metagenome, D_6__metagenome	8960	0	0	0	0	0	0	0	0	0	243	2	0	0	0	227	0	0	0	0	0	0	0	0	0	0	0	0	0	0	0	0	0	0	0	0	0	0	0	0	0	0	0	0	0	0	0	0
GFBH01086591.67.1587	D_0__Bacteria, D_1__Proteobacteria, D_2__Gammaproteobacteria, D_3__Pseudomonadales, D_4__Moraxellaceae, D_5__Acinetobacter, Ambiguous_taxa	5437	1	83	0	135	393	4	46	26	137	11	118	3	1	0	6	37	38	23	10	0	0	97	1	28	0	150	0	7	8	19	1	0	0	0	0	8	22	0	0	3	0	0	0	0	23	52	0
GQ175334.1.1521	D_0__Bacteria, D_1__Firmicutes, D_2__Bacilli, D_3__Bacillales, D_4__Staphylococcaceae, D_5__Staphylococcus, D_6__uncultured bacterium	2647	0	0	0	52	22	4	0	0	26	3	0	0	0	0	0	0	13	0	0	0	0	0	0	0	0	0	0	0	0	0	0	0	0	0	0	1	1282	1	0	0	0	0	0	0	0	0	0
GQ338714.1.1521	D_0__Bacteria, D_1__Firmicutes, D_2__Negativicutes, D_3__Selenomonadales, D_4__Veillonellaceae, D_5__Veillonella, D_6__uncultured bacterium	228	0	0	0	38	0	156	0	0	0	0	0	0	0	0	0	0	4	0	0	0	0	0	0	0	0	0	0	0	0	0	0	0	0	0	0	0	0	0	0	0	0	0	0	0	0	0	0
HK556626.10.1530	D_0__Bacteria, D_1__Proteobacteria, D_2__Gammaproteobacteria, D_3__Betaproteobacteriales, D_4__Neisseriaceae, D_5__Neisseria, D_6__unidentified	20	0	0	0	0	0	1	0	0	0	0	0	0	0	0	0	0	0	0	0	0	0	0	0	0	0	0	0	0	0	0	0	0	0	0	0	0	0	0	0	0	0	0	0	0	0	0	0
JN082536.1.1536	D_0__Bacteria, D_1__Proteobacteria, D_2__Gammaproteobacteria, D_3__Pseudomonadales, D_4__Moraxellaceae, D_5__Acinetobacter, D_6__uncultured Acinetobacter sp.	2780	65	66	1	13	151	8	53	44	44	0	11	0	0	0	0	18	0	45	0	0	0	20	0	17	0	0	0	3	11	0	0	0	0	0	23	0	0	0	0	0	0	0	0	0	0	0	102
JRMY01000047.88.1633	D_0__Bacteria, D_1__Firmicutes, D_2__Clostridia, D_3__Clostridiales, D_4__Family XI, D_5__Ezakiella, D_6__Tissierellia bacterium S7-1-4	409	0	0	0	0	0	0	0	0	0	0	0	0	0	0	0	0	0	0	59	0	0	0	0	9	0	0	0	0	0	0	0	0	150	0	0	0	0	0	0	0	33	0	0	0	0	0	0
JTDO01000027.373.1926	D_0__Bacteria, D_1__Proteobacteria, D_2__Gammaproteobacteria, D_3__Betaproteobacteriales, D_4__Neisseriaceae, D_5__Neisseria, Ambiguous_taxa	1	0	0	0	0	0	0	0	0	0	0	0	0	0	0	0	0	0	0	0	0	0	0	0	0	0	0	0	0	0	0	0	0	0	0	0	0	0	0	0	0	0	0	0	0	0	0	0
JUGE01000001.2565415.2566935	D_0__Bacteria, D_1__Proteobacteria, D_2__Gammaproteobacteria, D_3__Betaproteobacteriales, D_4__Methylophilaceae, D_5__Methylophilus, Ambiguous_taxa	20	0	0	0	0	0	0	0	0	0	0	0	0	0	0	0	0	0	0	0	0	0	0	0	0	0	0	0	0	0	0	0	0	0	0	0	0	0	0	0	0	0	0	0	0	0	0	0
JX223141.1.1521	D_0__Bacteria, D_1__Firmicutes, D_2__Negativicutes, D_3__Selenomonadales, D_4__Veillonellaceae, D_5__Pelosinus, Ambiguous_taxa	7	0	0	0	0	0	0	3	0	0	0	0	0	0	0	0	0	0	0	0	0	0	0	0	0	0	0	0	0	0	0	0	0	0	0	0	0	0	0	0	0	0	0	0	0	0	0	0
KF169839.1.1541	D_0__Bacteria, D_1__Proteobacteria, D_2__Gammaproteobacteria, D_3__Enterobacteriales, D_4__Enterobacteriaceae, D_5__Salmonella, Ambiguous_taxa	2	0	0	0	0	0	0	0	0	0	0	0	0	0	0	0	0	0	0	0	0	0	0	0	0	0	0	0	0	0	0	0	0	0	0	0	0	0	0	0	0	0	0	0	0	0	0	1
KJ549106.1.1522	D_0__Bacteria, D_1__Proteobacteria, D_2__Gammaproteobacteria, D_3__Pseudomonadales, D_4__Moraxellaceae, D_5__Psychrobacter, D_6__uncultured bacterium	26	0	0	0	0	0	0	0	0	0	0	0	0	0	0	0	26	0	0	0	0	0	0	0	0	0	0	0	0	0	0	0	0	0	0	0	0	0	0	0	0	0	0	0	0	0	0	0
KJ601768.1.1534	D_0__Bacteria, D_1__Proteobacteria, D_2__Gammaproteobacteria, D_3__Pseudomonadales, D_4__Moraxellaceae, D_5__Acinetobacter, Ambiguous_taxa	44152	16	13	22	13	18	156	45	36	26	3	36	0	17	3	0	7228	469	2087	113	39	72	5918	5976	4612	2	44	90	779	137	585	131	5	123	1	4	1	124	1	45	64	0	68	12	0	0	0	2
LKDJ01000082.3582.5127	D_0__Bacteria, D_1__Proteobacteria, D_2__Gammaproteobacteria, D_3__Pseudomonadales, D_4__Moraxellaceae, D_5__Acinetobacter, Ambiguous_taxa	15	0	0	0	0	1	1	0	0	1	0	0	0	0	0	0	0	0	0	0	0	0	0	2	0	0	0	0	0	0	0	0	0	0	0	0	0	0	0	0	0	0	0	0	0	0	0	0
X79937.1.1534	D_0__Bacteria, D_1__Proteobacteria, D_2__Gammaproteobacteria, D_3__Enterobacteriales, D_4__Enterobacteriaceae, D_5__Serratia, Ambiguous_taxa	217	0	0	0	0	0	0	0	1	0	0	0	0	0	0	0	0	0	0	0	0	0	0	0	0	0	0	0	0	0	0	0	0	0	0	0	0	0	15	0	0	0	0	12	0	0	0	0
AB365066.1.1533	D_0__Bacteria, D_1__Proteobacteria, D_2__Gammaproteobacteria, D_3__Pseudomonadales, D_4__Moraxellaceae, D_5__Acinetobacter, Ambiguous_taxa	29517	0	0	0	0	121	0	34	0	0	0	0	0	0	0	0	0	0	0	0	0	0	0	0	0	0	0	0	0	0	0	0	0	0	0	0	0	0	0	0	0	0	0	0	0	0	0	0
AB622817.1.1529	D_0__Bacteria, D_1__Proteobacteria, D_2__Gammaproteobacteria, D_3__Pseudomonadales, D_4__Moraxellaceae, D_5__Acinetobacter, Ambiguous_taxa	7	0	0	0	0	0	0	0	0	0	0	0	0	0	0	0	0	1	0	0	0	0	0	0	0	0	0	0	0	0	0	0	0	0	0	0	0	0	0	0	0	0	0	0	0	0	0	0
AF170348.1.1532	D_0__Bacteria, D_1__Proteobacteria, D_2__Gammaproteobacteria, D_3__Betaproteobacteriales, D_4__Rhodocyclaceae, D_5__Azospira, Ambiguous_taxa	12	0	0	0	0	0	0	0	0	0	0	0	0	0	0	0	0	0	0	0	0	0	0	0	0	0	0	0	0	0	0	0	0	0	0	0	0	0	0	0	0	0	0	0	0	0	0	0
APPN01000041.843.2370	D_0__Bacteria, D_1__Proteobacteria, D_2__Gammaproteobacteria, D_3__Pseudomonadales, D_4__Moraxellaceae, D_5__Acinetobacter, Ambiguous_taxa	32	0	0	0	0	0	0	0	0	0	0	0	0	0	0	0	0	0	0	0	0	0	0	0	0	0	0	0	0	0	0	0	0	0	0	0	0	0	0	0	0	0	0	0	0	0	0	0
AY212697.1.1526	D_0__Bacteria, D_1__Proteobacteria, D_2__Gammaproteobacteria, D_3__Betaproteobacteriales, D_4__Rhodocyclaceae, D_5__Azospira, Ambiguous_taxa	35	0	0	0	0	0	0	0	0	0	0	0	0	0	0	0	0	0	0	0	0	0	0	0	0	0	0	0	0	0	0	0	0	0	35	0	0	0	0	0	0	0	0	0	0	0	0	0
AY221605.1.1532	D_0__Bacteria, D_1__Proteobacteria, D_2__Gammaproteobacteria, D_3__Pseudomonadales, D_4__Pseudomonadaceae, D_5__Pseudomonas, Ambiguous_taxa	1	0	0	0	0	0	0	0	0	0	0	0	0	0	0	0	0	0	0	0	0	0	0	0	0	0	0	0	0	0	0	0	0	0	0	0	0	0	0	0	0	0	0	0	0	0	0	0
AY941836.1.1520	D_0__Bacteria, D_1__Proteobacteria, D_2__Gammaproteobacteria, D_3__Enterobacteriales, D_4__Enterobacteriaceae, D_5__Enterobacter, Ambiguous_taxa	88	1	0	0	0	0	0	0	1	1	0	0	0	0	0	1	0	0	0	3	0	0	0	0	2	0	3	5	0	0	0	1	0	2	0	0	0	1	0	0	0	2	0	0	0	0	0	0
BBFW01000391.24.1543	D_0__Bacteria, D_1__Actinobacteria, D_2__Actinobacteria, D_3__Corynebacteriales, D_4__Nocardiaceae, D_5__Rhodococcus, Ambiguous_taxa	4	0	0	0	0	1	1	1	0	0	0	0	0	0	0	0	0	0	0	0	0	0	0	0	0	0	0	0	0	0	0	0	0	0	0	0	0	0	0	0	0	0	0	0	0	0	0	0
EU341261.1.1520	D_0__Bacteria, D_1__Proteobacteria, D_2__Deltaproteobacteria, D_3__Oligoflexales, D_4__0319-6G20, D_5__uncultured Bacteriovorax sp., D_6__uncultured Bacteriovorax sp.	27	0	0	0	0	0	0	0	0	0	0	0	0	0	0	0	0	0	0	0	0	0	0	0	0	0	0	0	5	0	0	0	0	0	0	0	0	0	0	0	0	0	0	0	0	0	0	0
FJ393062.1.1520	D_0__Bacteria, D_1__Firmicutes, D_2__Negativicutes, D_3__Selenomonadales, D_4__Veillonellaceae, D_5__uncultured, D_6__uncultured Veillonellaceae bacterium	4	0	0	0	0	0	0	0	0	0	0	0	0	0	0	0	0	0	0	0	0	0	0	0	0	0	0	0	0	0	0	0	0	0	0	0	0	0	0	0	0	0	0	0	0	0	0	0
FLQY01000362.466.1993	D_0__Bacteria, D_1__Proteobacteria, D_2__Gammaproteobacteria, D_3__Betaproteobacteriales, D_4__Rhodocyclaceae, D_5__Propionivibrio, D_6__Candidatus Propionivibrio aalborgensis	228	0	0	0	0	0	0	0	0	0	0	0	0	0	0	0	0	0	0	0	0	0	11	0	0	0	0	0	0	0	0	0	0	0	0	0	0	0	0	0	0	0	0	0	0	0	0	0
FPLM01002674.11.1530	D_0__Bacteria, D_1__Proteobacteria, D_2__Gammaproteobacteria, D_3__Betaproteobacteriales, D_4__Rhodocyclaceae, D_5__Candidatus Accumulibacter, D_6__metagenome	1	0	0	0	0	0	0	0	0	0	0	0	0	0	0	0	0	0	0	0	0	0	0	0	0	0	0	0	0	0	0	0	0	0	0	0	0	0	0	0	0	0	0	0	0	0	0	0
FPLP01011700.8.1527	D_0__Bacteria, D_1__Proteobacteria, D_2__Gammaproteobacteria, D_3__Betaproteobacteriales, D_4__Rhodocyclaceae, D_5__Candidatus Accumulibacter, Ambiguous_taxa	137	0	0	0	0	0	0	0	0	0	0	0	0	0	0	0	0	0	0	0	0	0	0	0	0	0	0	0	0	0	0	0	0	0	0	0	0	0	0	0	0	0	0	0	0	0	0	0
GQ175359.1.1520	D_0__Bacteria, D_1__Actinobacteria, D_2__Actinobacteria, D_3__Micrococcales, D_4__Brevibacteriaceae, D_5__Brevibacterium, D_6__uncultured bacterium	7	0	0	0	0	0	0	0	0	0	0	0	0	0	0	0	0	0	0	0	0	0	0	0	0	0	0	0	0	0	0	0	0	0	0	0	0	0	0	0	0	0	0	0	0	0	0	0
GU726178.1.1532	D_0__Bacteria, D_1__Proteobacteria, D_2__Gammaproteobacteria, D_3__Pseudomonadales, D_4__Moraxellaceae, D_5__Acinetobacter, D_6__Acinetobacter sp. KZ_AalM_Mm4	9	0	0	0	0	0	0	0	0	0	0	0	0	0	0	0	0	1	0	0	0	0	0	0	0	0	0	0	0	0	0	0	0	0	0	0	0	0	0	0	0	0	0	0	0	0	0	0
HE681375.1.1529	D_0__Bacteria, D_1__Proteobacteria, D_2__Gammaproteobacteria, D_3__Enterobacteriales, D_4__Enterobacteriaceae, D_5__Enterobacter, Ambiguous_taxa	86	0	0	0	0	0	0	0	0	0	0	0	0	0	0	0	0	0	0	0	0	0	0	0	0	0	0	0	0	0	0	0	0	0	0	0	0	0	0	0	0	0	0	0	0	0	0	0
HK555393.10.1529	D_0__Bacteria, D_1__Proteobacteria, D_2__Gammaproteobacteria, D_3__Pasteurellales, D_4__Pasteurellaceae, D_5__Aggregatibacter, D_6__unidentified	9	0	0	0	0	0	0	0	0	0	0	0	0	0	0	0	0	0	0	0	0	0	0	0	0	0	0	0	0	0	0	0	0	0	0	0	0	0	0	0	0	0	0	0	0	0	0	0
HM779710.1.1521	D_0__Bacteria, D_1__Proteobacteria, D_2__Gammaproteobacteria, D_3__Aeromonadales, D_4__Aeromonadaceae, D_5__Aeromonas, Ambiguous_taxa	19	0	0	0	1	0	0	0	0	0	0	0	0	0	0	0	0	0	0	0	0	0	1	0	0	0	0	0	0	0	0	0	0	0	0	0	0	0	0	0	0	0	0	0	0	0	0	0
HQ008596.1.1535	D_0__Bacteria, D_1__Proteobacteria, D_2__Gammaproteobacteria, D_3__Betaproteobacteriales, D_4__Burkholderiaceae, D_5__uncultured, Ambiguous_taxa	12314	5	2	6	4	15	2	82	21	23	144	4	0	13	1	10	0	3	2	6	2	5	14	5	353	1	1	3	4	4	10	0	0	0	32	0	8	0	2	7	12	17	10	22	0	0	15	9
JN679179.1.1521	D_0__Bacteria, D_1__Proteobacteria, D_2__Deltaproteobacteria, D_3__Myxococcales, D_4__Phaselicystidaceae, D_5__Phaselicystis, Ambiguous_taxa	83	0	0	0	0	0	0	0	0	0	0	0	0	0	0	0	0	0	0	0	0	0	0	0	0	0	0	0	0	0	0	0	0	0	0	0	0	0	0	0	0	0	0	0	0	0	0	0
JN868756.1.1531	D_0__Bacteria, D_1__Proteobacteria, D_2__Gammaproteobacteria, D_3__Xanthomonadales, D_4__Xanthomonadaceae, D_5__Arenimonas, D_6__uncultured bacterium	8	1	0	0	0	0	0	0	0	0	0	0	0	0	0	0	0	0	0	0	0	0	0	0	0	0	0	0	2	0	0	0	0	0	0	0	0	0	0	0	0	0	0	0	0	0	0	0
JQ013485.1.1532	D_0__Bacteria, D_1__Proteobacteria, D_2__Gammaproteobacteria, D_3__Cardiobacteriales, D_4__Wohlfahrtiimonadaceae, D_5__Ignatzschineria, Ambiguous_taxa	80	0	0	0	0	0	0	0	0	0	0	0	0	0	0	0	0	0	0	0	0	0	0	0	0	0	0	0	0	0	0	0	0	0	0	0	0	0	0	0	0	0	0	0	0	0	0	0
JX534196.1.1532	D_0__Bacteria, D_1__Proteobacteria, D_2__Gammaproteobacteria, D_3__Betaproteobacteriales, D_4__Burkholderiaceae, Ambiguous_taxa, Ambiguous_taxa	10	0	0	0	0	0	0	0	0	0	0	0	0	0	0	0	0	0	0	0	0	0	0	0	0	0	0	0	0	0	0	0	0	0	0	0	0	0	0	0	0	0	0	0	0	0	0	0
KC555016.1.1536	D_0__Bacteria, D_1__Actinobacteria, D_2__Actinobacteria, D_3__Micrococcales, D_4__Micrococcaceae, Ambiguous_taxa, Ambiguous_taxa	115	0	0	0	0	0	0	0	0	0	0	0	0	0	0	0	0	0	0	0	0	0	7	0	0	0	0	0	0	0	0	0	0	0	0	0	0	0	82	0	0	0	0	0	0	0	0	0
KJ191900.1.1520	D_0__Bacteria, D_1__Proteobacteria, D_2__Deltaproteobacteria, D_3__Myxococcales, D_4__Haliangiaceae, D_5__Haliangium, Ambiguous_taxa	105	0	0	0	0	0	0	0	0	0	9	0	0	0	0	0	0	0	0	0	0	0	0	0	0	0	0	0	0	0	0	0	0	0	0	0	0	0	0	0	0	0	0	0	0	0	0	0
KJ395382.1.1540	D_0__Bacteria, D_1__Proteobacteria, D_2__Gammaproteobacteria, D_3__Pasteurellales, D_4__Pasteurellaceae, D_5__Haemophilus, D_6__Haemophilus sp. 'paraurethrae'	20	0	0	0	0	0	2	0	0	0	0	0	0	0	0	0	0	0	0	0	0	0	0	0	0	0	0	0	0	0	0	0	0	0	0	0	0	0	0	0	0	0	0	0	0	0	0	0
KJ734847.1.1520	D_0__Bacteria, D_1__Firmicutes, D_2__Bacilli, D_3__Lactobacillales, D_4__Lactobacillaceae, D_5__Lactobacillus, D_6__uncultured prokaryote	2	2	0	0	0	0	0	0	0	0	0	0	0	0	0	0	0	0	0	0	0	0	0	0	0	0	0	0	0	0	0	0	0	0	0	0	0	0	0	0	0	0	0	0	0	0	0	0
KP876572.1.1532	D_0__Bacteria, D_1__Proteobacteria, D_2__Deltaproteobacteria, D_3__Desulfarculales, D_4__Desulfarculaceae, D_5__uncultured, Ambiguous_taxa	32	0	0	0	0	0	0	0	0	0	0	0	0	0	0	0	0	0	0	0	0	0	0	0	0	0	0	0	0	0	0	0	0	0	0	0	0	0	0	0	0	0	0	0	0	0	0	0
KU978245.1.1520	D_0__Bacteria, D_1__Proteobacteria, D_2__Gammaproteobacteria, D_3__Enterobacteriales, D_4__Enterobacteriaceae, D_5__Pantoea, Ambiguous_taxa	179	0	0	0	0	0	0	0	0	0	0	0	0	0	0	0	0	0	0	0	0	0	0	0	0	0	0	0	0	0	0	0	0	0	36	0	0	0	0	0	0	0	0	0	0	0	0	0
KY303768.1.1528	D_0__Bacteria, D_1__Proteobacteria, D_2__Gammaproteobacteria, D_3__Oceanospirillales, D_4__SS1-B-06-26, Ambiguous_taxa, Ambiguous_taxa	12	0	0	0	0	0	0	0	0	0	0	0	0	0	0	0	0	0	12	0	0	0	0	0	0	0	0	0	0	0	0	0	0	0	0	0	0	0	0	0	0	0	0	0	0	0	0	0
LZDL01000021.19.1564	D_0__Bacteria, D_1__Proteobacteria, D_2__Gammaproteobacteria, D_3__Pasteurellales, D_4__Pasteurellaceae, D_5__Haemophilus, D_6__Haemophilus haemolyticus	2	0	0	0	0	0	2	0	0	0	0	0	0	0	0	0	0	0	0	0	0	0	0	0	0	0	0	0	0	0	0	0	0	0	0	0	0	0	0	0	0	0	0	0	0	0	0	0
MLCN01000060.414.1957	D_0__Bacteria, D_1__Proteobacteria, D_2__Gammaproteobacteria, D_3__Pseudomonadales, D_4__Moraxellaceae, D_5__Alkanindiges, Ambiguous_taxa	39402	0	0	0	0	0	0	0	0	0	0	0	0	0	0	0	333	51	107	1717	791	1011	509	624	559	0	3	3	311	74	216	1	2	6	150	1	0	2162	2773	965	0	588	310	264	121	8	0	158
AF155147.1.1534	D_0__Bacteria, D_1__Proteobacteria, D_2__Gammaproteobacteria, D_3__Betaproteobacteriales, D_4__Burkholderiaceae, D_5__Alcaligenes, Ambiguous_taxa	5	0	0	0	0	0	0	0	0	0	0	0	0	0	0	0	0	0	0	0	0	0	0	0	0	0	0	0	0	0	0	0	0	0	0	0	0	0	0	0	0	0	0	0	0	0	0	0
AHTH01000032.12110.13654	D_0__Bacteria, D_1__Proteobacteria, D_2__Gammaproteobacteria, D_3__Alteromonadales, D_4__Alteromonadaceae, Ambiguous_taxa, Ambiguous_taxa	2	0	0	0	0	0	0	0	0	0	0	0	0	0	0	0	0	0	0	0	0	0	0	0	0	0	0	0	0	0	0	0	0	0	0	0	0	0	0	0	0	0	0	0	0	0	0	0
AJ307983.1.1531	D_0__Bacteria, D_1__Proteobacteria, D_2__Gammaproteobacteria, D_3__Betaproteobacteriales, D_4__Rhodocyclaceae, D_5__Propionivibrio, D_6__Propionivibrio limicola	23	0	0	0	0	0	0	0	0	0	0	0	0	0	0	0	0	0	0	0	0	0	0	0	0	0	0	0	0	0	0	0	0	0	0	0	0	0	0	0	0	0	0	0	0	0	0	0
APQB01000020.493579.495105	D_0__Bacteria, D_1__Proteobacteria, D_2__Gammaproteobacteria, D_3__Pseudomonadales, D_4__Moraxellaceae, D_5__Acinetobacter, Ambiguous_taxa	10722	0	0	0	0	1	0	0	190	0	0	17	0	0	0	0	179	188	279	13	26	49	984	834	486	1	3	1	780	510	696	1	3	1	0	0	0	0	0	14	17	0	0	0	0	0	0	0
APRS01000006.284533.286059	D_0__Bacteria, D_1__Proteobacteria, D_2__Gammaproteobacteria, D_3__Pseudomonadales, D_4__Moraxellaceae, D_5__Acinetobacter, Ambiguous_taxa	145	0	0	0	0	0	0	0	0	0	0	0	0	0	0	0	0	0	0	0	0	0	0	0	0	0	0	0	0	0	0	0	0	0	0	0	0	0	0	0	0	0	0	0	0	0	0	0
ARFK01000003.366700.368218	D_0__Bacteria, D_1__Proteobacteria, D_2__Gammaproteobacteria, D_3__Betaproteobacteriales, D_4__Methylophilaceae, D_5__Methylophilus, Ambiguous_taxa	321	10	0	5	8	16	0	2	74	0	0	0	0	0	0	0	0	0	0	0	0	0	3	0	0	0	0	0	0	0	0	0	0	0	0	0	0	0	0	0	0	0	0	0	0	0	0	0
ATGI01000005.66054.67580	D_0__Bacteria, D_1__Proteobacteria, D_2__Gammaproteobacteria, D_3__Pseudomonadales, D_4__Moraxellaceae, D_5__Acinetobacter, Ambiguous_taxa	118	0	0	0	0	0	0	0	0	0	0	0	0	0	0	0	0	0	0	0	0	0	0	0	0	0	0	0	0	0	0	0	0	0	0	0	0	0	0	0	0	0	114	0	0	0	0	0
AY466607.1.1520	D_0__Bacteria, D_1__Firmicutes, D_2__Bacilli, D_3__Bacillales, D_4__Bacillaceae, D_5__Bacillus, Ambiguous_taxa	9	0	0	0	0	0	0	0	0	0	0	0	0	0	0	0	0	0	0	0	0	0	0	0	0	0	0	0	0	0	0	0	0	0	0	0	0	0	0	0	0	0	0	0	0	0	0	0
CP002876.632833.634358	D_0__Bacteria, D_1__Proteobacteria, D_2__Gammaproteobacteria, D_3__Betaproteobacteriales, D_4__Nitrosomonadaceae, D_5__Nitrosomonas, Ambiguous_taxa	7	0	0	0	0	4	0	0	0	0	0	0	0	0	0	0	0	0	0	0	0	0	0	0	0	0	0	0	0	0	0	0	0	0	0	0	0	0	0	0	0	0	0	0	0	0	0	0
CP007511.1673316.1674856	D_0__Bacteria, D_1__Proteobacteria, D_2__Gammaproteobacteria, D_3__Pseudomonadales, D_4__Pseudomonadaceae, D_5__Pseudomonas, Ambiguous_taxa	286	0	0	0	0	0	0	0	0	0	0	0	0	0	0	0	0	0	0	0	0	0	0	0	0	0	0	0	0	0	0	0	0	0	0	0	0	0	0	0	0	0	0	0	0	0	0	0
CP019509.2141193.2142740	D_0__Bacteria, D_1__Proteobacteria, D_2__Gammaproteobacteria, D_3__Betaproteobacteriales, D_4__Aquaspirillaceae, D_5__Rivicola, Ambiguous_taxa	359	0	0	0	0	0	0	0	0	0	0	0	0	8	0	0	0	0	0	0	0	0	5	6	2	0	0	0	0	6	0	0	0	0	0	0	27	0	0	0	0	0	0	0	0	0	0	0
DQ346498.1.1522	D_0__Bacteria, D_1__Firmicutes, D_2__Bacilli, D_3__Bacillales, D_4__Bacillaceae, D_5__Bacillus, D_6__uncultured compost bacterium	35	0	0	0	0	0	0	0	0	0	0	0	0	0	0	0	0	0	0	0	0	0	0	0	0	0	0	0	0	0	0	0	0	0	0	0	0	0	0	0	0	0	0	0	0	0	0	0
DQ376574.1.1538	D_0__Bacteria, D_1__Proteobacteria, D_2__Gammaproteobacteria, D_3__Betaproteobacteriales, D_4__Rhodocyclaceae, D_5__Ferribacterium, Ambiguous_taxa	585	0	0	0	0	0	0	0	0	0	0	0	0	0	0	0	0	17	0	0	0	0	8	0	0	0	0	0	8	0	11	0	0	0	0	0	0	0	0	0	0	0	0	0	3	0	0	0
DQ641495.1.1531	D_0__Bacteria, D_1__Proteobacteria, D_2__Gammaproteobacteria, D_3__Oceanospirillales, D_4__Halomonadaceae, D_5__Modicisalibacter, Ambiguous_taxa	32	0	0	0	1	1	0	1	0	1	0	0	0	0	0	0	0	0	0	0	0	0	0	0	0	0	0	0	0	0	0	0	0	1	0	0	0	0	0	0	0	0	0	0	0	0	0	0
FJ193698.1.1519	D_0__Bacteria, D_1__Proteobacteria, D_2__Gammaproteobacteria, D_3__Pseudomonadales, D_4__Pseudomonadaceae, D_5__Pseudomonas, D_6__uncultured Pseudomonas sp.	768	0	0	0	45	0	0	0	0	0	0	0	0	0	0	0	0	0	0	0	0	0	0	0	0	0	0	0	0	0	0	0	0	0	0	0	0	0	0	0	0	0	0	0	0	0	0	0
FJ983030.1.1532	D_0__Bacteria, D_1__Bacteroidetes, D_2__Bacteroidia, D_3__Bacteroidales, D_4__Prevotellaceae, D_5__Prevotella, D_6__uncultured bacterium	71	0	0	0	0	1	70	0	0	0	0	0	0	0	0	0	0	0	0	0	0	0	0	0	0	0	0	0	0	0	0	0	0	0	0	0	0	0	0	0	0	0	0	0	0	0	0	0
FLTE01001368.534.2052	D_0__Bacteria, D_1__Proteobacteria, D_2__Gammaproteobacteria, D_3__Betaproteobacteriales, D_4__Burkholderiaceae, D_5__Janthinobacterium, D_6__Dictyostelium polycarpum	8510	1	0	0	0	4	1	1	0	0	620	32	6	41	0	3	0	0	0	1	0	0	0	0	0	46	0	30	0	0	0	6	0	0	0	5	1	0	0	0	0	0	0	0	5	1	0	2
FOUD01000055.51.1593	D_0__Bacteria, D_1__Proteobacteria, D_2__Gammaproteobacteria, D_3__Pseudomonadales, D_4__Pseudomonadaceae, D_5__Pseudomonas, Ambiguous_taxa	4163	0	1	0	0	0	0	0	0	0	1	1	1	1	0	0	0	0	0	0	0	0	0	0	0	0	0	0	0	0	0	0	0	0	0	0	0	0	0	0	0	0	0	0	0	0	0	0
FPLL01004168.11.1529	D_0__Bacteria, D_1__Proteobacteria, D_2__Gammaproteobacteria, D_3__Betaproteobacteriales, D_4__Nitrosomonadaceae, D_5__MND1, Ambiguous_taxa	101	0	0	0	37	0	0	26	0	0	0	0	0	0	0	0	0	0	0	0	0	0	0	0	0	0	0	0	0	0	0	0	0	0	0	0	1	0	0	0	0	0	0	0	0	0	0	0
FPLL01008785.12.1530	D_0__Bacteria, D_1__Actinobacteria, D_2__Thermoleophilia, D_3__Gaiellales, D_4__uncultured, D_5__metagenome, D_6__metagenome	13	0	0	0	0	0	0	0	0	0	0	0	0	0	0	0	0	0	0	0	0	0	2	0	0	0	0	0	0	0	0	0	0	0	0	0	0	0	0	0	0	0	0	0	0	0	0	0
FPLS01016585.16.1534	D_0__Bacteria, D_1__Proteobacteria, D_2__Gammaproteobacteria, D_3__Betaproteobacteriales, D_4__Nitrosomonadaceae, D_5__IS-44, D_6__metagenome	138	0	0	0	0	1	0	0	0	0	0	0	0	0	2	1	0	0	0	0	0	0	0	0	0	0	0	0	0	0	0	0	0	0	0	0	0	0	0	0	0	0	0	0	0	0	0	0
FUFK010829228.854.2372	D_0__Bacteria, D_1__Proteobacteria, D_2__Gammaproteobacteria, D_3__Pseudomonadales, D_4__Moraxellaceae, D_5__Acinetobacter, Ambiguous_taxa	166	0	0	0	0	0	0	0	0	0	0	7	0	0	0	0	0	0	0	0	0	0	0	0	0	0	0	0	0	0	0	0	0	0	0	0	35	0	0	0	0	0	0	0	0	0	0	0
GFKE01009079.76.1594	D_0__Bacteria, D_1__Proteobacteria, D_2__Gammaproteobacteria, D_3__Pseudomonadales, D_4__Pseudomonadaceae, D_5__Pseudomonas, Ambiguous_taxa	6554	0	0	0	0	0	1	0	1	0	11	2	1	13	0	0	480	79	389	2	24	0	322	388	268	0	1	3	56	23	45	2	209	0	0	0	0	0	10	0	0	0	0	0	0	0	0	1
GQ398429.1.1519	D_0__Bacteria, D_1__Bacteroidetes, D_2__Bacteroidia, D_3__Bacteroidales, D_4__Prevotellaceae, D_5__Prevotella, D_6__uncultured bacterium	122	0	0	0	0	0	0	0	0	0	0	0	0	0	0	0	0	0	0	0	0	0	0	0	0	0	0	0	0	0	0	0	0	0	0	0	0	0	0	0	0	0	0	0	0	0	0	0
GU444084.1.1519	D_0__Bacteria, D_1__Proteobacteria, D_2__Deltaproteobacteria, D_3__Oligoflexales, D_4__0319-6G20, D_5__uncultured bacterium, D_6__uncultured bacterium	1	0	0	0	0	0	0	0	0	0	0	0	0	0	0	0	0	0	0	0	0	0	0	0	0	0	0	0	0	0	0	0	0	0	0	0	0	0	0	0	0	0	0	0	0	0	0	0
JN178483.1.1529	D_0__Bacteria, D_1__Proteobacteria, D_2__Gammaproteobacteria, D_3__Betaproteobacteriales, D_4__Burkholderiaceae, D_5__Limnobacter, Ambiguous_taxa	39	0	0	0	0	0	0	0	0	0	0	0	0	0	0	0	0	0	0	0	0	0	0	0	0	0	0	0	0	0	0	0	0	0	0	0	0	0	0	0	0	0	0	0	0	0	0	0
JN868929.1.1531	D_0__Bacteria, D_1__Proteobacteria, D_2__Gammaproteobacteria, D_3__Diplorickettsiales, D_4__Diplorickettsiaceae, D_5__Aquicella, Ambiguous_taxa	180	61	0	0	0	0	0	0	0	0	0	0	0	0	0	0	0	0	0	0	0	0	0	0	0	0	0	0	0	0	0	0	0	0	0	0	0	0	0	0	0	0	0	0	0	0	0	0
JX225745.1.1526	D_0__Bacteria, D_1__Proteobacteria, D_2__Gammaproteobacteria, D_3__Betaproteobacteriales, D_4__Burkholderiaceae, D_5__Candidatus Symbiobacter, D_6__uncultured bacterium	15	0	0	0	0	1	0	0	0	0	0	0	0	0	0	0	0	0	0	0	0	0	0	0	0	0	0	0	0	0	0	0	0	0	0	0	0	0	0	0	0	0	0	0	0	0	0	0
JX660687.1.1531	D_0__Bacteria, D_1__Proteobacteria, D_2__Gammaproteobacteria, D_3__Pseudomonadales, D_4__Moraxellaceae, D_5__Acinetobacter, Ambiguous_taxa	1100	0	1	0	0	0	0	81	0	0	0	0	0	13	0	0	69	3	21	2	12	0	67	53	48	0	0	0	6	2	17	0	0	0	19	0	0	0	0	0	0	0	79	0	0	0	0	0
JX966423.1.1538	D_0__Bacteria, D_1__Proteobacteria, D_2__Gammaproteobacteria, D_3__Pseudomonadales, D_4__Moraxellaceae, D_5__Acinetobacter, Ambiguous_taxa	14454	0	0	0	1	0	2	0	1	34	0	3	0	0	0	0	916	58	393	1385	2488	563	376	631	261	2	38	6	183	60	255	2	16	4	0	0	0	0	0	0	0	0	0	0	0	0	0	0
KC961271.1.1519	D_0__Bacteria, D_1__Proteobacteria, D_2__Deltaproteobacteria, D_3__Myxococcales, D_4__Sandaracinaceae, D_5__uncultured, D_6__uncultured bacterium	1	0	0	0	0	0	0	0	0	0	0	0	0	0	0	0	0	0	0	0	0	0	0	1	0	0	0	0	0	0	0	0	0	0	0	0	0	0	0	0	0	0	0	0	0	0	0	0
KF928780.1.1519	D_0__Bacteria, D_1__Proteobacteria, D_2__Gammaproteobacteria, D_3__Enterobacteriales, D_4__Enterobacteriaceae, D_5__Salmonella, D_6__Salmonella enterica subsp. enterica serovar Paratyphi B	1	0	0	0	0	0	0	0	0	0	0	0	0	0	0	0	0	0	0	0	0	0	0	0	0	0	0	0	0	0	0	0	0	0	0	0	0	0	0	0	0	0	0	0	0	0	0	0
KJ191902.1.1519	D_0__Bacteria, D_1__Proteobacteria, D_2__Deltaproteobacteria, D_3__Myxococcales, D_4__Haliangiaceae, D_5__Haliangium, Ambiguous_taxa	34	0	0	0	0	0	0	0	0	0	0	0	0	0	0	0	0	0	0	0	0	0	0	0	0	0	0	0	0	0	0	0	0	0	0	0	0	0	0	0	0	0	0	0	0	0	0	0
KM978261.1.1531	D_0__Bacteria, D_1__Proteobacteria, D_2__Gammaproteobacteria, D_3__Pseudomonadales, D_4__Moraxellaceae, D_5__Acinetobacter, Ambiguous_taxa	37423	0	0	0	0	0	0	0	0	0	0	0	0	0	0	0	869	274	575	125	185	45	1393	1879	630	0	6	8	585	111	528	2	4	3	0	26	0	99	4	0	0	0	0	78	0	0	168	1004
KP836249.1.1531	D_0__Bacteria, D_1__Proteobacteria, D_2__Gammaproteobacteria, D_3__Pseudomonadales, D_4__Moraxellaceae, D_5__Acinetobacter, Ambiguous_taxa	3	1	0	0	0	0	0	0	0	0	0	0	0	0	0	0	0	0	0	0	0	0	0	0	0	0	0	0	0	0	0	0	0	0	0	0	0	0	0	0	0	0	0	0	0	0	0	0
LC144550.1.1525	D_0__Bacteria, D_1__Proteobacteria, D_2__Gammaproteobacteria, D_3__Pseudomonadales, D_4__Pseudomonadaceae, D_5__Pseudomonas, Ambiguous_taxa	36	0	0	0	0	0	2	0	0	0	11	0	0	1	0	0	0	0	0	0	0	0	0	0	0	0	0	0	0	0	0	0	0	0	0	0	0	0	0	0	0	0	0	0	1	0	0	0
LZDH01000016.3563.5109	D_0__Bacteria, D_1__Proteobacteria, D_2__Gammaproteobacteria, D_3__Betaproteobacteriales, D_4__Burkholderiaceae, D_5__Tepidimonas, Ambiguous_taxa	66	0	0	0	0	0	0	0	0	0	0	0	0	0	0	0	0	0	5	0	0	0	0	0	0	0	0	0	0	0	0	0	0	0	0	0	0	0	3	0	0	0	0	0	0	0	57	0
MNAN01000032.43.1588	D_0__Bacteria, D_1__Proteobacteria, D_2__Gammaproteobacteria, D_3__Alteromonadales, D_4__Pseudoalteromonadaceae, D_5__Pseudoalteromonas, Ambiguous_taxa	2	0	0	0	0	0	0	0	0	0	0	0	0	0	0	0	0	0	0	0	0	0	0	0	0	0	0	0	0	0	0	0	0	0	0	0	0	0	0	0	0	0	0	0	0	0	0	0
MRYC01000035.224.1824	D_0__Bacteria, D_1__Proteobacteria, D_2__Gammaproteobacteria, D_3__Pseudomonadales, D_4__Moraxellaceae, D_5__Psychrobacter, Ambiguous_taxa	12	0	0	0	0	0	0	0	0	1	0	0	0	0	0	0	0	0	0	0	0	0	0	0	0	0	0	0	0	0	0	0	0	0	0	0	0	0	0	0	0	0	0	0	0	0	0	0
AB240523.1.1518	D_0__Bacteria, D_1__Proteobacteria, D_2__Deltaproteobacteria, D_3__Oligoflexales, D_4__0319-6G20, D_5__uncultured bacterium, D_6__uncultured bacterium	12	0	0	0	0	0	0	0	0	0	0	0	0	0	0	0	0	0	0	0	0	0	0	0	0	0	0	0	0	0	0	0	0	0	0	0	0	0	0	0	0	0	0	0	0	0	0	0
AB473889.1.1530	D_0__Bacteria, D_1__Proteobacteria, D_2__Gammaproteobacteria, D_3__Betaproteobacteriales, D_4__Burkholderiaceae, D_5__Rhodoferax, Ambiguous_taxa	219	0	0	0	0	1	2	0	1	0	0	0	0	0	0	0	0	0	0	0	0	0	0	0	0	0	0	0	0	0	0	0	0	0	0	1	0	0	0	0	0	0	0	3	0	0	0	0
AB479045.1.1530	D_0__Bacteria, D_1__Proteobacteria, D_2__Gammaproteobacteria, D_3__Betaproteobacteriales, D_4__Burkholderiaceae, D_5__Rhodoferax, Ambiguous_taxa	36582	0	1	0	28	1143	606	7	0	66	8	5	0	19	4	8	0	0	0	0	0	0	4	0	0	0	0	0	0	0	6	0	0	0	5	0	0	0	0	0	0	0	0	9	0	0	1	0
AF176567.1.1523	D_0__Bacteria, D_1__Proteobacteria, D_2__Gammaproteobacteria, D_3__Enterobacteriales, D_4__Enterobacteriaceae, D_5__Kluyvera, Ambiguous_taxa	966	0	0	0	0	0	0	0	0	0	16	0	0	0	0	0	3	61	0	0	0	0	75	0	62	0	0	0	11	1	28	0	0	0	0	0	0	0	0	0	0	0	0	0	0	0	0	0
AF280851.1.1530	D_0__Bacteria, D_1__Proteobacteria, D_2__Gammaproteobacteria, D_3__Betaproteobacteriales, D_4__Hydrogenophilaceae, D_5__Tepidiphilus, Ambiguous_taxa	2	0	0	0	0	0	0	0	0	0	0	0	0	0	0	0	0	0	0	0	0	0	0	0	2	0	0	0	0	0	0	0	0	0	0	0	0	0	0	0	0	0	0	0	0	0	0	0
AM180885.1.1567	D_0__Bacteria, D_1__Acidobacteria, D_2__Holophagae, D_3__Holophagales, D_4__Holophagaceae, D_5__marine group, D_6__uncultured Acidobacteria bacterium	38	0	0	0	0	0	0	0	0	0	0	0	0	0	0	0	0	0	0	0	0	0	0	0	0	0	0	0	0	0	0	0	0	0	0	0	0	0	0	0	0	0	0	0	0	0	0	0
APQS01000019.150808.152333	D_0__Bacteria, D_1__Proteobacteria, D_2__Gammaproteobacteria, D_3__Pseudomonadales, D_4__Moraxellaceae, D_5__Acinetobacter, Ambiguous_taxa	36	0	0	0	0	0	0	0	0	0	0	0	0	0	0	0	0	0	0	0	0	0	0	0	0	0	0	0	0	0	0	0	0	0	0	0	1	0	0	0	0	0	0	0	0	0	0	0
AUBD01000011.3524.5041	D_0__Bacteria, D_1__Proteobacteria, D_2__Gammaproteobacteria, D_3__Xanthomonadales, D_4__Xanthomonadaceae, D_5__Silanimonas, Ambiguous_taxa	4	0	0	0	0	0	0	0	0	0	0	0	0	0	0	0	0	0	0	0	0	0	0	0	0	0	0	0	0	0	0	0	0	0	0	0	0	0	0	0	0	0	0	0	0	0	0	0
AY168727.1.1518	D_0__Bacteria, D_1__Firmicutes, D_2__Bacilli, D_3__Bacillales, D_4__Family XII, D_5__Exiguobacterium, D_6__uncultured bacterium	6020	0	0	0	0	0	0	0	18	0	0	0	0	0	0	0	0	0	0	0	0	0	0	1	6	0	0	0	0	4	0	0	0	0	0	0	0	0	0	0	0	0	0	4	0	0	0	0
AY212639.1.1523	D_0__Bacteria, D_1__Proteobacteria, D_2__Gammaproteobacteria, D_3__Pseudomonadales, D_4__Pseudomonadaceae, D_5__Pseudomonas, Ambiguous_taxa	420	0	0	0	3	2	0	1	44	1	8	4	0	2	0	0	0	1	0	0	0	0	0	0	0	0	0	0	0	0	0	0	0	0	0	0	0	0	0	0	0	0	0	0	0	1	0	0
AY491614.1.1518	D_0__Bacteria, D_1__Bacteroidetes, D_2__Bacteroidia, D_3__Chitinophagales, D_4__Chitinophagaceae, D_5__uncultured, D_6__uncultured bacterium	70	0	0	0	0	0	0	0	0	0	0	0	0	0	0	0	0	0	0	0	0	0	0	0	0	0	0	0	0	0	0	0	0	0	0	0	0	0	0	0	0	0	0	0	0	0	0	0
AY662039.1.1530	D_0__Bacteria, D_1__Proteobacteria, D_2__Gammaproteobacteria, D_3__Betaproteobacteriales, D_4__Gallionellaceae, Ambiguous_taxa, Ambiguous_taxa	100	0	0	0	0	0	0	0	0	0	0	0	0	0	0	0	0	0	0	0	0	0	0	0	0	0	0	0	0	0	0	0	0	0	0	0	0	0	0	0	0	0	0	0	0	0	0	0
AZUT01000049.95.1612	D_0__Bacteria, D_1__Proteobacteria, D_2__Gammaproteobacteria, D_3__Pseudomonadales, D_4__Pseudomonadaceae, D_5__Pseudomonas, Ambiguous_taxa	354	0	0	0	0	0	0	0	0	0	0	0	0	0	0	0	0	0	0	0	0	0	0	0	0	0	0	0	0	0	0	0	0	0	0	0	0	0	0	0	0	0	0	0	0	0	354	0
BBTH01000019.256.1790	D_0__Bacteria, D_1__Proteobacteria, D_2__Gammaproteobacteria, D_3__Betaproteobacteriales, D_4__Gallionellaceae, D_5__Ferriphaselus, Ambiguous_taxa	3	0	0	0	0	0	0	0	0	0	0	0	0	0	0	0	0	0	0	0	0	0	0	0	0	0	0	0	0	0	0	0	0	0	0	0	0	0	0	0	0	0	0	0	0	0	0	0
BDEO01000021.506.2023	D_0__Bacteria, D_1__Proteobacteria, D_2__Gammaproteobacteria, D_3__Oceanospirillales, D_4__Halomonadaceae, D_5__Halomonas, Ambiguous_taxa	8	0	0	1	0	0	0	1	0	1	0	0	0	0	0	0	0	0	0	0	0	0	0	0	0	0	0	0	0	0	0	1	0	0	1	0	0	0	0	0	0	0	0	0	0	0	0	0
DQ234194.1.1566	D_0__Bacteria, D_1__Proteobacteria, D_2__Gammaproteobacteria, D_3__MBAE14, D_4__uncultured gamma proteobacterium, D_5__uncultured gamma proteobacterium, D_6__uncultured gamma proteobacterium	1980	0	0	0	1	0	36	50	0	36	1	0	0	0	0	0	0	0	0	0	0	0	0	0	0	0	0	0	0	1	0	0	0	0	0	0	0	0	0	0	0	0	0	0	0	0	0	0
EU881185.1.1519	D_0__Bacteria, D_1__Acidobacteria, D_2__Subgroup 6, Ambiguous_taxa, Ambiguous_taxa, Ambiguous_taxa, Ambiguous_taxa	11	0	0	0	0	0	0	0	0	0	0	0	0	0	0	0	0	0	0	0	0	0	0	0	0	0	0	0	0	0	0	0	0	0	0	0	0	0	0	0	0	0	0	0	0	0	0	0
FJ479293.1.1518	D_0__Bacteria, D_1__Acidobacteria, D_2__Subgroup 6, D_3__uncultured bacterium, D_4__uncultured bacterium, D_5__uncultured bacterium, D_6__uncultured bacterium	10	0	0	0	0	0	0	0	0	0	0	0	0	0	0	0	0	0	0	0	0	0	0	0	0	0	0	0	0	0	0	0	0	0	0	0	0	0	0	0	0	0	0	0	0	0	0	0
FJ625348.1.1530	D_0__Bacteria, D_1__Proteobacteria, D_2__Gammaproteobacteria, D_3__Xanthomonadales, D_4__Rhodanobacteraceae, D_5__Rhodanobacter, Ambiguous_taxa	4	0	0	0	0	0	0	0	0	0	0	0	0	0	0	0	0	0	0	0	0	0	0	0	0	0	0	0	0	0	0	0	0	0	0	0	0	0	0	0	0	0	0	0	0	0	0	0
FMYO01000019.167.1706	D_0__Bacteria, D_1__Proteobacteria, D_2__Gammaproteobacteria, D_3__Pseudomonadales, D_4__Moraxellaceae, D_5__Acinetobacter, Ambiguous_taxa	110	0	0	0	0	0	0	0	0	0	0	0	0	0	0	0	0	0	0	0	0	0	12	0	0	0	0	0	0	0	24	0	0	0	0	0	0	0	21	0	0	0	0	0	0	0	0	0
FPLL01003009.12.1529	D_0__Bacteria, D_1__Proteobacteria, D_2__Gammaproteobacteria, D_3__Steroidobacterales, D_4__Steroidobacteraceae, D_5__Steroidobacter, D_6__metagenome	997	0	0	0	0	0	0	34	0	0	0	0	0	0	0	2	0	0	0	0	0	0	0	0	0	0	0	0	0	0	0	0	0	0	0	0	0	0	0	0	0	0	0	0	1	0	0	0
FPLL01005435.44.1561	D_0__Bacteria, D_1__Proteobacteria, D_2__Gammaproteobacteria, D_3__Betaproteobacteriales, D_4__Nitrosomonadaceae, D_5__uncultured, Ambiguous_taxa	29	0	0	0	0	0	0	0	0	0	0	0	0	0	0	0	0	0	0	0	0	0	0	0	0	0	0	0	0	0	0	0	0	0	0	0	0	0	0	0	0	0	0	0	0	0	0	0
FPLL01005705.13.1530	D_0__Bacteria, D_1__Proteobacteria, D_2__Gammaproteobacteria, D_3__Steroidobacterales, D_4__Steroidobacteraceae, D_5__uncultured, D_6__metagenome	373	0	0	0	0	0	0	0	0	0	0	0	0	0	0	0	0	0	0	0	0	0	2	0	0	9	0	0	7	0	0	0	0	0	0	0	0	0	0	0	0	0	0	0	0	0	0	0
FPLL01006443.14.1531	D_0__Bacteria, D_1__Proteobacteria, D_2__Gammaproteobacteria, D_3__R7C24, D_4__metagenome, D_5__metagenome, D_6__metagenome	96	0	0	0	0	0	0	0	0	0	0	0	0	7	0	0	0	0	0	0	0	0	0	0	0	0	0	0	0	0	0	0	0	0	0	0	0	0	0	0	0	0	0	0	0	0	0	0
FPLM01000708.20.1537	D_0__Bacteria, D_1__Proteobacteria, D_2__Gammaproteobacteria, D_3__Betaproteobacteriales, D_4__Rhodocyclaceae, D_5__Dechloromonas, D_6__metagenome	880	0	0	0	0	0	0	0	0	0	0	0	0	0	0	0	0	0	0	0	0	0	0	0	0	0	0	0	0	0	0	0	0	0	0	0	0	0	0	0	0	0	0	0	0	0	0	0
FPLP01004885.15.1532	D_0__Bacteria, D_1__Proteobacteria, D_2__Gammaproteobacteria, D_3__Betaproteobacteriales, D_4__Aquaspirillaceae, D_5__Rivicola, Ambiguous_taxa	12	0	0	0	0	0	0	0	0	0	0	0	0	0	0	0	0	0	0	0	0	0	0	0	0	0	0	0	0	0	0	0	0	0	0	0	0	0	0	0	0	0	0	0	0	0	0	0
FPLS01015220.13.1530	D_0__Bacteria, D_1__Proteobacteria, D_2__Gammaproteobacteria, D_3__Diplorickettsiales, D_4__Diplorickettsiaceae, D_5__uncultured, Ambiguous_taxa	58	0	0	0	0	0	0	0	0	0	0	0	0	0	0	0	0	0	0	0	0	0	0	0	0	0	0	0	0	0	0	0	0	0	0	0	0	5	0	0	0	0	0	0	0	0	0	0
FPLS01018303.13.1530	D_0__Bacteria, D_1__Proteobacteria, D_2__Gammaproteobacteria, D_3__PLTA13, D_4__metagenome, D_5__metagenome, D_6__metagenome	78	0	0	0	0	0	0	0	0	0	0	0	0	0	0	0	0	0	0	0	0	0	0	0	0	0	0	0	0	0	0	0	0	0	0	0	0	0	0	0	0	0	0	0	0	0	0	0
FPLS01022269.13.1530	D_0__Bacteria, D_1__Proteobacteria, D_2__Gammaproteobacteria, D_3__Oceanospirillales, D_4__Pseudohongiellaceae, D_5__BIyi10, D_6__metagenome	1460	0	0	0	0	0	0	0	0	0	0	5	0	0	0	0	0	0	0	0	0	0	0	0	0	0	0	0	0	0	0	0	0	0	30	0	0	0	0	0	0	0	0	10	0	0	0	0
FPLS01046945.16.1533	D_0__Bacteria, D_1__Proteobacteria, D_2__Deltaproteobacteria, D_3__Oligoflexales, D_4__0319-6G20, D_5__metagenome, D_6__metagenome	115	0	0	0	0	0	0	0	0	0	0	7	0	0	0	0	0	0	0	0	0	0	0	0	0	0	0	0	0	0	0	0	0	0	0	0	0	0	0	0	0	0	0	0	0	0	0	0
GQ144351.1.1518	D_0__Bacteria, D_1__Proteobacteria, D_2__Gammaproteobacteria, D_3__Pseudomonadales, D_4__Moraxellaceae, D_5__Acinetobacter, D_6__uncultured bacterium	2307	2	1	0	0	2	0	1	5	1	1	1	0	1	0	0	34	188	16	21	91	2	20	35	5	0	0	3	5	0	2	0	0	0	32	320	0	1	7	0	0	0	0	0	0	0	1	0
HAEP01038516.10.1527	D_0__Bacteria, D_1__Proteobacteria, D_2__Gammaproteobacteria, D_3__Diplorickettsiales, D_4__Diplorickettsiaceae, D_5__Rickettsiella, D_6__Proasellus assaforensis	4	0	0	0	0	0	0	0	0	0	0	0	0	0	0	0	0	0	0	0	0	0	0	0	0	0	0	0	0	0	0	0	0	0	0	0	0	0	0	0	0	0	0	0	0	0	0	0
HAFX01027255.490.2007	D_0__Bacteria, D_1__Proteobacteria, D_2__Gammaproteobacteria, D_3__Betaproteobacteriales, D_4__Burkholderiaceae, D_5__Curvibacter, Ambiguous_taxa	11467	0	0	0	0	0	0	1	0	0	33	0	1	0	0	0	0	13	0	0	23	1	9	0	2	29	0	0	24	0	0	0	0	0	0	0	0	0	0	0	33	93	0	0	0	0	19	0
HG970165.1.1534	D_0__Bacteria, D_1__Proteobacteria, D_2__Gammaproteobacteria, D_3__Enterobacteriales, D_4__Enterobacteriaceae, D_5__Buttiauxella, Ambiguous_taxa	147	0	0	0	0	0	0	0	0	0	0	0	0	0	0	0	0	0	0	0	0	0	0	0	0	0	0	0	0	0	0	0	0	0	0	0	0	0	0	0	0	0	0	0	0	0	0	0
HM780160.1.1519	D_0__Bacteria, D_1__Proteobacteria, D_2__Gammaproteobacteria, D_3__Aeromonadales, D_4__Aeromonadaceae, D_5__Aeromonas, D_6__uncultured bacterium	17358	0	0	4	238	18	0	26	1	0	0	0	0	0	0	0	115	198	141	98	18	2	97	85	35	0	3	0	20	19	1	2	0	0	1	0	0	0	8	42	0	0	0	0	12	0	87	69
HQ111161.1.1518	D_0__Bacteria, D_1__Proteobacteria, D_2__Deltaproteobacteria, D_3__Myxococcales, D_4__Polyangiaceae, D_5__Pajaroellobacter, Ambiguous_taxa	135	0	0	0	0	0	64	0	0	0	0	0	0	0	0	0	0	0	0	0	0	0	0	0	0	0	0	0	0	0	0	0	0	0	0	0	0	0	0	0	0	0	0	0	0	0	0	0
HQ120476.1.1523	D_0__Bacteria, D_1__Proteobacteria, D_2__Deltaproteobacteria, D_3__Oligoflexales, D_4__0319-6G20, D_5__uncultured bacterium, D_6__uncultured bacterium	31	0	0	0	0	0	0	0	0	0	0	0	0	0	0	0	0	0	0	0	0	0	0	0	0	0	0	0	0	0	0	0	0	0	0	0	0	0	0	1	0	0	0	0	0	0	0	0
HQ323425.1.1518	D_0__Bacteria, D_1__Proteobacteria, D_2__Gammaproteobacteria, D_3__Xanthomonadales, D_4__Xanthomonadaceae, D_5__Lysobacter, Ambiguous_taxa	9	0	0	0	0	0	0	0	0	0	0	0	0	0	0	0	0	0	0	0	0	0	0	0	0	0	0	0	0	0	0	0	0	0	0	0	0	0	0	0	0	0	0	0	0	0	0	0
HQ883940.1.1518	D_0__Bacteria, D_1__Proteobacteria, D_2__Gammaproteobacteria, D_3__Enterobacteriales, D_4__Enterobacteriaceae, D_5__Escherichia-Shigella, D_6__uncultured bacterium	1	0	0	0	0	0	0	0	0	0	0	0	0	0	0	0	0	0	0	0	0	0	0	0	0	0	0	0	0	0	0	0	0	0	0	0	0	0	0	0	0	0	0	0	0	0	0	0
JF922466.1.1518	D_0__Bacteria, D_1__Proteobacteria, D_2__Deltaproteobacteria, D_3__Myxococcales, D_4__Vulgatibacteraceae, D_5__Vulgatibacter, D_6__uncultured bacterium	20	0	0	0	0	0	0	0	0	0	0	0	0	0	0	0	0	0	0	0	0	0	0	0	0	0	0	0	0	0	0	0	0	0	0	0	0	0	0	0	0	0	0	0	0	0	0	0
JHVK01000054.130.1647	D_0__Bacteria, D_1__Proteobacteria, D_2__Gammaproteobacteria, D_3__Betaproteobacteriales, D_4__Aquaspirillaceae, D_5__Microvirgula, Ambiguous_taxa	64	0	0	0	0	0	0	0	0	0	0	0	0	0	0	0	0	0	0	0	0	0	0	0	0	0	0	0	0	0	0	0	0	0	0	0	0	0	0	0	0	0	0	0	0	0	0	0
JN030441.1.1519	D_0__Bacteria, D_1__Proteobacteria, D_2__Gammaproteobacteria, D_3__Xanthomonadales, D_4__Xanthomonadaceae, D_5__Lysobacter, Ambiguous_taxa	20	0	0	0	0	0	0	0	0	0	0	0	0	0	0	0	0	0	0	0	0	0	0	0	0	0	0	0	0	0	0	0	0	0	0	5	0	0	10	0	0	0	0	0	0	0	0	0
JQ795732.1.1518	D_0__Bacteria, D_1__Firmicutes, D_2__Bacilli, D_3__Bacillales, D_4__Staphylococcaceae, D_5__Staphylococcus, D_6__Staphylococcus hominis subsp. hominis	379	13	0	14	8	79	78	16	14	0	0	27	0	0	0	0	10	0	7	0	0	0	5	0	1	0	0	0	10	0	0	0	0	0	0	0	0	3	0	0	0	0	0	2	0	0	1	0
JTGE01000086.139.1688	D_0__Bacteria, D_1__Proteobacteria, D_2__Gammaproteobacteria, D_3__Betaproteobacteriales, D_4__Chromobacteriaceae, D_5__Chromobacterium, Ambiguous_taxa	19	0	0	0	19	0	0	0	0	0	0	0	0	0	0	0	0	0	0	0	0	0	0	0	0	0	0	0	0	0	0	0	0	0	0	0	0	0	0	0	0	0	0	0	0	0	0	0
JX266331.1.1523	D_0__Bacteria, D_1__Proteobacteria, D_2__Gammaproteobacteria, D_3__Enterobacteriales, D_4__Enterobacteriaceae, D_5__Pantoea, Ambiguous_taxa	252	0	0	0	0	0	0	0	2	0	0	0	0	0	0	0	1	0	0	0	0	0	0	0	0	0	0	0	0	0	0	0	0	0	0	0	0	0	0	0	0	0	0	0	0	0	0	0
KC561104.1.1518	D_0__Bacteria, D_1__Firmicutes, D_2__Bacilli, D_3__Lactobacillales, D_4__Lactobacillaceae, D_5__Lactobacillus, D_6__Lactobacillus salivarius	2	0	0	0	0	0	0	0	0	0	0	0	0	0	0	0	0	0	0	0	0	0	0	0	0	0	0	0	0	0	0	0	0	0	0	0	0	0	0	0	0	0	0	0	0	0	0	0
KJ013355.1.1533	D_0__Bacteria, D_1__Actinobacteria, D_2__Thermoleophilia, D_3__Gaiellales, D_4__uncultured, D_5__uncultured bacterium, D_6__uncultured bacterium	787	0	0	0	0	0	0	0	0	0	0	0	0	0	0	0	0	0	0	0	0	0	0	2	2	0	0	0	0	0	0	0	0	0	0	0	0	0	0	43	0	0	0	0	0	0	62	0
KM462023.1.1530	D_0__Bacteria, D_1__Proteobacteria, D_2__Gammaproteobacteria, D_3__Xanthomonadales, D_4__Xanthomonadaceae, D_5__Arenimonas, Ambiguous_taxa	55	0	0	0	0	0	0	0	0	0	0	0	0	0	0	0	0	0	0	0	0	0	0	0	0	0	0	0	0	0	0	0	0	0	0	0	0	0	0	0	0	0	0	0	0	0	55	0
KM823696.1.1530	D_0__Bacteria, D_1__Proteobacteria, D_2__Gammaproteobacteria, D_3__Oceanospirillales, D_4__Halomonadaceae, D_5__Halomonas, Ambiguous_taxa	5	1	0	0	0	0	0	0	1	0	0	0	0	0	0	0	1	0	0	0	0	0	0	0	0	0	0	0	0	0	0	0	0	0	0	0	0	0	0	0	0	0	0	0	0	0	0	0
KP307770.1.1563	D_0__Bacteria, D_1__Proteobacteria, D_2__Gammaproteobacteria, D_3__Pseudomonadales, D_4__Pseudomonadaceae, D_5__Pseudomonas, Ambiguous_taxa	20	0	0	0	0	0	0	0	0	0	0	0	0	0	0	0	0	0	0	0	0	0	0	0	1	0	0	0	0	0	0	0	0	0	0	0	0	0	0	0	0	0	2	0	0	0	0	0
KP993224.1.1520	D_0__Bacteria, D_1__Proteobacteria, D_2__Gammaproteobacteria, D_3__Enterobacteriales, D_4__Enterobacteriaceae, D_5__Kosakonia, Ambiguous_taxa	1	0	0	0	0	0	0	0	0	0	0	0	0	0	0	0	0	0	1	0	0	0	0	0	0	0	0	0	0	0	0	0	0	0	0	0	0	0	0	0	0	0	0	0	0	0	0	0
KU198338.1.1518	D_0__Bacteria, D_1__Firmicutes, D_2__Bacilli, D_3__Bacillales, D_4__Paenibacillaceae, D_5__Saccharibacillus, Ambiguous_taxa	10	0	0	0	0	0	0	0	0	0	0	0	0	0	0	0	0	0	0	0	0	0	0	0	0	0	0	0	0	0	0	0	0	0	0	0	0	0	0	0	0	0	0	0	0	0	0	0
KU851848.1.1534	D_0__Bacteria, D_1__Proteobacteria, D_2__Gammaproteobacteria, D_3__Betaproteobacteriales, D_4__Chromobacteriaceae, D_5__Vogesella, Ambiguous_taxa	2757	0	0	0	0	0	0	0	0	0	0	0	0	0	0	0	9	12	15	0	3	0	1	0	0	0	0	0	0	0	0	0	0	0	0	0	0	0	0	0	0	0	0	0	0	0	0	0
LAHO01000036.142.1689	D_0__Bacteria, D_1__Proteobacteria, D_2__Gammaproteobacteria, D_3__Alteromonadales, D_4__Alteromonadaceae, D_5__Rheinheimera, Ambiguous_taxa	330	0	0	0	0	0	0	0	0	0	0	0	0	0	0	0	0	0	0	0	0	0	0	0	0	0	0	0	0	0	0	0	0	0	0	0	0	0	0	0	0	0	0	0	0	0	0	0
LUAW01000011.109308.110891	D_0__Bacteria, D_1__Proteobacteria, D_2__Gammaproteobacteria, D_3__Pseudomonadales, D_4__Moraxellaceae, D_5__Acinetobacter, Ambiguous_taxa	14	0	0	0	0	0	0	0	0	0	0	0	0	0	0	0	0	0	0	0	0	0	0	0	0	0	0	0	0	0	0	0	0	0	0	0	0	0	0	0	0	0	0	2	0	0	0	0
MGWO01000005.284.1825	D_0__Bacteria, D_1__Proteobacteria, D_2__Gammaproteobacteria, D_3__Betaproteobacteriales, D_4__Gallionellaceae, D_5__Gallionella, Ambiguous_taxa	10	0	0	0	0	0	0	0	0	0	0	0	0	0	0	0	0	0	0	0	0	0	0	0	0	0	0	0	0	0	0	0	0	0	0	0	0	0	0	0	0	0	0	0	0	0	0	0
AB188790.1.1517	D_0__Bacteria, D_1__Proteobacteria, D_2__Gammaproteobacteria, D_3__Enterobacteriales, D_4__Enterobacteriaceae, D_5__Klebsiella, D_6__uncultured Klebsiella sp.	10	0	0	0	0	0	0	0	0	0	0	0	0	0	0	0	2	1	1	0	0	0	0	0	0	0	0	0	0	0	0	0	0	0	0	0	0	0	0	0	0	0	0	0	0	0	0	0
AB696770.1.1529	D_0__Bacteria, D_1__Proteobacteria, D_2__Gammaproteobacteria, D_3__Pseudomonadales, D_4__Pseudomonadaceae, D_5__Azotobacter, Ambiguous_taxa	202	0	0	0	0	0	0	0	0	0	0	0	0	0	0	0	0	3	0	0	0	0	0	0	1	0	0	0	0	0	0	0	0	0	0	0	0	0	0	1	0	0	2	0	0	0	0	57
AF353297.1.1531	D_0__Bacteria, D_1__Proteobacteria, D_2__Gammaproteobacteria, D_3__Betaproteobacteriales, D_4__Ferrovaceae, D_5__Ferrovum, D_6__uncultured bacterium	4	0	0	0	0	0	0	0	0	0	0	0	0	0	0	0	4	0	0	0	0	0	0	0	0	0	0	0	0	0	0	0	0	0	0	0	0	0	0	0	0	0	0	0	0	0	0	0
AHBD01000036.106.1641	D_0__Bacteria, D_1__Proteobacteria, D_2__Gammaproteobacteria, D_3__Pseudomonadales, D_4__Pseudomonadaceae, D_5__Pseudomonas, Ambiguous_taxa	2162	13	0	0	0	0	0	0	2	0	0	2	0	0	0	5	64	28	22	41	27	20	57	0	131	0	0	1	29	2	7	0	1	0	0	0	0	1	16	118	0	0	0	0	0	0	0	0
AJ306778.1.1529	D_0__Bacteria, D_1__Proteobacteria, D_2__Gammaproteobacteria, D_3__Pseudomonadales, D_4__Pseudomonadaceae, D_5__Pseudomonas, Ambiguous_taxa	23	0	0	0	0	0	0	0	0	0	0	0	0	0	0	0	0	0	0	0	0	0	0	0	0	0	0	0	0	0	0	0	0	0	0	0	0	0	0	0	0	0	0	0	0	0	0	0
ALAT01000228.2641.4157	D_0__Bacteria, D_1__Proteobacteria, D_2__Gammaproteobacteria, D_3__Pseudomonadales, D_4__Pseudomonadaceae, D_5__Pseudomonas, D_6__Pseudomonas luteola XLDN4-9	301	0	0	0	0	0	0	0	0	0	1	0	0	1	0	0	0	0	0	0	0	0	0	0	0	0	0	0	0	0	0	0	0	0	0	0	0	0	0	0	0	0	0	0	0	0	0	0
AM491464.1.1523	D_0__Bacteria, D_1__Proteobacteria, D_2__Gammaproteobacteria, D_3__Pseudomonadales, D_4__Pseudomonadaceae, D_5__Pseudomonas, Ambiguous_taxa	5545	0	0	0	0	385	161	118	0	0	165	0	0	55	0	1	0	0	0	0	0	0	0	0	0	36	0	0	0	0	0	0	0	0	0	0	0	0	0	0	0	0	0	197	0	0	0	117
AM909660.1.1536	D_0__Bacteria, D_1__Proteobacteria, D_2__Gammaproteobacteria, D_3__Pseudomonadales, D_4__Pseudomonadaceae, D_5__Pseudomonas, Ambiguous_taxa	181016	115	90	69	368	55	377	1	66	348	102	256	2	109	8	19	0	0	1	75	34	0	5	0	12	0	0	0	1	0	0	0	0	0	0	0	0	0	0	0	0	0	0	21	13	0	0	1
AY212735.1.1523	D_0__Bacteria, D_1__Proteobacteria, D_2__Gammaproteobacteria, D_3__Betaproteobacteriales, D_4__Burkholderiaceae, D_5__Limnohabitans, Ambiguous_taxa	20493	20	80	7	0	216	64	256	75	10	0	11	2	12	5	7	33	0	0	1	0	0	62	26	8	1	0	0	13	5	26	6	0	0	6	39	60	0	11	0	20	30	29	0	1	2	0	0
AY344368.1.1517	D_0__Bacteria, D_1__Proteobacteria, D_2__Gammaproteobacteria, D_3__Enterobacteriales, D_4__Enterobacteriaceae, D_5__Enterobacter, Ambiguous_taxa	57	0	0	0	0	0	0	0	0	0	0	0	0	0	0	0	0	16	0	0	0	0	0	0	9	0	0	0	0	0	0	0	0	0	0	0	0	0	0	0	0	0	0	0	0	0	1	0
AY691188.1.1529	D_0__Bacteria, D_1__Proteobacteria, D_2__Gammaproteobacteria, D_3__Pseudomonadales, D_4__Pseudomonadaceae, D_5__Pseudomonas, Ambiguous_taxa	263	0	0	0	0	0	0	2	0	0	10	2	0	0	0	2	0	0	0	0	0	0	0	0	0	0	0	0	0	0	0	0	0	0	0	0	0	0	0	0	0	0	0	0	0	0	0	0
CP012969.2106177.2107701	D_0__Bacteria, D_1__Proteobacteria, D_2__Gammaproteobacteria, D_3__Pseudomonadales, D_4__Moraxellaceae, D_5__Psychrobacter, Ambiguous_taxa	1	0	0	0	0	0	0	0	0	0	0	0	0	0	0	0	0	0	0	0	0	0	0	0	0	0	0	0	0	0	0	0	0	0	0	0	0	0	0	0	0	0	0	0	0	0	0	0
CP020100.378897.380439	D_0__Bacteria, D_1__Proteobacteria, D_2__Gammaproteobacteria, D_3__Pseudomonadales, D_4__Pseudomonadaceae, D_5__Pseudomonas, Ambiguous_taxa	13036	14	0	2	0	0	0	38	1	2	54	267	5	28	37	13	15	2	34	1	0	0	61	69	22	0	0	0	19	0	20	0	1	0	0	2	0	0	1	1	0	0	0	11	1	0	101	4
CVKO01000069.53.1577	D_0__Bacteria, D_1__Actinobacteria, D_2__Actinobacteria, D_3__Corynebacteriales, D_4__Mycobacteriaceae, D_5__Mycobacterium, D_6__Mycobacterium tuberculosis	465	51	0	0	36	0	88	0	0	0	0	31	0	0	0	0	0	0	0	0	0	0	0	0	0	0	0	0	0	0	0	0	66	0	0	0	0	0	0	0	0	0	0	0	0	0	0	27
DQ103258.1.1517	D_0__Bacteria, D_1__Proteobacteria, D_2__Gammaproteobacteria, D_3__Betaproteobacteriales, D_4__Burkholderiaceae, D_5__Herbaspirillum, D_6__Herbaspirillum magnetovibrio	1132	0	0	0	0	0	0	0	0	0	0	0	0	0	0	0	0	0	0	0	0	0	0	0	0	0	0	0	0	0	11	0	0	0	0	0	0	0	0	0	0	0	0	0	0	0	0	0
EU051343.1.1518	D_0__Bacteria, D_1__Acidobacteria, D_2__Subgroup 6, D_3__uncultured soil bacterium, D_4__uncultured soil bacterium, D_5__uncultured soil bacterium, D_6__uncultured soil bacterium	4	0	0	0	1	0	0	0	0	0	0	0	0	0	0	0	0	0	0	0	0	0	0	0	0	0	0	0	0	0	0	0	0	0	0	1	0	0	0	0	0	0	0	0	0	0	0	2
FJ535170.1.1517	D_0__Bacteria, D_1__Firmicutes, D_2__Negativicutes, D_3__Selenomonadales, D_4__Veillonellaceae, D_5__Pelosinus, Ambiguous_taxa	8	0	0	0	0	0	0	0	0	0	0	0	0	0	0	0	0	0	0	0	0	0	0	0	0	0	0	0	0	0	0	0	0	0	0	0	0	0	0	0	0	0	0	0	0	0	0	0
FNSC01000001.1009968.1011508	D_0__Bacteria, D_1__Proteobacteria, D_2__Gammaproteobacteria, D_3__Pseudomonadales, D_4__Pseudomonadaceae, D_5__Pseudomonas, Ambiguous_taxa	150	0	0	0	1	0	0	0	1	0	4	0	0	0	0	0	0	1	0	0	0	0	0	0	0	0	0	0	0	0	0	0	0	0	0	0	0	0	0	0	0	0	0	0	0	0	0	0
FNTV01000001.2773613.2775153	D_0__Bacteria, D_1__Actinobacteria, D_2__Actinobacteria, D_3__Micrococcales, D_4__Micrococcaceae, D_5__Arthrobacter, Ambiguous_taxa	6	0	0	0	0	0	0	0	0	0	0	0	0	0	0	0	0	0	0	0	0	0	0	0	0	0	0	0	0	0	0	0	0	0	0	0	0	0	0	0	0	0	0	0	0	0	0	0
FPLK01002013.10.1526	D_0__Bacteria, D_1__Proteobacteria, D_2__Gammaproteobacteria, D_3__Ga0077536, Ambiguous_taxa, Ambiguous_taxa, Ambiguous_taxa	159	0	0	0	0	0	0	0	0	0	0	0	0	0	0	0	0	0	0	0	0	0	4	0	0	0	0	0	0	0	0	0	0	0	0	0	0	0	0	0	0	0	0	0	0	0	0	0
FPLL01000761.10.1526	D_0__Bacteria, D_1__Proteobacteria, D_2__Gammaproteobacteria, D_3__Betaproteobacteriales, D_4__Burkholderiaceae, D_5__Variovorax, Ambiguous_taxa	9363	45	498	5	54	0	155	94	0	3	5	37	0	21	3	22	22	5	25	3	23	23	39	9	2	12	1	47	14	3	24	0	0	0	0	0	0	96	85	38	0	5	53	77	91	16	5	10
FPLL01005384.18.1534	D_0__Bacteria, D_1__Proteobacteria, D_2__Gammaproteobacteria, D_3__Betaproteobacteriales, D_4__Nitrosomonadaceae, D_5__mle1-7, D_6__metagenome	15	0	0	0	0	0	0	0	0	0	0	0	0	0	0	0	0	0	0	0	0	0	0	0	0	0	0	0	0	0	0	0	0	0	0	0	0	0	0	0	0	0	0	0	0	0	0	0
FPLL01006960.10.1526	D_0__Bacteria, D_1__Proteobacteria, D_2__Gammaproteobacteria, D_3__Betaproteobacteriales, D_4__Burkholderiaceae, D_5__Rhodoferax, Ambiguous_taxa	3960	0	0	0	0	3	0	0	0	60	0	0	0	0	0	0	0	0	0	0	0	0	0	0	0	0	0	0	0	0	0	0	0	0	0	0	0	0	0	0	0	0	0	0	0	0	0	0
FPLN01003335.9.1525	D_0__Bacteria, D_1__Proteobacteria, D_2__Gammaproteobacteria, D_3__Pseudomonadales, D_4__Pseudomonadaceae, D_5__Pseudomonas, Ambiguous_taxa	5	0	0	0	0	0	0	0	0	0	0	0	0	0	0	0	0	0	0	0	0	0	0	0	0	0	0	0	0	0	0	0	0	0	0	0	0	1	1	0	0	3	0	0	0	0	0	0
FPLP01002903.11.1527	D_0__Bacteria, D_1__Proteobacteria, D_2__Gammaproteobacteria, D_3__Betaproteobacteriales, D_4__Burkholderiaceae, D_5__Aquabacterium, Ambiguous_taxa	481	0	0	0	0	0	0	0	0	0	0	0	0	0	0	3	0	0	0	0	0	0	0	0	0	0	0	0	0	0	0	0	0	0	0	0	8	0	0	0	0	0	0	0	0	0	0	0
FPLP01006725.13.1529	D_0__Bacteria, D_1__Proteobacteria, D_2__Gammaproteobacteria, D_3__Pseudomonadales, D_4__Moraxellaceae, D_5__Acinetobacter, Ambiguous_taxa	20	0	0	0	0	0	0	0	0	0	0	0	0	0	0	0	0	0	0	0	0	0	0	0	0	0	0	0	0	0	0	0	0	0	0	0	0	0	0	0	0	0	0	0	0	0	0	0
FPLS01022158.11.1527	D_0__Bacteria, D_1__Proteobacteria, D_2__Gammaproteobacteria, D_3__Betaproteobacteriales, D_4__Nitrosomonadaceae, D_5__MND1, Ambiguous_taxa	121	0	0	0	0	0	0	0	0	0	0	0	0	0	0	0	0	0	0	0	0	0	0	0	0	0	0	0	0	0	0	1	0	0	0	0	0	0	0	0	0	0	0	0	0	0	0	0
FUFK010049198.407.1923	D_0__Bacteria, D_1__Proteobacteria, D_2__Gammaproteobacteria, D_3__Pseudomonadales, D_4__Moraxellaceae, D_5__Psychrobacter, Ambiguous_taxa	25	0	0	0	0	0	0	0	0	0	0	0	0	0	0	0	0	0	0	0	0	0	0	0	0	0	0	0	0	0	0	0	0	0	0	0	0	0	0	0	0	0	0	0	0	0	0	0
GQ388908.1.1521	D_0__Bacteria, D_1__Proteobacteria, D_2__Gammaproteobacteria, D_3__Betaproteobacteriales, D_4__Gallionellaceae, D_5__Sideroxydans, D_6__uncultured bacterium	34	0	0	0	0	0	0	0	0	0	0	0	0	0	0	0	0	0	0	0	0	0	0	0	0	0	0	0	0	0	0	0	0	0	0	0	0	0	0	0	0	0	0	0	0	0	0	0
HAFT01016097.310.1826	D_0__Bacteria, D_1__Proteobacteria, D_2__Gammaproteobacteria, D_3__Pseudomonadales, D_4__Pseudomonadaceae, D_5__Pseudomonas, D_6__Spumella-like flagellate JBM08	49902	0	1	0	0	1	0	305	405	208	26	10	0	0	4	23	0	32	0	0	0	0	23	0	1	0	0	0	0	0	0	1	0	0	0	0	0	54	0	0	0	0	0	9	31	0	0	49
HM537013.32838.34362	D_0__Bacteria, D_1__Proteobacteria, D_2__Deltaproteobacteria, D_3__Oligoflexales, D_4__Oligoflexaceae, D_5__uncultured, D_6__uncultured bacterium Ak20-3	59	0	0	0	0	0	0	0	0	0	0	0	0	0	0	0	0	0	0	0	0	0	0	0	0	0	0	0	7	0	0	0	0	0	0	0	0	0	0	0	0	0	0	0	0	0	0	0
HM780351.1.1517	D_0__Bacteria, D_1__Proteobacteria, D_2__Gammaproteobacteria, D_3__Aeromonadales, D_4__Aeromonadaceae, D_5__Aeromonas, D_6__uncultured bacterium	2	0	0	0	0	0	0	0	0	0	0	0	0	0	0	0	0	0	0	0	0	0	0	0	0	0	0	0	0	0	0	0	0	0	0	0	0	0	0	0	0	0	0	0	0	0	0	0
HM780385.1.1518	D_0__Bacteria, D_1__Proteobacteria, D_2__Gammaproteobacteria, D_3__Aeromonadales, D_4__Aeromonadaceae, D_5__Aeromonas, D_6__uncultured bacterium	4	0	0	0	0	0	0	0	0	0	0	0	0	0	0	0	0	0	0	0	0	0	0	0	0	0	0	0	0	0	0	0	0	0	0	0	0	0	0	0	0	0	0	0	0	0	0	0
HQ008563.1.1532	D_0__Bacteria, D_1__Proteobacteria, D_2__Gammaproteobacteria, D_3__Betaproteobacteriales, D_4__Burkholderiaceae, D_5__Polynucleobacter, D_6__uncultured Polynucleobacter sp.	140	0	0	0	2	0	0	0	0	0	0	0	0	0	0	0	0	0	2	0	0	0	0	0	0	0	0	0	0	0	0	0	0	0	0	0	0	0	0	0	0	0	0	0	0	0	0	0
HQ118424.1.1522	D_0__Bacteria, D_1__Proteobacteria, D_2__Gammaproteobacteria, D_3__Xanthomonadales, D_4__Rhodanobacteraceae, D_5__Dokdonella, Ambiguous_taxa	53	0	0	0	0	0	0	0	0	0	0	0	0	0	0	0	0	0	0	0	0	0	0	0	0	0	0	0	0	0	0	0	0	0	29	0	0	0	0	0	0	0	0	0	0	0	0	0
HQ323437.1.1517	D_0__Bacteria, D_1__Firmicutes, D_2__Bacilli, D_3__Bacillales, D_4__Bacillaceae, D_5__Bacillus, D_6__Bacillus sp. M5(2011)	8	0	0	0	0	0	0	0	0	0	0	0	0	0	0	0	0	0	0	0	0	0	0	0	0	0	0	0	0	0	0	0	0	0	0	0	0	0	0	0	0	0	0	0	0	0	0	0
HW318360.8.1524	D_0__Bacteria, D_1__Proteobacteria, D_2__Gammaproteobacteria, D_3__Betaproteobacteriales, D_4__Burkholderiaceae, D_5__Oxalicibacterium, Ambiguous_taxa	25	0	0	0	0	0	0	0	0	0	0	0	0	0	0	0	0	0	0	0	0	0	0	0	0	0	0	0	0	0	0	0	0	0	0	0	0	0	0	0	0	0	0	0	0	0	0	0
JN868998.1.1529	D_0__Bacteria, D_1__Proteobacteria, D_2__Gammaproteobacteria, D_3__Pseudomonadales, D_4__Pseudomonadaceae, D_5__Pseudomonas, Ambiguous_taxa	27147	0	0	0	2	1	171	1	0	0	9	0	0	21	0	0	0	0	0	0	0	0	0	0	0	8	0	0	0	0	0	0	0	0	0	0	0	0	0	0	0	0	0	1	1	2	0	0
JQ045802.1.1535	D_0__Bacteria, D_1__Proteobacteria, D_2__Gammaproteobacteria, D_3__Pseudomonadales, D_4__Pseudomonadaceae, D_5__Pseudomonas, D_6__Pseudomonas poae	2	0	0	0	0	0	0	0	0	0	0	0	0	1	0	0	0	0	0	0	0	0	0	0	0	0	0	0	0	0	0	0	0	0	0	0	0	0	0	0	0	0	0	0	0	0	0	0
JQ624310.1.1520	D_0__Bacteria, D_1__Proteobacteria, D_2__Gammaproteobacteria, D_3__Enterobacteriales, D_4__Enterobacteriaceae, D_5__Proteus, Ambiguous_taxa	6	0	0	0	0	0	0	0	0	0	0	0	0	0	0	0	0	0	0	0	0	0	0	0	0	0	0	0	0	0	0	0	0	0	0	0	0	0	0	0	0	0	0	0	0	0	0	0
KJ191857.1.1517	D_0__Bacteria, D_1__Acidobacteria, D_2__Subgroup 6, D_3__uncultured Acidobacteria bacterium, D_4__uncultured Acidobacteria bacterium, D_5__uncultured Acidobacteria bacterium, D_6__uncultured Acidobacteria bacterium	198	0	0	0	0	0	0	0	0	0	0	0	0	0	0	0	0	0	0	0	0	0	0	0	0	0	0	0	0	0	0	0	0	0	0	0	0	0	0	0	0	0	0	0	0	0	0	0
KP232912.1.1527	D_0__Bacteria, D_1__Proteobacteria, D_2__Gammaproteobacteria, D_3__Betaproteobacteriales, D_4__Burkholderiaceae, D_5__Massilia, Ambiguous_taxa	6	0	0	0	0	0	0	0	0	0	0	0	0	0	0	0	0	0	0	0	0	0	0	0	0	0	0	0	0	0	0	0	0	0	0	0	0	0	0	0	0	0	0	0	0	0	0	0
KX668624.1.1529	D_0__Bacteria, D_1__Proteobacteria, D_2__Gammaproteobacteria, D_3__Pseudomonadales, D_4__Pseudomonadaceae, D_5__Pseudomonas, D_6__Pseudomonas sp.	35	0	0	0	0	0	0	0	0	0	0	0	0	0	0	0	0	0	0	0	0	0	0	0	1	0	0	0	0	0	0	0	0	0	0	0	0	0	0	0	0	0	0	0	0	0	0	0
LGIU01000088.15928.17470	D_0__Bacteria, D_1__Actinobacteria, D_2__Actinobacteria, D_3__Micrococcales, D_4__Micrococcaceae, D_5__Arthrobacter, Ambiguous_taxa	1	0	0	0	0	0	0	0	0	0	0	0	0	0	0	0	0	0	0	0	0	0	0	0	0	0	0	0	0	0	0	0	0	0	0	0	0	0	0	0	0	0	0	0	0	0	0	0
LN833477.1.1517	D_0__Bacteria, D_1__Firmicutes, D_2__Bacilli, D_3__Lactobacillales, D_4__Carnobacteriaceae, D_5__Desemzia, D_6__uncultured Desemzia sp.	31	0	0	0	0	0	0	0	0	0	0	0	0	0	0	0	0	0	0	0	0	0	0	0	0	0	0	0	0	0	0	0	0	0	0	0	0	0	0	0	0	0	0	0	0	0	0	0
NEHR01000001.3660.5176	D_0__Bacteria, D_1__Proteobacteria, D_2__Gammaproteobacteria, D_3__Pseudomonadales, D_4__Pseudomonadaceae, D_5__Pseudomonas, Ambiguous_taxa	1069	2	1	0	0	0	0	0	1	0	1	2	1	0	2	2	9	0	1	0	0	0	8	1	12	0	0	0	0	0	19	0	0	0	0	0	0	2	0	0	3	0	0	3	1	2	11	4
Z26928.1.1517	D_0__Bacteria, D_1__Firmicutes, D_2__Bacilli, D_3__Bacillales, D_4__Bacillaceae, D_5__Geobacillus, Ambiguous_taxa	14	0	0	0	0	0	0	0	0	0	0	0	0	0	0	0	0	14	0	0	0	0	0	0	0	0	0	0	0	0	0	0	0	0	0	0	0	0	0	0	0	0	0	0	0	0	0	0
Z93987.1.1532	D_0__Bacteria, D_1__Proteobacteria, D_2__Gammaproteobacteria, D_3__Pseudomonadales, D_4__Moraxellaceae, D_5__Acinetobacter, D_6__uncultured bacterium	1621	0	0	0	0	0	0	0	0	0	0	0	0	0	0	0	414	41	25	0	0	0	66	74	25	0	0	0	21	0	3	0	0	0	0	0	0	0	0	0	0	0	0	0	0	0	0	0
AB475016.1.1528	D_0__Bacteria, D_1__Proteobacteria, D_2__Gammaproteobacteria, D_3__Betaproteobacteriales, D_4__Chitinibacteraceae, D_5__Iodobacter, Ambiguous_taxa	3130	0	0	0	0	0	0	0	0	0	0	0	0	1	0	0	0	0	0	0	0	0	0	0	0	0	0	0	0	0	0	0	0	0	0	0	0	0	0	0	0	0	0	0	0	1	1	0
AB622822.1.1527	D_0__Bacteria, D_1__Proteobacteria, D_2__Gammaproteobacteria, D_3__Pseudomonadales, D_4__Moraxellaceae, D_5__Acinetobacter, D_6__Clostridium sp. Culture-47	75	0	0	0	0	0	0	0	0	0	0	0	0	0	0	0	15	0	2	0	0	0	6	6	16	0	0	0	2	0	2	0	0	0	0	0	0	0	0	0	0	0	0	0	0	0	0	0
AB623011.1.1516	D_0__Bacteria, D_1__Firmicutes, D_2__Bacilli, D_3__Bacillales, D_4__Bacillaceae, D_5__Oceanobacillus, D_6__Oceanobacillus indicireducens	8	0	0	0	0	0	0	0	0	0	0	0	0	0	0	0	0	0	0	0	0	0	0	0	0	0	0	0	0	0	0	0	0	0	0	0	0	0	0	0	0	0	0	0	0	0	0	0
ABKP02007643.3839.5354	D_0__Bacteria, D_1__Proteobacteria, D_2__Gammaproteobacteria, D_3__Betaproteobacteriales, D_4__Chromobacteriaceae, D_5__Aquitalea, Ambiguous_taxa	1426	0	0	3	0	0	0	0	0	0	0	0	0	0	0	0	17	3	8	2	1	0	75	49	31	0	0	0	21	0	16	0	0	0	0	0	0	0	0	0	0	0	0	0	0	0	0	0
ABSP01000357.559.2074	D_0__Bacteria, D_1__Proteobacteria, D_2__Gammaproteobacteria, D_3__Betaproteobacteriales, D_4__Methylophilaceae, D_5__Methylotenera, Ambiguous_taxa	47	0	1	2	0	0	0	2	0	0	0	0	0	0	0	0	0	0	0	0	0	0	0	0	0	0	0	0	0	0	0	0	0	1	0	0	0	0	0	0	0	1	0	0	0	0	0	0
AM420261.1.1516	D_0__Bacteria, D_1__Firmicutes, D_2__Bacilli, D_3__Lactobacillales, D_4__Carnobacteriaceae, D_5__Granulicatella, Ambiguous_taxa	207	0	0	0	0	0	76	0	0	0	0	0	0	0	0	0	0	0	0	0	3	0	0	0	0	0	0	0	0	0	0	0	0	0	0	0	0	0	0	0	0	0	0	0	0	0	0	27
AM500811.1.1516	D_0__Bacteria, D_1__Firmicutes, D_2__Bacilli, D_3__Lactobacillales, D_4__Enterococcaceae, D_5__Vagococcus, D_6__uncultured bacterium	1	0	0	0	0	0	0	0	0	0	0	0	0	0	0	0	0	0	0	0	0	0	0	0	0	0	0	0	0	0	0	0	0	0	0	0	0	0	0	0	0	0	0	0	0	0	0	0
AWSA01000105.81.1627	D_0__Bacteria, D_1__Actinobacteria, D_2__Actinobacteria, D_3__Micrococcales, D_4__Intrasporangiaceae, Ambiguous_taxa, Ambiguous_taxa	2	0	0	0	0	0	0	0	0	0	0	0	0	0	0	0	0	0	0	0	0	0	0	0	0	0	0	0	0	0	0	0	0	0	2	0	0	0	0	0	0	0	0	0	0	0	0	0
AY214600.8948.10463	D_0__Bacteria, D_1__Acidobacteria, D_2__Subgroup 5, Ambiguous_taxa, Ambiguous_taxa, Ambiguous_taxa, Ambiguous_taxa	133	0	0	0	0	0	0	0	0	0	0	0	0	31	0	0	0	0	0	0	0	0	0	0	0	0	0	0	0	0	0	0	0	0	0	0	0	0	0	0	0	0	0	0	0	0	0	0
AY955094.1.1528	D_0__Bacteria, D_1__Proteobacteria, D_2__Gammaproteobacteria, D_3__Betaproteobacteriales, D_4__Burkholderiaceae, D_5__Caenimonas, Ambiguous_taxa	12	0	0	0	0	0	0	0	0	0	0	0	0	0	0	0	0	0	0	0	0	0	0	0	0	0	0	0	0	0	0	0	0	0	0	0	0	0	0	0	0	0	0	0	2	0	0	0
AY957939.1.1528	D_0__Bacteria, D_1__Proteobacteria, D_2__Gammaproteobacteria, D_3__Betaproteobacteriales, D_4__Burkholderiaceae, D_5__Curvibacter, Ambiguous_taxa	5	0	0	0	0	0	0	0	0	0	0	0	0	0	0	0	0	0	0	0	0	0	0	0	0	0	0	0	0	0	0	0	0	0	0	0	0	0	0	0	0	0	0	0	0	0	0	0
CP010415.1658516.1660051	D_0__Bacteria, D_1__Proteobacteria, D_2__Gammaproteobacteria, D_3__Pseudomonadales, D_4__Pseudomonadaceae, D_5__Azotobacter, Ambiguous_taxa	1	0	0	0	0	0	0	0	0	0	0	0	0	0	0	0	0	0	0	0	0	0	0	0	0	0	0	0	0	0	0	0	0	0	0	0	0	0	0	0	0	0	0	0	0	0	0	0
CP014513.1419132.1420675	D_0__Bacteria, D_1__Actinobacteria, D_2__Actinobacteria, D_3__Micrococcales, D_4__Microbacteriaceae, D_5__Frondihabitans, Ambiguous_taxa	42	0	0	0	0	0	0	0	0	0	0	0	0	0	0	0	0	0	0	0	0	0	0	0	0	0	0	0	0	0	0	0	0	0	0	0	0	0	0	0	0	0	0	0	0	0	0	0
CZPW01000007.475510.477025	D_0__Bacteria, D_1__Firmicutes, D_2__Clostridia, D_3__Clostridiales, D_4__Family XI, D_5__Ezakiella, D_6__Fenollaria timonensis	144	0	0	0	24	0	0	0	0	0	0	0	0	0	11	0	0	0	0	0	0	0	0	0	0	0	0	0	0	0	0	0	0	74	0	0	0	0	0	0	0	0	0	0	0	0	0	0
DQ129588.1.1516	D_0__Bacteria, D_1__Proteobacteria, D_2__Deltaproteobacteria, D_3__Myxococcales, D_4__P3OB-42, D_5__uncultured bacterium, D_6__uncultured bacterium	4	0	0	0	0	0	0	0	0	0	0	0	0	0	0	0	0	0	0	0	0	0	0	0	0	0	0	0	0	0	0	0	0	0	0	0	0	4	0	0	0	0	0	0	0	0	0	0
DQ404614.1.1516	D_0__Bacteria, D_1__Proteobacteria, D_2__Gammaproteobacteria, D_3__Betaproteobacteriales, D_4__Nitrosomonadaceae, D_5__GOUTA6, D_6__uncultured bacterium	100	0	0	0	0	0	0	0	0	0	0	0	0	0	0	0	0	0	0	0	0	0	0	0	0	0	0	0	0	0	0	0	0	0	0	0	0	47	0	0	0	0	0	0	0	0	0	0
EF200113.1.1522	D_0__Bacteria, D_1__Proteobacteria, D_2__Gammaproteobacteria, D_3__Halothiobacillales, D_4__Halothiobacillaceae, D_5__Halothiobacillus, D_6__uncultured bacterium	9	0	0	0	0	0	0	0	0	0	1	0	0	0	0	0	0	0	0	0	0	0	0	0	0	0	0	0	0	0	0	0	0	0	0	0	0	0	0	0	0	0	1	0	0	0	0	0
EU231606.1.1530	D_0__Bacteria, D_1__Actinobacteria, D_2__Actinobacteria, D_3__Micrococcales, D_4__Micrococcaceae, D_5__Glutamicibacter, Ambiguous_taxa	8	0	0	0	0	0	0	0	0	0	0	0	0	0	0	0	0	0	0	0	0	0	0	0	0	0	0	0	0	0	0	0	0	0	0	0	0	0	0	0	0	0	0	0	0	0	0	0
FJ624877.1.1520	D_0__Bacteria, D_1__Proteobacteria, D_2__Gammaproteobacteria, D_3__Betaproteobacteriales, D_4__Burkholderiaceae, D_5__Undibacterium, Ambiguous_taxa	91	0	0	0	0	0	0	0	0	0	0	0	0	0	0	0	0	0	0	0	0	0	0	0	0	0	0	0	0	0	0	0	0	0	0	0	0	0	0	1	0	0	0	0	0	0	0	0
FPLL01000787.16.1531	D_0__Bacteria, D_1__Proteobacteria, D_2__Deltaproteobacteria, D_3__Myxococcales, D_4__Nannocystaceae, D_5__Nannocystis, D_6__metagenome	40	0	0	0	0	0	0	0	0	0	0	1	0	0	0	0	0	0	0	0	0	0	0	0	0	0	0	0	0	0	0	0	0	0	0	0	0	0	0	0	0	0	0	0	0	0	0	0
FPLN01001151.8.1523	D_0__Bacteria, D_1__Proteobacteria, D_2__Gammaproteobacteria, D_3__Vibrionales, D_4__Vibrionaceae, D_5__Vibrio, D_6__metagenome	280	0	0	0	0	0	0	0	0	0	0	0	0	0	0	0	0	0	0	0	0	0	0	0	0	0	0	0	0	0	0	0	0	0	0	15	1	0	9	0	0	1	2	0	0	0	0	0
FPLN01001896.14.1529	D_0__Bacteria, D_1__Proteobacteria, D_2__Gammaproteobacteria, D_3__Pseudomonadales, D_4__Pseudomonadaceae, D_5__Pseudomonas, D_6__metagenome	5444	0	0	0	0	0	0	0	0	0	0	0	0	0	0	0	0	0	0	0	0	0	0	0	0	0	0	0	0	0	0	0	0	0	162	464	387	899	177	997	528	690	412	4	15	19	81	96
FPLN01003709.10.1525	D_0__Bacteria, D_1__Proteobacteria, D_2__Gammaproteobacteria, D_3__Pseudomonadales, D_4__Pseudomonadaceae, D_5__Pseudomonas, D_6__metagenome	5	0	0	0	0	0	0	0	0	0	0	0	0	0	0	0	0	0	0	0	0	0	0	0	0	0	0	0	0	0	0	0	0	0	0	0	2	0	0	2	1	0	0	0	0	0	0	0
FPLS01005676.20.1535	D_0__Bacteria, D_1__Proteobacteria, D_2__Gammaproteobacteria, D_3__R7C24, Ambiguous_taxa, Ambiguous_taxa, Ambiguous_taxa	91	0	0	0	12	0	0	0	0	0	0	0	0	0	0	0	0	0	0	0	0	0	0	0	0	0	0	0	0	0	0	0	0	0	0	0	0	0	0	0	0	0	0	0	0	0	0	0
FPLS01042637.11.1526	D_0__Bacteria, D_1__Proteobacteria, D_2__Gammaproteobacteria, D_3__Betaproteobacteriales, D_4__Burkholderiaceae, D_5__Rhodoferax, D_6__metagenome	168	0	0	0	0	0	0	0	1	1	0	0	0	0	0	0	0	0	0	0	0	0	1	0	0	0	0	0	0	0	0	0	0	0	0	0	0	0	0	2	0	0	0	0	0	0	0	0
FPLS01061231.21.1536	D_0__Bacteria, D_1__Proteobacteria, D_2__Gammaproteobacteria, D_3__Betaproteobacteriales, D_4__Rhodocyclaceae, Ambiguous_taxa, Ambiguous_taxa	60	0	0	0	0	0	0	0	0	0	0	0	0	0	0	0	0	0	0	0	0	0	0	0	0	0	0	0	0	0	0	0	0	0	0	1	0	0	0	0	0	0	0	0	0	0	0	0
GQ284475.1.1517	D_0__Bacteria, D_1__Firmicutes, D_2__Bacilli, D_3__Bacillales, D_4__Staphylococcaceae, D_5__Staphylococcus, D_6__Staphylococcus pasteuri	64	0	0	0	0	0	0	0	0	63	0	0	0	0	0	0	0	0	0	0	0	0	0	0	0	0	1	0	0	0	0	0	0	0	0	0	0	0	0	0	0	0	0	0	0	0	0	0
GQ500695.1.1516	D_0__Bacteria, D_1__Acidobacteria, D_2__Subgroup 6, D_3__uncultured bacterium, D_4__uncultured bacterium, D_5__uncultured bacterium, D_6__uncultured bacterium	16	0	0	0	0	5	0	0	0	0	0	0	0	0	0	0	0	0	0	0	0	0	0	0	0	0	0	0	0	0	0	0	0	0	0	0	0	0	0	0	0	0	0	0	0	0	0	0
JN868763.1.1528	D_0__Bacteria, D_1__Proteobacteria, D_2__Gammaproteobacteria, D_3__Betaproteobacteriales, D_4__Burkholderiaceae, D_5__Undibacterium, D_6__uncultured bacterium	103335	0	18	83	73	2	65	183	133	82	588	8	11	356	17	47	0	0	0	0	1	0	17	52	354	19	2	3	44	6	24	1	1	1	48	3	29	0	26	0	0	23	106	83	32	11	38	322
JN868783.1.1528	D_0__Bacteria, D_1__Proteobacteria, D_2__Gammaproteobacteria, D_3__Betaproteobacteriales, D_4__Methylophilaceae, D_5__Methylotenera, D_6__uncultured bacterium	54520	38	20	4	2	41	2	8	29	13	212	32	2	67	15	2	0	0	0	0	0	0	0	0	0	0	0	0	0	0	0	0	0	0	0	0	17	0	0	0	0	0	0	0	2	3	0	0
JN869048.1.1528	D_0__Bacteria, D_1__Proteobacteria, D_2__Gammaproteobacteria, D_3__Betaproteobacteriales, D_4__Burkholderiaceae, D_5__Aquabacterium, D_6__uncultured bacterium	1051	19	0	32	74	84	204	38	51	118	0	0	0	3	2	3	22	0	51	27	0	0	51	0	5	7	0	0	92	0	0	44	2	44	0	0	0	0	0	0	0	0	0	0	0	0	0	0
JN869215.1.1528	D_0__Bacteria, D_1__Proteobacteria, D_2__Gammaproteobacteria, D_3__Betaproteobacteriales, D_4__Methylophilaceae, D_5__Candidatus Methylopumilus, D_6__uncultured bacterium	32	0	0	0	0	0	0	0	0	0	0	0	0	0	0	0	0	0	0	0	0	0	0	0	0	0	0	0	0	0	0	0	0	0	0	0	0	0	0	0	0	0	0	0	0	0	0	0
JQ396614.1.1521	D_0__Bacteria, D_1__Proteobacteria, D_2__Gammaproteobacteria, D_3__Pseudomonadales, D_4__Pseudomonadaceae, Ambiguous_taxa, Ambiguous_taxa	12	0	0	0	0	0	0	0	0	0	0	0	0	0	0	0	0	0	0	0	0	0	0	0	0	0	0	0	0	0	0	0	0	0	0	0	0	0	0	0	0	0	0	0	0	0	0	0
JQ923563.1.1516	D_0__Bacteria, D_1__Proteobacteria, D_2__Deltaproteobacteria, D_3__Oligoflexales, D_4__0319-6G20, D_5__uncultured bacterium, D_6__uncultured bacterium	17	0	0	0	0	0	0	0	0	0	0	0	0	0	0	0	0	0	0	0	0	0	0	0	0	0	0	0	0	0	0	0	0	0	0	0	0	0	0	0	0	0	0	0	0	0	0	0
JQ978883.1.1516	D_0__Bacteria, D_1__Proteobacteria, D_2__Deltaproteobacteria, D_3__Oligoflexales, D_4__0319-6G20, D_5__uncultured bacterium, D_6__uncultured bacterium	92	0	31	0	0	0	0	0	0	0	0	0	0	0	0	0	0	0	0	0	0	0	0	0	0	0	0	0	0	0	0	0	0	0	0	0	0	0	0	0	0	0	0	0	0	0	0	0
JRFR01000058.150.1665	D_0__Bacteria, D_1__Proteobacteria, D_2__Gammaproteobacteria, D_3__Betaproteobacteriales, D_4__Chromobacteriaceae, D_5__Chromobacterium, Ambiguous_taxa	80	0	0	0	0	0	0	0	0	0	0	0	0	0	0	0	0	0	0	0	0	0	0	0	0	0	0	0	0	0	0	0	0	0	0	0	0	0	0	0	0	0	0	0	0	0	0	0
KC620934.1.1532	D_0__Bacteria, D_1__Proteobacteria, D_2__Gammaproteobacteria, D_3__MBMPE27, D_4__uncultured bacterium, D_5__uncultured bacterium, D_6__uncultured bacterium	627	0	0	0	0	0	0	0	0	0	0	0	0	0	0	0	0	0	0	0	0	0	0	0	0	0	0	0	0	0	0	0	0	0	0	0	0	0	0	0	0	0	0	0	0	0	0	0
KC683186.1.1532	D_0__Bacteria, D_1__Proteobacteria, D_2__Gammaproteobacteria, D_3__Betaproteobacteriales, D_4__Burkholderiaceae, D_5__Comamonas, Ambiguous_taxa	150	0	0	0	0	0	0	1	60	0	0	0	0	0	0	0	0	0	0	0	0	0	0	0	0	0	0	0	0	0	0	0	0	0	0	0	0	0	0	0	0	0	0	0	0	0	0	0
KJ934380.1.1567	D_0__Bacteria, D_1__Firmicutes, D_2__Bacilli, D_3__Bacillales, D_4__Bacillaceae, D_5__Bacillus, D_6__Bacillus thuringiensis	17	0	2	0	2	0	5	1	3	0	0	0	0	0	0	0	0	0	1	0	0	0	0	0	0	0	0	0	0	0	0	0	0	0	0	0	0	0	0	0	0	0	0	0	0	0	0	0
KP728227.1.1516	D_0__Bacteria, D_1__Proteobacteria, D_2__Deltaproteobacteria, D_3__Oligoflexales, D_4__0319-6G20, D_5__uncultured bacterium, D_6__uncultured bacterium	54	0	0	0	0	0	0	0	0	0	0	0	0	0	0	0	0	0	0	0	0	0	0	0	0	0	0	0	0	0	0	0	0	0	0	0	0	0	0	0	0	0	0	0	0	0	0	0
KP836253.1.1516	D_0__Bacteria, D_1__Proteobacteria, D_2__Gammaproteobacteria, D_3__Pseudomonadales, D_4__Moraxellaceae, D_5__Acinetobacter, Ambiguous_taxa	142	0	0	0	19	0	91	0	0	0	0	0	0	0	0	0	0	0	0	0	0	0	0	0	0	0	0	0	0	0	0	0	0	0	0	0	0	0	0	0	0	0	0	0	0	0	0	0
KT355403.1.1517	D_0__Bacteria, D_1__Proteobacteria, D_2__Gammaproteobacteria, D_3__Vibrionales, D_4__Vibrionaceae, D_5__Photobacterium, Ambiguous_taxa	3	0	0	0	0	0	0	0	0	0	0	0	0	0	0	0	0	0	0	0	0	0	0	0	0	0	0	0	0	0	0	0	0	0	0	0	0	0	0	0	0	0	0	0	0	0	0	0
KX180898.1.1520	D_0__Bacteria, D_1__Proteobacteria, D_2__Gammaproteobacteria, D_3__Aeromonadales, D_4__Aeromonadaceae, D_5__Aeromonas, D_6__uncultured Aeromonas sp.	3	0	0	0	0	0	0	0	0	0	0	0	0	0	0	0	0	0	0	0	0	0	0	0	0	0	0	0	0	0	0	0	0	0	0	0	0	0	0	0	0	0	0	0	0	0	0	0
LKKK01000002.3256.4801	D_0__Bacteria, D_1__Proteobacteria, D_2__Gammaproteobacteria, D_3__Pseudomonadales, D_4__Pseudomonadaceae, D_5__Pseudomonas, Ambiguous_taxa	54	0	0	0	0	0	0	0	0	0	0	41	0	0	11	0	0	0	0	0	0	0	0	0	0	0	0	0	0	0	0	0	0	0	0	0	0	0	0	0	0	0	0	0	0	0	0	0
LMYF01007894.1176.2691	D_0__Bacteria, D_1__Proteobacteria, D_2__Gammaproteobacteria, D_3__Steroidobacterales, D_4__Steroidobacteraceae, D_5__uncultured, D_6__Hypsibius dujardini	1	0	0	0	0	0	0	0	0	0	0	0	0	0	0	0	0	0	0	0	0	0	0	0	0	0	0	0	0	0	0	0	1	0	0	0	0	0	0	0	0	0	0	0	0	0	0	0
AB476674.1.1527	D_0__Bacteria, D_1__Proteobacteria, D_2__Gammaproteobacteria, D_3__Halothiobacillales, D_4__Halothiobacillaceae, D_5__Thiovirga, D_6__uncultured Chromatiales bacterium	9	0	0	0	0	0	0	0	0	0	0	0	0	0	0	0	0	0	0	0	0	0	0	0	0	0	0	0	0	0	0	0	0	0	0	0	0	0	0	0	0	0	0	0	0	0	0	0
AF467305.1.1530	D_0__Bacteria, D_1__Proteobacteria, D_2__Gammaproteobacteria, D_3__Pseudomonadales, D_4__Moraxellaceae, D_5__Acinetobacter, Ambiguous_taxa	38	0	0	0	0	0	0	0	0	0	0	0	0	0	0	0	0	0	0	0	0	0	0	0	0	0	0	0	0	0	0	0	3	0	0	0	0	0	0	0	0	0	0	0	0	0	0	0
AF499896.1.1515	D_0__Bacteria, D_1__Proteobacteria, D_2__Gammaproteobacteria, D_3__Pasteurellales, D_4__Pasteurellaceae, D_5__Haemophilus, D_6__uncultured bacterium	658	0	0	0	0	0	568	0	0	0	0	0	0	0	0	0	0	0	0	0	0	0	0	0	0	0	0	0	0	0	0	0	0	0	0	0	0	0	0	0	0	0	0	0	0	0	0	0
AFHU01000211.3692.5214	D_0__Bacteria, D_1__Proteobacteria, D_2__Gammaproteobacteria, D_3__Pseudomonadales, D_4__Moraxellaceae, D_5__Psychrobacter, D_6__Psychrobacter sp. 1501(2011)	49	0	0	0	0	0	0	0	0	0	0	0	0	0	0	0	0	0	0	0	0	0	0	0	0	0	0	0	0	0	0	0	0	0	0	0	0	0	0	0	0	0	0	0	0	0	0	0
AFJF02000001.970432.971946	D_0__Bacteria, D_1__Proteobacteria, D_2__Gammaproteobacteria, D_3__Methylococcales, D_4__Methylomonaceae, Ambiguous_taxa, Ambiguous_taxa	52	0	0	0	0	37	0	0	0	0	0	0	0	0	0	0	0	0	0	0	0	0	0	0	0	0	0	0	0	0	0	0	0	0	0	8	0	0	0	0	0	0	0	0	0	0	0	0
AJ748836.1.1529	D_0__Bacteria, D_1__Actinobacteria, D_2__Actinobacteria, D_3__Corynebacteriales, D_4__Mycobacteriaceae, D_5__Mycobacterium, Ambiguous_taxa	44	0	0	0	0	0	0	3	0	0	0	0	0	0	0	0	0	0	0	0	0	0	0	0	0	0	0	0	0	0	0	0	0	0	0	0	0	0	0	0	0	0	0	0	0	0	0	0
AUKJ01000017.293.1807	D_0__Bacteria, D_1__Proteobacteria, D_2__Gammaproteobacteria, D_3__Methylococcales, D_4__Methylococcaceae, D_5__Methylococcus, Ambiguous_taxa	224	0	0	0	0	0	0	0	0	0	0	0	0	0	0	0	0	0	0	0	0	0	0	0	0	0	0	0	0	0	0	0	0	0	0	0	0	0	0	0	6	0	0	0	0	0	0	0
AX067466.91472.92986	D_0__Bacteria, D_1__Proteobacteria, D_2__Gammaproteobacteria, D_3__Pseudomonadales, D_4__Moraxellaceae, D_5__Moraxella, D_6__Moraxella catarrhalis	86	0	0	0	0	0	0	86	0	0	0	0	0	0	0	0	0	0	0	0	0	0	0	0	0	0	0	0	0	0	0	0	0	0	0	0	0	0	0	0	0	0	0	0	0	0	0	0
AY349399.1.1527	D_0__Bacteria, D_1__Bacteroidetes, D_2__Bacteroidia, D_3__Bacteroidales, D_4__Prevotellaceae, D_5__Alloprevotella, Ambiguous_taxa	1	0	0	0	0	0	0	0	0	0	0	0	0	0	0	0	0	0	0	0	0	0	0	0	0	0	0	0	0	0	0	0	0	0	0	0	0	0	0	0	0	0	0	0	0	0	0	0
DQ469230.1.1515	D_0__Bacteria, D_1__Proteobacteria, D_2__Deltaproteobacteria, D_3__Bdellovibrionales, D_4__Bacteriovoracaceae, D_5__Bacteriovorax, Ambiguous_taxa	885	0	0	0	0	0	0	0	0	0	0	0	0	29	0	0	0	0	0	0	0	0	0	0	0	0	0	0	0	0	1	0	0	0	0	0	0	0	0	0	0	0	0	0	0	0	0	0
DQ833496.1.1527	D_0__Bacteria, D_1__Proteobacteria, D_2__Gammaproteobacteria, D_3__Betaproteobacteriales, D_4__Nitrosomonadaceae, D_5__Ellin6067, Ambiguous_taxa	13	0	0	0	0	0	0	0	0	0	0	0	0	0	0	0	0	0	0	0	0	0	0	0	0	2	0	0	0	0	0	0	0	0	0	0	0	0	0	0	0	0	0	0	0	0	0	0
FJ405290.1.1515	D_0__Bacteria, D_1__Proteobacteria, D_2__Gammaproteobacteria, D_3__Enterobacteriales, D_4__Enterobacteriaceae, D_5__Edwardsiella, D_6__Edwardsiella tarda	502	0	0	0	0	0	0	0	0	0	0	0	0	0	0	0	0	0	0	0	0	0	0	0	0	0	0	0	0	0	0	0	0	0	0	0	0	0	0	0	0	0	0	0	0	0	0	0
FJUS01000002.1288627.1290141	D_0__Bacteria, D_1__Firmicutes, D_2__Clostridia, D_3__Clostridiales, D_4__Lachnospiraceae, D_5__[Ruminococcus] gnavus group, Ambiguous_taxa	49	0	0	0	0	0	0	0	0	0	0	0	0	0	0	0	0	0	0	0	0	0	0	0	0	0	0	0	0	0	0	0	0	0	0	0	0	0	0	0	0	0	0	0	23	0	0	0
FPLK01000217.11.1525	D_0__Bacteria, D_1__Proteobacteria, D_2__Gammaproteobacteria, D_3__Oceanospirillales, D_4__Pseudohongiellaceae, Ambiguous_taxa, Ambiguous_taxa	624	0	0	0	0	0	0	0	0	0	0	0	0	0	0	0	0	0	0	0	0	0	0	0	0	0	0	0	0	0	0	0	0	0	0	0	0	0	0	0	0	0	0	0	0	0	0	0
FPLL01002323.8.1522	D_0__Bacteria, D_1__Proteobacteria, D_2__Gammaproteobacteria, D_3__Cellvibrionales, D_4__Cellvibrionaceae, D_5__Cellvibrio, Ambiguous_taxa	1664	0	0	0	0	0	0	0	0	0	0	0	0	0	0	0	0	0	0	0	0	0	0	0	0	0	0	0	0	0	12	0	0	0	0	0	0	0	0	0	0	0	0	0	0	0	0	0
FPLL01008426.9.1523	D_0__Bacteria, D_1__Proteobacteria, D_2__Gammaproteobacteria, D_3__Betaproteobacteriales, Ambiguous_taxa, Ambiguous_taxa, Ambiguous_taxa	41	0	0	0	0	0	0	0	0	0	0	1	0	0	0	0	0	0	0	0	0	0	0	0	0	0	0	0	0	0	0	0	0	0	0	0	0	0	0	0	0	0	0	0	0	0	0	0
FPLM01002854.5.1519	D_0__Bacteria, D_1__Proteobacteria, D_2__Gammaproteobacteria, D_3__Betaproteobacteriales, D_4__Burkholderiaceae, D_5__Rhodoferax, Ambiguous_taxa	74	0	0	0	0	0	0	0	0	0	0	0	0	0	0	0	0	0	0	0	0	0	0	0	0	0	0	0	0	0	1	0	0	0	0	0	0	0	0	0	0	0	0	0	0	0	0	0
FPLM01003094.15.1529	D_0__Bacteria, D_1__Proteobacteria, D_2__Gammaproteobacteria, D_3__Betaproteobacteriales, D_4__Burkholderiaceae, Ambiguous_taxa, Ambiguous_taxa	12	0	0	0	0	0	0	0	0	0	0	0	0	0	0	0	0	0	0	0	0	0	0	0	0	0	0	0	0	0	0	0	0	0	0	0	0	0	0	0	0	1	0	0	0	0	0	0
FPLP01003179.16.1530	D_0__Bacteria, D_1__Proteobacteria, D_2__Gammaproteobacteria, D_3__Betaproteobacteriales, D_4__Burkholderiaceae, D_5__AAP99, Ambiguous_taxa	42	0	0	0	0	17	0	0	0	0	0	2	0	0	0	0	0	0	0	0	0	0	0	0	0	0	0	0	0	0	0	0	0	0	0	0	0	0	0	0	0	0	0	0	0	0	0	0
FPLS01027507.9.1523	D_0__Bacteria, D_1__Proteobacteria, D_2__Gammaproteobacteria, D_3__Gammaproteobacteria Incertae Sedis, D_4__Unknown Family, D_5__Acidibacter, D_6__metagenome	162	0	0	0	0	0	143	0	0	0	0	0	0	0	0	0	0	0	0	0	0	0	0	0	0	0	0	0	0	0	0	0	0	0	0	0	0	0	0	0	0	0	0	0	0	0	0	0
FPLS01032615.16.1530	D_0__Bacteria, D_1__Proteobacteria, D_2__Gammaproteobacteria, D_3__Betaproteobacteriales, D_4__Chitinibacteraceae, D_5__Deefgea, Ambiguous_taxa	8230	0	0	0	0	0	0	21	0	12	68	0	1	26	0	7	0	0	0	0	0	0	0	0	0	0	0	0	6	0	0	0	0	0	0	0	15	0	0	0	0	0	0	15	0	0	0	0
FPLS01039216.13.1527	D_0__Bacteria, D_1__Proteobacteria, D_2__Gammaproteobacteria, D_3__Betaproteobacteriales, D_4__Burkholderiaceae, D_5__uncultured, D_6__metagenome	8	0	0	0	0	0	0	0	0	0	0	0	0	0	0	0	0	0	0	0	6	0	0	0	0	0	0	0	0	0	0	0	0	0	0	0	0	0	0	0	0	0	0	0	0	0	0	0
GQ398419.1.1515	D_0__Bacteria, D_1__Proteobacteria, D_2__Gammaproteobacteria, D_3__Pasteurellales, D_4__Pasteurellaceae, D_5__Aggregatibacter, D_6__uncultured bacterium	384	0	1	0	0	77	198	101	0	0	0	0	0	0	0	0	0	0	0	0	0	0	0	0	0	0	0	0	0	0	0	0	0	0	0	0	0	0	0	0	0	0	0	0	0	0	0	0
GU968184.1.1539	D_0__Bacteria, D_1__Proteobacteria, D_2__Gammaproteobacteria, D_3__Enterobacteriales, D_4__Enterobacteriaceae, D_5__Escherichia-Shigella, Ambiguous_taxa	91	2	2	0	2	1	2	0	1	0	0	1	0	1	0	2	1	0	0	0	0	0	0	0	0	0	0	0	0	0	0	0	0	1	0	0	0	3	1	0	2	2	0	0	0	0	0	1
HE797843.1.1527	D_0__Bacteria, D_1__Proteobacteria, D_2__Gammaproteobacteria, D_3__Betaproteobacteriales, D_4__Burkholderiaceae, D_5__Comamonas, Ambiguous_taxa	5	0	0	0	0	0	0	0	0	0	0	0	0	0	0	0	0	0	0	0	0	0	0	0	0	0	0	0	0	0	0	0	0	0	0	0	0	0	0	0	0	0	0	0	0	0	0	0
HM124170.1.1515	D_0__Bacteria, D_1__Firmicutes, D_2__Bacilli, D_3__Lactobacillales, D_4__Carnobacteriaceae, D_5__Atopostipes, D_6__uncultured bacterium	17	0	0	1	1	0	2	1	0	0	0	0	0	0	0	0	0	0	0	0	0	0	0	0	0	0	0	0	0	0	0	0	0	0	0	0	0	0	0	0	0	0	0	0	0	0	0	0
HM445431.1.1515	D_0__Bacteria, D_1__Acidobacteria, D_2__Blastocatellia (Subgroup 4), D_3__11-24, Ambiguous_taxa, Ambiguous_taxa, Ambiguous_taxa	111	0	0	0	0	0	0	0	0	0	0	0	0	0	0	0	0	0	0	0	0	0	0	0	0	0	0	0	0	0	0	0	0	0	0	0	0	0	0	0	0	0	0	0	0	0	0	0
HM779896.1.1516	D_0__Bacteria, D_1__Proteobacteria, D_2__Gammaproteobacteria, D_3__Alteromonadales, D_4__Shewanellaceae, D_5__Shewanella, D_6__uncultured bacterium	2	0	0	0	0	0	0	0	0	0	0	0	0	0	0	0	0	0	0	0	0	0	0	0	0	0	0	0	0	0	0	0	0	0	0	0	0	0	0	0	0	0	0	0	0	0	0	0
JN685466.1.1527	D_0__Bacteria, D_1__Proteobacteria, D_2__Gammaproteobacteria, D_3__Pseudomonadales, D_4__Moraxellaceae, D_5__Acinetobacter, Ambiguous_taxa	59	1	1	0	0	0	0	0	0	0	0	0	0	0	2	0	1	0	1	1	0	0	4	0	0	0	0	1	1	0	0	1	0	2	0	0	0	0	0	0	0	0	0	0	0	0	0	2
JN868759.1.1527	D_0__Bacteria, D_1__Proteobacteria, D_2__Gammaproteobacteria, D_3__Betaproteobacteriales, D_4__Burkholderiaceae, D_5__Undibacterium, Ambiguous_taxa	18	0	0	0	0	0	0	0	0	0	0	0	0	0	0	0	0	0	8	0	0	0	0	0	0	0	0	0	0	0	0	0	0	0	0	0	0	0	0	0	0	0	0	0	0	0	0	0
JN868767.1.1527	D_0__Bacteria, D_1__Proteobacteria, D_2__Gammaproteobacteria, D_3__Betaproteobacteriales, D_4__Burkholderiaceae, Ambiguous_taxa, D_6__uncultured bacterium	116775	40	67	21	0	1	3	6	2	15	620	90	5	99	42	21	6	9	0	1	0	0	0	1	1	0	1	0	0	0	1	0	0	4	0	0	1	0	0	0	49	0	0	0	4	1	0	0
JN868776.1.1527	D_0__Bacteria, D_1__Proteobacteria, D_2__Gammaproteobacteria, D_3__Betaproteobacteriales, D_4__Burkholderiaceae, D_5__Limnohabitans, Ambiguous_taxa	192	0	0	0	0	0	0	0	0	0	0	0	0	4	0	0	0	0	0	0	0	0	0	0	0	0	0	0	0	0	0	0	0	0	0	0	0	0	0	0	0	0	0	0	0	0	0	0
JN869228.1.1527	D_0__Bacteria, D_1__Proteobacteria, D_2__Gammaproteobacteria, D_3__Betaproteobacteriales, D_4__Burkholderiaceae, D_5__Undibacterium, Ambiguous_taxa	43912	2	115	0	2	137	954	0	27	12	10	208	6	17	3	5	0	1	0	0	0	0	33	79	0	0	0	0	4	0	0	0	0	0	0	0	31	0	13	0	0	0	43	2	9	5	219	501
JNVU01000049.222.1757	D_0__Bacteria, D_1__Actinobacteria, D_2__Actinobacteria, D_3__Pseudonocardiales, D_4__Pseudonocardiaceae, D_5__Saccharopolyspora, Ambiguous_taxa	1	0	0	0	0	0	0	0	0	0	0	0	0	0	0	0	0	0	0	0	0	0	0	0	0	0	0	0	0	0	0	0	0	0	0	0	0	0	0	0	0	0	1	0	0	0	0	0
JQ711744.1.1526	D_0__Bacteria, D_1__Proteobacteria, D_2__Gammaproteobacteria, D_3__Betaproteobacteriales, D_4__Burkholderiaceae, D_5__Noviherbaspirillum, Ambiguous_taxa	1457	0	0	0	0	138	0	0	9	0	0	0	0	0	0	0	0	0	0	0	0	0	2	0	0	0	1	0	0	0	57	0	0	0	0	0	0	45	74	0	0	37	0	28	95	0	5	0
JX049412.1.1527	D_0__Bacteria, D_1__Proteobacteria, D_2__Gammaproteobacteria, D_3__Betaproteobacteriales, D_4__Burkholderiaceae, D_5__Ideonella, Ambiguous_taxa	592	0	0	0	0	0	0	0	0	0	0	2	0	0	0	0	0	0	0	0	0	0	1	0	0	0	0	0	0	0	0	0	0	0	1	0	0	0	0	0	0	0	0	0	0	0	53	0
JX236700.1.1515	D_0__Bacteria, D_1__Proteobacteria, D_2__Gammaproteobacteria, D_3__Xanthomonadales, D_4__Xanthomonadaceae, D_5__Pseudoxanthomonas, D_6__uncultured bacterium	3	0	0	0	0	0	0	0	0	0	0	0	0	0	0	0	0	0	0	0	0	0	0	0	0	0	0	0	0	0	0	0	0	0	0	0	0	1	0	0	0	0	0	0	0	0	0	0
JX402118.1.1527	D_0__Bacteria, D_1__Proteobacteria, D_2__Gammaproteobacteria, D_3__Betaproteobacteriales, D_4__Burkholderiaceae, D_5__uncultured, Ambiguous_taxa	611	74	89	0	0	5	0	0	0	0	0	28	0	0	0	6	0	0	7	0	0	0	0	0	1	2	0	0	0	0	0	0	1	0	0	0	0	0	0	0	0	0	0	0	0	0	0	0
KC541353.1.1530	D_0__Bacteria, D_1__Proteobacteria, D_2__Gammaproteobacteria, D_3__Betaproteobacteriales, D_4__Burkholderiaceae, D_5__Massilia, D_6__uncultured bacterium	6223	0	0	0	0	4	0	0	0	0	17	9	0	0	0	0	47	17	0	0	7	1	11	0	7	0	2	0	3	0	7	1	0	0	0	3	6	0	0	0	0	0	0	0	0	0	0	0
KF906586.1.1527	D_0__Bacteria, D_1__Proteobacteria, D_2__Gammaproteobacteria, D_3__Pseudomonadales, D_4__Pseudomonadaceae, D_5__Pseudomonas, D_6__uncultured bacterium	1	0	0	0	0	0	0	0	0	0	0	0	0	0	0	0	0	0	0	0	0	0	0	0	0	0	0	0	0	0	0	0	0	0	0	0	0	0	0	0	0	0	0	0	0	0	0	0
KF906588.1.1527	D_0__Bacteria, D_1__Proteobacteria, D_2__Gammaproteobacteria, D_3__Alteromonadales, D_4__Alteromonadaceae, D_5__Alteromonas, D_6__uncultured bacterium	8	0	0	0	0	0	0	0	0	0	0	0	0	0	0	0	0	0	0	0	0	0	0	0	0	0	0	0	0	0	0	0	0	0	0	0	0	0	0	0	0	0	4	0	0	0	0	0
KP306732.1.1524	D_0__Bacteria, D_1__Proteobacteria, D_2__Deltaproteobacteria, D_3__Myxococcales, D_4__Archangiaceae, Ambiguous_taxa, Ambiguous_taxa	66	0	0	0	0	0	0	0	0	0	0	0	0	0	0	0	0	0	0	0	0	0	0	0	0	0	0	0	0	0	0	0	0	0	0	0	0	0	0	0	0	0	0	0	0	0	0	0
KP676451.1.1515	D_0__Bacteria, D_1__Proteobacteria, D_2__Deltaproteobacteria, D_3__Oligoflexales, D_4__0319-6G20, D_5__uncultured microorganism, D_6__uncultured microorganism	117	0	0	0	0	0	0	0	0	0	0	0	0	0	0	0	0	0	0	0	0	0	0	0	0	0	0	0	0	0	0	0	0	0	0	0	0	0	0	0	0	0	0	0	0	0	0	0
LC008480.1.1528	D_0__Bacteria, D_1__Proteobacteria, D_2__Gammaproteobacteria, D_3__Betaproteobacteriales, D_4__Burkholderiaceae, D_5__Burkholderia-Caballeronia-Paraburkholderia, Ambiguous_taxa	423	34	192	12	0	0	0	0	0	0	0	0	0	0	0	0	0	0	0	0	0	0	0	0	0	0	0	0	0	0	0	0	0	0	0	0	0	0	0	0	0	0	0	0	0	0	0	0
LZDB01000002.388.1902	D_0__Bacteria, D_1__Proteobacteria, D_2__Gammaproteobacteria, D_3__Pseudomonadales, D_4__Moraxellaceae, D_5__Perlucidibaca, Ambiguous_taxa	573	0	0	0	0	0	0	0	0	0	0	0	0	0	0	0	0	0	0	0	0	0	0	0	0	0	0	0	0	0	0	0	0	0	0	0	0	0	0	0	0	0	0	0	0	0	0	0
ARCU01000005.276411.277924	D_0__Bacteria, D_1__Proteobacteria, D_2__Gammaproteobacteria, D_3__Methylococcales, D_4__Methylomonaceae, D_5__Methylosarcina, Ambiguous_taxa	22	0	0	0	0	0	0	0	0	0	0	0	0	0	0	0	0	0	0	0	0	0	0	0	0	0	0	0	0	0	0	0	0	0	0	0	0	0	0	0	0	0	0	0	0	0	0	0
AY212574.1.1520	D_0__Bacteria, D_1__Proteobacteria, D_2__Gammaproteobacteria, D_3__Cellvibrionales, D_4__Cellvibrionaceae, D_5__Cellvibrio, Ambiguous_taxa	4318	0	0	0	0	0	0	1	0	0	0	16	0	0	0	0	0	0	0	0	0	0	0	0	0	0	0	0	0	0	0	0	0	0	1	0	13	0	49	0	0	0	0	0	0	0	0	0
AY212632.1.1520	D_0__Bacteria, D_1__Proteobacteria, D_2__Gammaproteobacteria, D_3__Betaproteobacteriales, D_4__Burkholderiaceae, D_5__Simplicispira, Ambiguous_taxa	13	0	0	0	0	0	0	1	0	0	0	0	0	0	0	0	0	0	0	0	0	0	0	0	0	0	0	0	0	0	0	0	0	0	0	0	0	0	0	0	0	1	0	0	0	0	0	0
AY792243.1.1526	D_0__Bacteria, D_1__Proteobacteria, D_2__Gammaproteobacteria, D_3__Betaproteobacteriales, D_4__Burkholderiaceae, D_5__Massilia, Ambiguous_taxa	171	0	0	0	0	0	0	0	0	0	0	0	0	0	0	0	7	0	3	2	1	2	5	1	4	0	0	0	3	2	1	0	0	1	7	0	0	2	1	1	0	1	0	1	0	0	0	0
CP001010.33960.35486	D_0__Bacteria, D_1__Proteobacteria, D_2__Gammaproteobacteria, D_3__Betaproteobacteriales, D_4__Burkholderiaceae, D_5__Polynucleobacter, D_6__Polynucleobacter necessarius subsp. necessarius STIR1	21	0	0	0	0	0	0	0	0	0	0	0	0	0	0	0	1	0	0	0	0	0	0	0	2	0	0	0	0	0	0	0	0	0	0	0	0	0	0	1	0	0	0	0	0	0	0	0
CP015249.1022477.1024017	D_0__Bacteria, D_1__Proteobacteria, D_2__Gammaproteobacteria, D_3__Xanthomonadales, D_4__Rhodanobacteraceae, D_5__Dokdonella, Ambiguous_taxa	1	0	0	0	0	0	0	0	0	0	0	0	0	0	0	0	0	0	0	0	0	0	1	0	0	0	0	0	0	0	0	0	0	0	0	0	0	0	0	0	0	0	0	0	0	0	0	0
CP016948.4762480.4763993	D_0__Bacteria, D_1__Proteobacteria, D_2__Gammaproteobacteria, D_3__Enterobacteriales, D_4__Enterobacteriaceae, D_5__Serratia, D_6__Serratia sp. YD25	286	0	0	0	0	2	0	0	1	0	0	0	0	0	0	0	0	0	0	24	0	0	8	0	16	0	0	0	0	0	0	0	0	0	0	0	0	0	0	0	0	0	0	0	0	0	0	0
DQ016919.1.1514	D_0__Bacteria, D_1__Actinobacteria, D_2__Actinobacteria, D_3__Actinomycetales, D_4__Actinomycetaceae, D_5__Actinomyces, Ambiguous_taxa	1	0	0	0	0	0	0	1	0	0	0	0	0	0	0	0	0	0	0	0	0	0	0	0	0	0	0	0	0	0	0	0	0	0	0	0	0	0	0	0	0	0	0	0	0	0	0	0
DQ058676.1.1524	D_0__Bacteria, D_1__Nitrospirae, D_2__Nitrospira, D_3__Nitrospirales, D_4__Nitrospiraceae, D_5__Nitrospira, D_6__uncultured bacterium	61	0	0	0	0	0	0	0	0	0	0	0	0	0	0	0	0	0	0	0	0	0	0	0	0	0	0	0	0	0	0	0	0	0	0	0	0	0	0	0	0	0	0	0	0	0	0	0
DQ532277.1.1514	D_0__Bacteria, D_1__Proteobacteria, D_2__Gammaproteobacteria, D_3__Xanthomonadales, D_4__Xanthomonadaceae, D_5__Lysobacter, Ambiguous_taxa	242	0	0	0	0	0	0	0	0	0	0	0	0	0	0	0	0	0	0	0	0	0	11	0	0	0	0	0	0	2	0	0	0	0	0	0	0	66	1	0	0	14	0	0	0	0	40	0
DQ905930.1.1794	D_0__Bacteria, D_1__Firmicutes, D_2__Clostridia, D_3__Clostridiales, D_4__Lachnospiraceae, D_5__Anaerostipes, D_6__uncultured bacterium	63	0	0	0	0	0	0	0	0	0	0	0	0	0	0	0	0	0	0	0	0	0	0	0	0	0	0	0	0	0	0	0	0	0	0	0	0	0	0	0	0	0	0	0	0	0	0	0
DQ923438.1.1514	D_0__Bacteria, D_1__Proteobacteria, D_2__Gammaproteobacteria, D_3__Vibrionales, D_4__Vibrionaceae, D_5__Vibrio, D_6__Vibrio sp. W-4	2	0	0	0	0	0	0	0	0	0	0	0	0	0	0	0	0	0	0	0	0	0	0	0	0	0	0	0	0	0	0	0	0	0	0	0	0	0	0	0	0	0	0	0	0	0	0	0
EU184868.1.1526	D_0__Bacteria, D_1__Proteobacteria, D_2__Gammaproteobacteria, D_3__Betaproteobacteriales, D_4__Burkholderiaceae, D_5__Pandoraea, Ambiguous_taxa	38	0	0	0	0	0	0	0	0	0	0	0	0	0	0	0	0	0	0	0	0	0	0	0	0	0	0	0	0	0	0	0	0	0	0	0	0	0	0	0	0	0	0	0	0	0	0	0
EU373341.1.1517	D_0__Bacteria, D_1__Firmicutes, D_2__Bacilli, D_3__Bacillales, D_4__Staphylococcaceae, D_5__Jeotgalicoccus, D_6__uncultured bacterium	356	0	0	0	0	0	0	0	0	0	0	0	0	0	0	0	0	0	0	0	0	0	0	0	0	0	0	0	0	0	0	0	0	0	0	0	0	350	0	0	0	0	0	0	0	0	0	0
EU445193.1.1524	D_0__Bacteria, D_1__Proteobacteria, D_2__Gammaproteobacteria, D_3__Betaproteobacteriales, D_4__Nitrosomonadaceae, D_5__GOUTA6, D_6__uncultured bacterium	70	0	0	0	0	0	0	0	0	0	0	0	0	0	0	0	0	0	0	0	0	0	0	0	0	0	0	0	0	0	0	0	0	0	34	0	0	0	0	0	0	0	0	0	0	0	0	0
FCOA02000075.202.1732	D_0__Bacteria, D_1__Proteobacteria, D_2__Gammaproteobacteria, D_3__Betaproteobacteriales, D_4__Burkholderiaceae, D_5__Burkholderia-Caballeronia-Paraburkholderia, Ambiguous_taxa	40	0	0	0	0	0	0	0	0	0	0	0	0	0	0	0	0	0	0	0	0	0	0	0	0	0	0	0	0	0	0	0	0	0	0	0	0	0	0	0	0	0	0	0	0	0	0	0
FJ189583.1.1514	D_0__Bacteria, D_1__Firmicutes, D_2__Bacilli, D_3__Bacillales, D_4__Staphylococcaceae, D_5__Macrococcus, Ambiguous_taxa	26	0	0	0	0	0	0	0	0	0	0	0	0	0	0	0	0	0	0	0	0	0	0	0	0	0	0	0	0	0	0	0	0	0	0	0	0	1	1	0	0	0	0	0	0	0	0	0
FJ716905.1.1529	D_0__Bacteria, D_1__Proteobacteria, D_2__Gammaproteobacteria, D_3__Betaproteobacteriales, D_4__Burkholderiaceae, D_5__Massilia, Ambiguous_taxa	510	0	0	0	0	0	0	0	0	0	0	0	0	0	0	0	0	0	0	18	0	0	2	0	2	0	0	0	0	0	3	0	0	0	14	0	0	17	9	0	0	0	0	0	1	0	0	0
FJ957460.1.1515	D_0__Bacteria, D_1__Firmicutes, D_2__Bacilli, D_3__Bacillales, D_4__Staphylococcaceae, D_5__Staphylococcus, Ambiguous_taxa	75	0	0	0	0	1	0	0	0	7	0	2	0	0	0	0	0	0	0	0	0	0	0	0	0	0	0	0	4	0	0	0	0	0	0	30	1	0	0	27	0	0	0	0	0	0	0	1
FJ957741.1.1519	D_0__Bacteria, D_1__Firmicutes, D_2__Bacilli, D_3__Bacillales, D_4__Bacillaceae, D_5__Bacillus, D_6__uncultured Bacillus sp.	36	0	0	0	0	0	0	0	0	0	0	0	0	0	0	0	6	0	19	0	0	0	0	0	0	0	0	0	0	0	0	0	0	0	0	0	0	0	0	0	0	0	0	0	0	0	0	0
FPLM01002589.8.1521	D_0__Bacteria, D_1__Proteobacteria, D_2__Gammaproteobacteria, D_3__Betaproteobacteriales, D_4__Burkholderiaceae, D_5__AAP99, Ambiguous_taxa	1132	0	0	0	36	15	139	0	0	0	0	0	0	43	0	0	0	4	2	0	0	0	7	1	0	0	0	0	9	0	0	0	0	0	0	0	0	0	0	29	0	0	0	0	0	0	0	0
FVVR01000015.40166.41679	D_0__Bacteria, D_1__Actinobacteria, D_2__Actinobacteria, D_3__Corynebacteriales, D_4__Mycobacteriaceae, D_5__Mycobacterium, Ambiguous_taxa	205	0	0	0	0	0	0	33	29	0	0	0	0	0	0	0	21	7	0	0	0	0	1	0	0	0	0	0	1	0	0	3	1	47	0	0	0	0	0	0	0	0	0	0	0	0	0	0
GQ389149.1.1514	D_0__Bacteria, D_1__Proteobacteria, D_2__Gammaproteobacteria, D_3__Xanthomonadales, D_4__Xanthomonadaceae, D_5__Lysobacter, D_6__uncultured bacterium	685	0	0	0	0	0	0	0	0	0	0	0	0	0	0	0	0	0	0	0	0	0	7	0	0	0	0	0	0	0	0	0	0	0	0	0	0	0	0	0	0	0	0	0	0	0	0	0
GU179531.1.1514	D_0__Bacteria, D_1__Proteobacteria, D_2__Gammaproteobacteria, D_3__Alteromonadales, D_4__Shewanellaceae, D_5__Shewanella, D_6__uncultured Shewanella sp.	1079	0	0	0	0	0	0	0	0	0	0	0	0	0	0	0	0	0	0	0	0	0	0	0	0	0	0	0	0	0	0	0	0	0	0	0	0	0	0	0	0	0	0	0	0	1	0	82
HM780468.1.1515	D_0__Bacteria, D_1__Proteobacteria, D_2__Gammaproteobacteria, D_3__Vibrionales, D_4__Vibrionaceae, D_5__Vibrio, D_6__uncultured bacterium	4	0	0	0	0	0	0	0	0	0	0	0	0	0	0	0	0	0	0	0	0	0	0	0	0	0	0	0	2	0	0	0	0	0	0	0	0	0	0	0	0	0	0	0	0	0	0	0
HQ663898.1.1520	D_0__Bacteria, D_1__Proteobacteria, D_2__Gammaproteobacteria, D_3__Pseudomonadales, D_4__Pseudomonadaceae, D_5__Pseudomonas, Ambiguous_taxa	3	0	0	0	0	0	0	0	0	0	0	0	0	0	0	0	0	0	0	0	0	0	0	0	0	0	0	0	0	0	0	0	0	0	0	0	0	0	0	0	0	0	1	0	0	0	0	0
JN178846.1.1525	D_0__Bacteria, D_1__Actinobacteria, D_2__Actinobacteria, D_3__Frankiales, D_4__Geodermatophilaceae, D_5__Blastococcus, D_6__uncultured bacterium	1	0	0	0	0	0	0	0	0	0	0	0	0	0	0	0	0	0	0	0	0	0	0	0	0	0	0	0	0	0	0	0	0	0	0	0	0	0	0	0	0	0	0	0	0	0	1	0
JN626198.1.1514	D_0__Bacteria, D_1__Proteobacteria, D_2__Gammaproteobacteria, D_3__Pseudomonadales, D_4__Pseudomonadaceae, D_5__Pseudomonas, D_6__Pseudomonas sp. enrichment culture clone 24(2012)	19	0	0	0	0	0	0	0	0	0	0	0	0	0	0	0	0	0	0	0	0	0	0	0	0	0	0	0	0	0	0	0	0	0	0	0	0	4	0	2	0	2	5	0	0	0	0	0
JN868812.1.1526	D_0__Bacteria, D_1__Proteobacteria, D_2__Gammaproteobacteria, D_3__Betaproteobacteriales, D_4__Burkholderiaceae, D_5__Aquabacterium, D_6__uncultured bacterium	1786	0	0	0	0	0	0	0	0	0	0	34	0	25	0	0	9	8	0	0	0	0	12	0	2	0	0	0	4	0	0	0	0	0	0	0	27	0	0	0	0	0	74	0	0	0	0	0
KC541109.1.1530	D_0__Bacteria, D_1__Proteobacteria, D_2__Gammaproteobacteria, D_3__Betaproteobacteriales, D_4__Gallionellaceae, D_5__Sideroxydans, Ambiguous_taxa	41	0	0	0	0	0	0	27	0	0	0	0	0	0	0	0	0	0	0	0	0	0	0	0	0	0	0	0	0	0	0	0	0	0	0	0	0	0	0	0	0	0	0	0	0	0	0	0
KC620922.1.1526	D_0__Bacteria, D_1__Proteobacteria, D_2__Gammaproteobacteria, D_3__Betaproteobacteriales, D_4__Burkholderiaceae, D_5__Herminiimonas, D_6__uncultured bacterium	465	0	0	0	0	0	0	0	0	1	0	29	0	0	0	0	0	0	0	0	0	0	0	0	0	0	0	0	0	0	0	0	0	0	0	0	0	0	0	0	0	0	0	0	0	0	0	0
LT223125.1.1526	D_0__Bacteria, D_1__Proteobacteria, D_2__Gammaproteobacteria, D_3__Cellvibrionales, D_4__Cellvibrionaceae, D_5__Cellvibrio, Ambiguous_taxa	34	0	0	0	0	0	0	0	0	0	0	0	0	0	0	0	0	24	0	0	0	0	0	10	0	0	0	0	0	0	0	0	0	0	0	0	0	0	0	0	0	0	0	0	0	0	0	0
AB193261.1.1528	D_0__Bacteria, D_1__Actinobacteria, D_2__Thermoleophilia, D_3__Solirubrobacterales, D_4__Solirubrobacteraceae, D_5__Patulibacter, Ambiguous_taxa	396	154	1	0	0	0	0	0	0	21	0	0	0	0	0	0	18	1	10	0	0	0	0	0	1	0	0	0	0	0	1	0	0	0	0	0	0	9	1	0	0	0	0	2	10	0	1	0
AB761294.1.1530	D_0__Bacteria, D_1__Proteobacteria, D_2__Gammaproteobacteria, D_3__Betaproteobacteriales, D_4__Burkholderiaceae, Ambiguous_taxa, Ambiguous_taxa	5274	0	0	0	0	0	0	168	1	27	0	5	0	0	0	4	0	0	14	0	0	0	11	7	0	0	0	0	4	3	11	0	0	0	0	0	0	0	43	17	0	28	0	0	49	0	0	0
ACUZ02000034.206993.208513	D_0__Bacteria, D_1__Bacteroidetes, D_2__Bacteroidia, D_3__Bacteroidales, D_4__Prevotellaceae, D_5__Prevotella, D_6__Prevotella oris F0302	60	0	0	0	0	0	0	0	0	0	0	0	0	0	0	0	0	0	0	0	0	0	0	0	0	0	0	0	0	0	0	0	0	0	0	0	0	0	0	0	0	0	0	0	0	0	0	0
AF001645.1.1525	D_0__Bacteria, D_1__Proteobacteria, D_2__Gammaproteobacteria, D_3__Betaproteobacteriales, D_4__Burkholderiaceae, D_5__Massilia, Ambiguous_taxa	29081	0	0	0	12	0	1	0	6	9	3	0	0	13	0	0	0	1	0	0	0	0	9	0	1	0	0	0	4	0	0	0	0	0	0	0	0	0	10	9	0	0	0	14	5	0	0	0
AF078764.1.1515	D_0__Bacteria, D_1__Proteobacteria, D_2__Gammaproteobacteria, D_3__Betaproteobacteriales, D_4__Burkholderiaceae, D_5__Acidovorax, Ambiguous_taxa	23034	50	0	276	0	60	0	1	17	0	2	7	0	0	0	0	0	0	1	0	0	1	13	0	10	0	0	0	15	2	3	0	0	301	0	0	0	0	13	0	0	0	0	0	6	0	0	0
AF078773.1.1515	D_0__Bacteria, D_1__Proteobacteria, D_2__Gammaproteobacteria, D_3__Betaproteobacteriales, D_4__Burkholderiaceae, D_5__Comamonas, Ambiguous_taxa	2189	0	0	0	0	0	0	0	0	0	0	0	0	0	0	0	0	0	0	0	7	0	4	9	3	0	0	0	10	19	2	0	0	0	33	0	0	0	1	0	0	0	0	0	0	0	0	0
AP017381.27322.28842	D_0__Bacteria, D_1__Proteobacteria, D_2__Gammaproteobacteria, D_3__Pseudomonadales, D_4__Moraxellaceae, D_5__Enhydrobacter, D_6__Moraxella osloensis	47133	65	68	0	235	50	128	628	110	149	18	31	0	66	5	7	2969	88	597	985	846	1014	1724	2713	2271	4	70	41	1127	601	1080	35	153	3	96	35	12	139	85	798	30	0	22	34	70	0	0	219
AY792262.1.1525	D_0__Bacteria, D_1__Proteobacteria, D_2__Gammaproteobacteria, D_3__Betaproteobacteriales, D_4__Burkholderiaceae, D_5__GKS98 freshwater group, Ambiguous_taxa	14106	0	0	0	0	0	0	0	0	0	0	0	0	0	0	0	0	0	0	0	0	0	0	0	0	0	0	0	0	0	0	0	0	0	0	0	0	0	0	0	0	0	0	0	0	0	0	0
DQ158102.1.1519	D_0__Bacteria, D_1__Proteobacteria, D_2__Gammaproteobacteria, D_3__Xanthomonadales, D_4__Xanthomonadaceae, D_5__Arenimonas, Ambiguous_taxa	1069	0	0	0	86	41	244	0	0	144	0	0	0	0	0	0	0	0	0	0	0	0	64	36	38	0	0	0	0	2	25	0	2	0	0	0	0	0	6	0	0	0	0	0	0	0	0	0
DQ234174.1.1536	D_0__Bacteria, D_1__Proteobacteria, D_2__Gammaproteobacteria, D_3__Betaproteobacteriales, D_4__Burkholderiaceae, D_5__Comamonas, D_6__uncultured Comamonas sp.	27070	16	0	0	23	0	14	1	0	0	6	0	0	0	0	0	247	17	124	0	1	0	12	20	23	0	0	0	4	0	2	3	0	1	0	58	0	0	0	0	0	36	5	22	0	0	0	0
EF682959.1.1513	D_0__Bacteria, D_1__Proteobacteria, D_2__Gammaproteobacteria, D_3__Pseudomonadales, D_4__Moraxellaceae, D_5__Psychrobacter, Ambiguous_taxa	8199	411	32	67	141	325	0	298	0	0	0	0	0	0	0	0	0	0	0	0	0	0	0	0	0	0	0	0	0	0	0	0	0	0	0	0	0	0	0	0	0	0	0	30	0	0	0	0
EU234251.1.1513	D_0__Bacteria, D_1__Firmicutes, D_2__Bacilli, D_3__Lactobacillales, D_4__Carnobacteriaceae, D_5__Trichococcus, Ambiguous_taxa	1	0	0	0	0	0	0	0	0	0	0	0	0	0	0	0	0	0	0	0	0	0	0	0	0	0	0	0	0	0	0	0	0	0	0	0	0	0	0	0	1	0	0	0	0	0	0	0
EU881144.1.1514	D_0__Bacteria, D_1__Gemmatimonadetes, D_2__Gemmatimonadetes, D_3__Gemmatimonadales, D_4__Gemmatimonadaceae, D_5__uncultured, D_6__uncultured bacterium	5	0	0	0	0	0	0	0	0	0	0	0	0	0	0	0	0	0	0	0	0	0	0	0	0	0	0	0	0	0	0	0	0	0	0	0	0	0	0	0	0	0	0	0	0	0	0	0
EU881353.1.1514	D_0__Bacteria, D_1__Armatimonadetes, D_2__uncultured, D_3__uncultured bacterium, D_4__uncultured bacterium, D_5__uncultured bacterium, D_6__uncultured bacterium	11	0	0	0	0	0	0	0	0	0	0	0	0	0	0	0	0	0	0	0	0	0	0	0	0	0	0	0	0	0	0	0	0	0	0	0	0	0	11	0	0	0	0	0	0	0	0	0
FJ478812.1.1513	D_0__Bacteria, D_1__Acidobacteria, D_2__Blastocatellia (Subgroup 4), D_3__DS-100, D_4__uncultured bacterium, D_5__uncultured bacterium, D_6__uncultured bacterium	5	0	0	0	0	5	0	0	0	0	0	0	0	0	0	0	0	0	0	0	0	0	0	0	0	0	0	0	0	0	0	0	0	0	0	0	0	0	0	0	0	0	0	0	0	0	0	0
FJ543017.1.1513	D_0__Bacteria, D_1__Verrucomicrobia, D_2__Verrucomicrobiae, D_3__Verrucomicrobiales, D_4__Rubritaleaceae, D_5__Luteolibacter, Ambiguous_taxa	9	0	0	0	0	0	0	0	0	0	0	0	0	0	0	0	0	0	0	0	0	0	0	0	0	0	0	0	0	0	0	0	0	0	0	0	0	0	0	0	0	0	0	0	0	0	0	0
FM213073.1.1532	D_0__Bacteria, D_1__Proteobacteria, D_2__Gammaproteobacteria, D_3__Xanthomonadales, D_4__Rhodanobacteraceae, D_5__Dokdonella, D_6__uncultured bacterium	1	0	0	0	0	0	0	0	0	0	0	0	0	0	0	0	0	0	0	0	0	0	0	0	0	0	0	0	0	0	0	0	0	0	0	0	0	1	0	0	0	0	0	0	0	0	0	0
FOGD01000026.237.1773	D_0__Bacteria, D_1__Proteobacteria, D_2__Gammaproteobacteria, D_3__Betaproteobacteriales, D_4__Burkholderiaceae, D_5__Giesbergeria, Ambiguous_taxa	1022	0	0	0	0	0	0	0	0	0	0	0	0	0	0	0	0	0	0	0	0	0	0	0	0	0	0	0	0	0	0	0	0	0	0	0	0	0	0	0	0	0	0	0	0	0	0	0
FPLK01002352.8.1520	D_0__Bacteria, D_1__Proteobacteria, D_2__Gammaproteobacteria, D_3__Oceanospirillales, D_4__Pseudohongiellaceae, D_5__Pseudohongiella, D_6__metagenome	81	0	0	0	0	0	0	0	0	0	0	0	0	0	0	0	0	0	0	0	0	0	0	0	0	0	0	0	0	0	0	0	0	0	0	0	0	0	0	0	0	0	0	0	0	0	0	0
FPLL01002099.13.1525	D_0__Bacteria, D_1__Proteobacteria, D_2__Gammaproteobacteria, D_3__Cellvibrionales, D_4__Halieaceae, D_5__OM60(NOR5) clade, Ambiguous_taxa	451	0	0	0	142	0	0	0	0	0	0	7	1	0	0	0	0	0	0	0	0	0	0	0	0	0	0	0	0	4	0	0	0	0	0	0	0	0	0	0	0	0	0	0	0	0	0	0
FPLL01007939.10.1522	D_0__Bacteria, D_1__Proteobacteria, D_2__Gammaproteobacteria, D_3__Betaproteobacteriales, D_4__SC-I-84, Ambiguous_taxa, Ambiguous_taxa	32	0	0	0	0	0	0	0	0	0	0	0	0	0	0	0	0	0	0	0	0	0	0	0	0	0	0	0	2	0	0	0	0	0	0	0	0	0	0	0	0	0	0	0	0	0	0	0
FPLM01005654.4.1516	D_0__Bacteria, D_1__Proteobacteria, D_2__Gammaproteobacteria, D_3__Betaproteobacteriales, D_4__Burkholderiaceae, Ambiguous_taxa, Ambiguous_taxa	1024	0	0	0	0	0	0	0	19	0	0	0	0	0	0	0	0	0	0	0	0	0	0	0	0	0	0	0	0	0	0	0	0	0	0	0	0	0	0	0	0	0	0	0	0	0	0	0
FPLS01025100.16.1528	D_0__Bacteria, D_1__Proteobacteria, D_2__Gammaproteobacteria, D_3__Betaproteobacteriales, D_4__Burkholderiaceae, D_5__uncultured, Ambiguous_taxa	1105	0	0	0	0	0	0	0	1	0	3	0	2	0	0	0	0	0	0	0	0	0	0	0	0	0	0	0	0	0	0	0	1	0	0	0	0	0	17	0	0	0	0	0	0	0	0	0
FPLS01044705.24.1536	D_0__Bacteria, D_1__Proteobacteria, D_2__Gammaproteobacteria, D_3__Betaproteobacteriales, D_4__Burkholderiaceae, Ambiguous_taxa, Ambiguous_taxa	1680	0	0	0	19	0	0	0	0	0	0	1	0	0	0	0	10	0	1	0	0	0	4	7	2	0	0	0	0	0	0	0	0	0	0	0	0	0	0	0	0	0	0	0	0	0	0	0
HE648174.1.1525	D_0__Bacteria, D_1__Proteobacteria, D_2__Gammaproteobacteria, D_3__Betaproteobacteriales, D_4__Burkholderiaceae, D_5__Undibacterium, Ambiguous_taxa	984	0	0	0	0	0	0	23	0	0	0	0	0	0	0	0	0	0	0	0	66	0	16	0	0	2	0	0	0	0	0	0	0	0	0	0	0	0	0	0	0	0	0	0	0	0	0	0
HE965803.1704687.1706220	D_0__Bacteria, D_1__Proteobacteria, D_2__Gammaproteobacteria, D_3__Betaproteobacteriales, D_4__Burkholderiaceae, D_5__Bordetella, Ambiguous_taxa	12	0	0	0	0	0	0	0	0	0	0	0	0	0	0	0	0	0	0	0	0	0	0	0	0	0	0	0	0	0	0	0	0	0	0	0	0	0	0	0	0	0	0	0	0	0	0	0
HM358343.1.1518	D_0__Bacteria, D_1__Proteobacteria, D_2__Gammaproteobacteria, D_3__Xanthomonadales, D_4__Xanthomonadaceae, D_5__Xanthomonas, Ambiguous_taxa	116	2	0	0	0	9	0	0	0	0	0	0	0	0	0	0	0	0	0	0	0	0	0	0	0	0	0	0	15	0	0	0	0	0	5	0	0	2	1	0	0	0	0	0	0	0	0	0
JF979279.1.1522	D_0__Bacteria, D_1__Proteobacteria, D_2__Gammaproteobacteria, D_3__Betaproteobacteriales, D_4__Burkholderiaceae, D_5__Bordetella, Ambiguous_taxa	4	0	0	0	0	0	0	0	0	0	0	0	0	0	0	0	0	0	0	0	0	0	0	0	0	0	0	0	0	0	0	0	0	0	0	0	0	0	0	0	0	0	0	0	0	0	0	0
JN868766.1.1525	D_0__Bacteria, D_1__Proteobacteria, D_2__Gammaproteobacteria, D_3__Cellvibrionales, D_4__Spongiibacteraceae, D_5__BD1-7 clade, D_6__uncultured bacterium	3544	1	0	1	0	0	0	0	0	0	2	0	0	0	0	0	0	0	0	0	0	0	0	0	0	0	0	0	0	0	0	0	0	0	0	0	0	0	0	0	0	0	0	0	0	0	0	0
JN868771.1.1525	D_0__Bacteria, D_1__Proteobacteria, D_2__Gammaproteobacteria, D_3__Betaproteobacteriales, D_4__Burkholderiaceae, D_5__Undibacterium, Ambiguous_taxa	3268	0	0	0	0	3	0	2	3	1	1	14	0	0	0	0	0	0	0	0	0	0	0	0	0	0	0	0	0	0	0	0	0	0	1	0	0	0	0	0	0	0	0	0	0	0	0	0
JN868852.1.1525	D_0__Bacteria, D_1__Proteobacteria, D_2__Gammaproteobacteria, D_3__Betaproteobacteriales, D_4__Burkholderiaceae, D_5__Malikia, D_6__uncultured bacterium	184	33	0	2	0	0	0	0	0	0	0	0	0	0	0	0	0	0	0	0	0	0	0	0	0	1	0	0	0	0	0	0	0	0	0	0	0	0	0	0	0	0	0	0	0	0	3	0
JN869042.1.1525	D_0__Bacteria, D_1__Proteobacteria, D_2__Gammaproteobacteria, D_3__Betaproteobacteriales, D_4__Burkholderiaceae, D_5__Limnobacter, D_6__uncultured bacterium	1	0	0	0	0	0	0	0	0	0	0	0	0	0	0	0	0	0	0	0	0	0	0	0	0	0	0	0	0	0	0	0	0	0	0	0	0	0	0	0	0	0	0	0	0	0	0	0
JN869122.1.1525	D_0__Bacteria, D_1__Proteobacteria, D_2__Gammaproteobacteria, D_3__Betaproteobacteriales, D_4__Burkholderiaceae, D_5__Undibacterium, D_6__uncultured bacterium	188	0	0	0	0	0	0	0	0	0	0	0	0	0	0	0	0	0	0	0	0	0	0	0	0	0	0	0	0	0	0	0	0	0	0	0	0	0	0	0	0	0	0	0	0	0	0	0
JN869137.1.1525	D_0__Bacteria, D_1__Proteobacteria, D_2__Gammaproteobacteria, D_3__Betaproteobacteriales, D_4__Burkholderiaceae, D_5__uncultured, D_6__uncultured bacterium	5421	0	0	0	0	1	0	0	0	0	4	0	0	0	0	3	0	0	0	0	0	0	0	0	0	0	0	0	2	0	0	0	0	0	0	0	0	0	0	0	0	0	0	0	0	0	0	0
JQ655776.1.1513	D_0__Bacteria, D_1__Bacteroidetes, D_2__Bacteroidia, D_3__Chitinophagales, D_4__Chitinophagaceae, D_5__Ferruginibacter, D_6__uncultured bacterium	51	0	0	0	0	0	0	0	50	0	0	0	0	0	0	0	0	0	0	0	0	0	0	0	0	0	0	0	0	0	0	0	0	0	0	0	0	0	0	0	0	0	0	0	0	0	0	0
JQ958851.1.1513	D_0__Bacteria, D_1__Actinobacteria, D_2__Actinobacteria, D_3__Micrococcales, D_4__Microbacteriaceae, D_5__Leucobacter, D_6__Leucobacter sp. 22(2012)	1	0	0	0	0	0	0	0	0	0	0	0	0	0	0	0	0	0	0	0	0	0	0	0	0	0	0	0	0	0	0	0	0	0	0	0	0	0	1	0	0	0	0	0	0	0	0	0
KC189701.1.1513	D_0__Bacteria, D_1__Proteobacteria, D_2__Deltaproteobacteria, D_3__Myxococcales, D_4__Haliangiaceae, D_5__Haliangium, D_6__uncultured bacterium	4003	0	0	0	0	0	0	0	0	0	0	0	0	0	0	0	305	0	0	0	0	0	10	0	0	0	1	0	0	0	0	0	0	0	0	0	0	0	0	0	0	0	0	0	0	0	0	0
KC620960.1.1529	D_0__Bacteria, D_1__Proteobacteria, D_2__Gammaproteobacteria, D_3__Betaproteobacteriales, D_4__Burkholderiaceae, D_5__s3t2d-1089, D_6__uncultured bacterium	18	0	0	0	0	0	0	0	0	0	0	0	0	0	0	0	0	0	0	0	0	0	0	0	0	0	0	0	0	0	0	0	0	0	0	0	0	0	0	0	0	0	0	0	0	0	0	0
KC683239.1.1528	D_0__Bacteria, D_1__Proteobacteria, D_2__Gammaproteobacteria, D_3__Betaproteobacteriales, D_4__Burkholderiaceae, D_5__AAP99, Ambiguous_taxa	9	0	0	0	0	0	0	0	0	0	0	0	0	0	0	0	0	0	0	0	0	0	0	0	0	0	0	0	0	0	0	0	0	0	0	0	0	0	0	0	0	0	0	0	0	0	0	0
KF441655.1.1528	D_0__Bacteria, D_1__Proteobacteria, D_2__Gammaproteobacteria, D_3__Betaproteobacteriales, D_4__Burkholderiaceae, D_5__Undibacterium, Ambiguous_taxa	3761	0	0	0	0	0	1	0	0	0	0	0	0	0	0	0	0	0	2	0	0	0	0	0	0	0	0	0	0	0	0	0	0	0	0	0	0	0	0	0	0	0	0	0	0	0	0	0
KF600710.1.1526	D_0__Bacteria, D_1__Actinobacteria, D_2__Actinobacteria, D_3__Pseudonocardiales, D_4__Pseudonocardiaceae, D_5__Actinomycetospora, Ambiguous_taxa	1	0	0	0	1	0	0	0	0	0	0	0	0	0	0	0	0	0	0	0	0	0	0	0	0	0	0	0	0	0	0	0	0	0	0	0	0	0	0	0	0	0	0	0	0	0	0	0
KR029194.1.1513	D_0__Bacteria, D_1__Firmicutes, D_2__Bacilli, D_3__Bacillales, D_4__Bacillaceae, D_5__Aeribacillus, D_6__Bacillus sp. mixed culture J2-73	1	0	0	0	0	0	0	0	0	0	0	0	0	0	0	0	0	0	0	0	0	0	0	0	0	0	0	0	0	0	0	0	0	0	0	0	0	0	0	0	0	0	0	0	0	0	0	0
KR110064.1.1513	D_0__Bacteria, D_1__Proteobacteria, D_2__Deltaproteobacteria, D_3__Myxococcales, D_4__Sandaracinaceae, D_5__uncultured, D_6__uncultured bacterium	28	0	0	3	0	0	0	0	0	0	0	0	1	0	0	0	0	0	0	0	0	0	0	0	0	0	0	0	0	0	0	0	0	0	0	0	0	0	0	0	0	0	0	0	0	0	0	0
AB491970.1.1525	D_0__Bacteria, D_1__Proteobacteria, D_2__Gammaproteobacteria, D_3__Betaproteobacteriales, D_4__Burkholderiaceae, D_5__Noviherbaspirillum, Ambiguous_taxa	21	0	0	0	0	0	0	0	0	0	0	0	0	0	0	0	0	0	0	0	0	0	0	0	0	0	0	0	0	0	0	0	0	0	0	0	0	0	0	0	0	0	0	2	0	0	0	0
AB855729.1.1528	D_0__Bacteria, D_1__Proteobacteria, D_2__Gammaproteobacteria, D_3__Enterobacteriales, D_4__Enterobacteriaceae, D_5__Escherichia-Shigella, D_6__Shigella dysenteriae	1	0	0	0	0	0	0	0	0	0	0	0	0	0	0	0	0	0	0	0	0	0	0	0	0	0	0	0	0	0	0	0	0	0	0	0	0	0	0	0	0	0	0	0	0	0	0	0
AB855731.1.1530	D_0__Bacteria, D_1__Proteobacteria, D_2__Gammaproteobacteria, D_3__Enterobacteriales, D_4__Enterobacteriaceae, D_5__Escherichia-Shigella, D_6__Shigella dysenteriae	2	0	0	0	0	0	0	0	0	0	0	0	0	0	0	0	0	0	0	0	0	0	0	0	0	0	0	0	0	0	0	0	0	0	0	0	0	0	0	0	0	0	0	0	0	0	0	0
AP011715.32090.33616	D_0__Bacteria, D_1__Bacteroidetes, D_2__Ignavibacteria, D_3__OPB56, Ambiguous_taxa, Ambiguous_taxa, Ambiguous_taxa	2	0	0	0	0	0	0	0	0	0	0	0	0	0	0	0	0	0	0	0	0	0	0	0	0	0	0	0	0	0	0	0	0	0	0	0	0	0	0	0	0	0	0	2	0	0	0	0
AY212570.1.1518	D_0__Bacteria, D_1__Proteobacteria, D_2__Gammaproteobacteria, D_3__Betaproteobacteriales, D_4__Burkholderiaceae, D_5__uncultured, Ambiguous_taxa	226	0	0	0	0	1	0	0	0	0	0	4	0	0	0	0	0	0	0	0	0	0	8	0	0	0	0	0	1	0	0	0	0	0	0	0	0	0	0	0	0	1	0	0	0	0	0	0
AY212694.1.1518	D_0__Bacteria, D_1__Proteobacteria, D_2__Gammaproteobacteria, D_3__Betaproteobacteriales, D_4__Burkholderiaceae, D_5__Aquabacterium, Ambiguous_taxa	1440	0	0	0	0	0	2	0	0	0	0	0	0	8	0	0	1	0	0	0	0	0	0	17	0	0	0	0	21	0	31	0	0	0	0	0	0	0	0	27	0	0	0	0	0	0	0	0
AY212698.1.1518	D_0__Bacteria, D_1__Proteobacteria, D_2__Gammaproteobacteria, D_3__Betaproteobacteriales, D_4__Burkholderiaceae, D_5__Hydrogenophaga, Ambiguous_taxa	64	0	0	1	0	0	0	0	0	0	0	0	0	0	0	0	0	0	0	0	0	0	0	0	0	0	0	0	0	0	0	0	0	11	0	0	0	0	0	0	0	0	0	0	0	0	0	0
AY275432.1.1524	D_0__Bacteria, D_1__Proteobacteria, D_2__Gammaproteobacteria, D_3__Betaproteobacteriales, D_4__Burkholderiaceae, D_5__Extensimonas, Ambiguous_taxa	21	0	0	0	0	0	0	0	0	0	0	0	0	0	0	0	0	0	0	0	0	0	0	0	0	0	0	0	0	0	0	0	0	0	0	0	0	0	0	0	0	0	0	0	0	0	0	0
AY679161.1.1526	D_0__Bacteria, D_1__Proteobacteria, D_2__Gammaproteobacteria, D_3__Betaproteobacteriales, D_4__Burkholderiaceae, D_5__Massilia, Ambiguous_taxa	61	0	0	0	0	0	0	0	0	0	0	0	0	0	0	0	0	0	0	0	0	0	0	0	0	0	0	0	0	0	0	0	0	0	0	0	0	0	0	0	0	0	0	0	0	0	7	5
AY955089.1.1524	D_0__Bacteria, D_1__Proteobacteria, D_2__Gammaproteobacteria, D_3__Acidiferrobacterales, D_4__Acidiferrobacteraceae, D_5__Sulfurifustis, Ambiguous_taxa	110	0	0	0	0	0	0	0	0	0	0	0	0	0	0	0	0	0	0	0	0	0	0	0	0	0	0	0	0	0	0	0	0	0	0	0	0	0	0	0	0	0	0	0	0	0	0	0
CP009057.2296841.2298384	D_0__Bacteria, D_1__Bacteroidetes, D_2__Bacteroidia, D_3__Bacteroidales, D_4__Bacteroidaceae, D_5__Bacteroides, Ambiguous_taxa	26	0	0	0	0	0	0	0	0	0	0	0	0	0	0	0	0	0	0	0	0	0	0	0	0	0	0	0	0	0	0	0	0	0	0	0	0	0	0	0	0	0	0	0	0	0	1	0
CVNZ01002445.142.1661	D_0__Bacteria, D_1__Bacteroidetes, D_2__Bacteroidia, D_3__Bacteroidales, D_4__Prevotellaceae, D_5__Prevotella, D_6__Chlamydia trachomatis	347	0	0	0	0	0	0	0	0	0	0	0	0	0	0	0	0	0	0	0	0	0	0	0	0	0	0	0	0	0	0	0	0	45	0	0	0	0	0	0	0	0	0	0	0	0	81	0
CZJU01000044.3819.5330	D_0__Bacteria, D_1__Actinobacteria, D_2__Actinobacteria, D_3__Micrococcales, D_4__Micrococcaceae, D_5__Kocuria, D_6__Kocuria salsicia	159	0	0	0	0	0	0	0	0	0	0	0	0	0	0	0	5	1	3	11	11	13	7	12	8	0	0	0	1	2	2	0	0	0	0	0	1	6	6	0	0	3	0	4	1	0	5	0
DQ532242.1.1512	D_0__Bacteria, D_1__Actinobacteria, D_2__Actinobacteria, D_3__Propionibacteriales, D_4__Nocardioidaceae, D_5__Nocardioides, Ambiguous_taxa	32	0	0	0	0	0	0	0	0	0	0	0	0	0	0	0	0	0	0	0	0	0	0	0	0	0	0	0	0	0	0	0	0	0	0	0	0	0	0	0	0	0	0	0	0	0	0	32
EF064168.1.1513	D_0__Bacteria, D_1__Proteobacteria, D_2__Gammaproteobacteria, D_3__Betaproteobacteriales, D_4__Burkholderiaceae, D_5__Aquabacterium, D_6__uncultured bacterium	665	0	0	0	0	1	0	0	0	0	2	0	0	10	0	0	0	0	1	0	0	7	2	0	0	10	0	1	14	0	2	6	0	0	0	1	0	0	0	0	9	0	0	0	0	0	0	0
EF522129.1.1527	D_0__Bacteria, D_1__Actinobacteria, D_2__Actinobacteria, D_3__Micrococcales, D_4__Micrococcaceae, D_5__Kocuria, Ambiguous_taxa	5	0	0	0	0	0	0	0	0	0	0	0	0	0	0	0	0	0	0	0	0	0	0	0	4	0	0	0	1	0	0	0	0	0	0	0	0	0	0	0	0	0	0	0	0	0	0	0
EU215452.1.1528	D_0__Bacteria, D_1__Proteobacteria, D_2__Gammaproteobacteria, D_3__Pseudomonadales, D_4__Pseudomonadaceae, D_5__Pseudomonas, D_6__Pseudomonas fulva	7015	12	1	2	17	1	7	7	4	5	2	0	0	6	0	7	392	116	434	1	64	1	409	212	453	0	0	67	71	20	32	0	1	26	0	0	0	0	20	0	0	0	0	0	2	0	0	0
EU589250.1.1520	D_0__Bacteria, D_1__Acidobacteria, D_2__Subgroup 6, Ambiguous_taxa, Ambiguous_taxa, Ambiguous_taxa, Ambiguous_taxa	23	0	0	0	0	0	0	0	0	0	0	0	0	0	0	0	0	0	0	0	0	0	0	0	0	0	0	0	0	0	0	0	0	0	0	0	0	0	0	0	0	0	0	0	0	0	0	0
FJ478777.1.1512	D_0__Bacteria, D_1__Acidobacteria, D_2__Subgroup 6, D_3__uncultured bacterium, D_4__uncultured bacterium, D_5__uncultured bacterium, D_6__uncultured bacterium	104	0	0	0	0	0	0	0	0	0	0	0	0	0	0	0	0	0	0	0	0	0	0	0	0	0	0	0	0	0	0	0	0	0	0	0	0	0	0	0	0	0	0	0	0	0	0	0
FPID01000356.7.1518	D_0__Bacteria, D_1__Proteobacteria, D_2__Gammaproteobacteria, D_3__Enterobacteriales, D_4__Enterobacteriaceae, D_5__Escherichia-Shigella, D_6__metagenome	2	0	0	0	0	0	0	0	0	0	0	0	0	0	0	0	0	0	0	0	0	0	0	0	0	0	0	0	0	0	0	0	0	0	0	0	0	0	0	0	0	0	0	0	0	0	0	0
FPLL01005282.9.1520	D_0__Bacteria, D_1__Proteobacteria, D_2__Gammaproteobacteria, D_3__Oceanospirillales, D_4__Halomonadaceae, D_5__Halomonas, Ambiguous_taxa	632	0	0	0	0	63	0	0	0	0	0	2	0	0	0	0	0	0	0	0	0	0	0	0	0	0	0	0	0	0	0	0	0	0	0	0	0	0	0	0	0	0	0	0	0	0	0	0
FPLP01004973.16.1527	D_0__Bacteria, D_1__Actinobacteria, D_2__Actinobacteria, D_3__Micrococcales, D_4__Intrasporangiaceae, Ambiguous_taxa, Ambiguous_taxa	23	0	0	0	13	0	0	0	0	0	0	0	0	0	0	0	0	0	0	0	0	0	0	0	0	0	0	0	0	0	0	0	0	0	0	0	0	0	0	0	0	0	0	0	0	0	0	0
FPLP01008255.14.1525	D_0__Bacteria, D_1__Proteobacteria, D_2__Gammaproteobacteria, D_3__Oceanospirillales, D_4__Halomonadaceae, D_5__Halomonas, D_6__metagenome	155	0	0	0	0	0	0	0	0	0	0	0	0	0	0	0	0	0	0	0	0	0	0	0	0	0	0	0	0	0	0	0	0	0	0	0	0	0	0	0	0	0	0	0	0	0	0	0
FPLP01011746.17.1528	D_0__Bacteria, D_1__Proteobacteria, D_2__Gammaproteobacteria, D_3__Betaproteobacteriales, D_4__Burkholderiaceae, D_5__Rhizobacter, Ambiguous_taxa	5	0	0	0	0	0	0	0	0	0	0	0	0	0	0	0	0	0	0	0	0	0	0	0	0	0	0	0	0	0	0	0	0	0	0	0	0	0	0	0	0	0	0	0	0	0	0	0
FPLS01008303.9.1520	D_0__Bacteria, D_1__Actinobacteria, D_2__Thermoleophilia, D_3__Solirubrobacterales, D_4__Solirubrobacteraceae, D_5__uncultured, Ambiguous_taxa	99	0	0	0	0	0	0	0	0	0	0	0	0	0	0	0	0	0	0	0	0	0	0	0	0	0	0	0	0	0	0	0	0	0	0	0	0	0	0	0	0	0	0	0	0	0	0	0
FPLS01016200.12.1523	D_0__Bacteria, D_1__Actinobacteria, D_2__Actinobacteria, D_3__Propionibacteriales, D_4__Nocardioidaceae, D_5__Nocardioides, Ambiguous_taxa	47	0	0	0	0	0	0	0	0	0	0	0	0	0	0	0	0	0	0	0	0	0	0	0	0	0	0	0	0	0	0	0	0	0	31	0	0	0	1	0	0	0	0	0	5	0	0	0
FPLS01023986.10.1521	D_0__Bacteria, D_1__Proteobacteria, D_2__Gammaproteobacteria, D_3__Steroidobacterales, D_4__Steroidobacteraceae, D_5__uncultured, D_6__metagenome	656	0	0	0	0	0	0	0	0	0	0	1	0	8	0	0	0	0	0	0	0	0	0	0	0	0	0	0	5	0	0	0	0	0	0	0	0	0	0	0	0	0	0	0	0	0	0	0
FPLS01034444.37.1548	D_0__Bacteria, D_1__Proteobacteria, D_2__Gammaproteobacteria, D_3__Cellvibrionales, D_4__Cellvibrionaceae, D_5__Cellvibrio, Ambiguous_taxa	44	0	0	0	0	0	0	0	0	0	0	0	0	0	0	0	0	0	7	0	0	0	0	0	0	0	0	0	0	0	0	0	0	0	0	0	0	0	14	0	0	0	0	0	0	0	0	0
FR853538.1.1512	D_0__Bacteria, D_1__Proteobacteria, D_2__Gammaproteobacteria, D_3__Alteromonadales, D_4__Shewanellaceae, D_5__Shewanella, D_6__uncultured bacterium	30	0	0	0	0	0	0	0	0	0	0	0	0	0	0	0	0	0	0	0	0	0	0	0	0	0	0	0	0	0	0	0	0	0	0	0	0	0	0	0	0	0	0	0	0	0	0	0
GQ379228.1.1527	D_0__Bacteria, D_1__Proteobacteria, D_2__Gammaproteobacteria, D_3__Betaproteobacteriales, D_4__Burkholderiaceae, D_5__Undibacterium, Ambiguous_taxa	96	0	0	0	0	0	0	0	0	0	0	0	0	0	0	0	0	0	0	0	0	0	0	0	0	0	0	0	0	0	0	0	0	0	0	0	0	0	0	0	0	0	0	0	0	0	0	0
GU179540.1.1512	D_0__Bacteria, D_1__Proteobacteria, D_2__Gammaproteobacteria, D_3__Alteromonadales, D_4__Shewanellaceae, D_5__Shewanella, D_6__uncultured Shewanella sp.	2	0	0	0	0	0	0	0	0	0	0	0	0	0	0	0	0	0	0	0	0	0	0	0	0	0	0	0	0	0	0	0	0	0	0	0	0	0	0	0	0	0	0	0	0	0	0	0
HG795512.1.1513	D_0__Bacteria, D_1__Actinobacteria, D_2__Actinobacteria, D_3__Micrococcales, D_4__Brevibacteriaceae, D_5__Brevibacterium, Ambiguous_taxa	1909	7	0	0	0	0	0	0	0	0	0	0	1	0	0	0	0	0	0	0	0	0	0	0	0	0	0	0	0	0	0	0	0	0	0	0	0	0	1	0	0	0	0	0	0	0	0	17
HQ003433.1.1525	D_0__Bacteria, D_1__Actinobacteria, D_2__Actinobacteria, D_3__Micrococcales, D_4__Micrococcaceae, D_5__Pseudarthrobacter, D_6__Arthrobacter sp. NBGD36	35	0	0	0	0	0	0	0	0	0	0	0	0	0	0	0	0	0	0	0	0	0	0	0	0	0	0	0	0	1	0	0	0	0	3	0	0	0	0	0	0	0	0	0	0	0	0	0
HQ023257.1.1524	D_0__Bacteria, D_1__Proteobacteria, D_2__Gammaproteobacteria, D_3__Betaproteobacteriales, D_4__Burkholderiaceae, D_5__Burkholderia-Caballeronia-Paraburkholderia, Ambiguous_taxa	2	0	0	0	0	0	0	0	0	0	0	0	0	0	0	0	0	0	0	0	0	0	0	0	0	0	0	0	0	0	0	0	0	0	0	0	0	0	0	0	0	0	0	0	0	0	0	0
JF970594.1.1526	D_0__Bacteria, D_1__Proteobacteria, D_2__Gammaproteobacteria, D_3__Betaproteobacteriales, D_4__Burkholderiaceae, D_5__Massilia, Ambiguous_taxa	720	0	0	0	0	0	0	0	0	0	0	0	0	0	0	0	12	38	21	13	18	0	24	0	23	0	69	0	15	2	0	8	54	0	0	0	0	0	42	11	0	0	71	0	0	0	0	0
JN178082.1.1524	D_0__Bacteria, D_1__Actinobacteria, D_2__Actinobacteria, D_3__Frankiales, D_4__Geodermatophilaceae, D_5__Blastococcus, D_6__uncultured bacterium	1	0	0	0	0	0	0	0	0	0	0	0	0	0	0	0	0	0	0	0	0	0	0	0	0	0	0	0	0	0	0	0	0	0	0	0	0	0	0	0	0	0	0	0	0	0	0	0
JN178856.1.1525	D_0__Bacteria, D_1__Proteobacteria, D_2__Gammaproteobacteria, D_3__Betaproteobacteriales, D_4__Burkholderiaceae, D_5__Rhizobacter, D_6__uncultured bacterium	634	0	0	16	41	53	0	79	15	15	0	2	1	10	0	0	0	0	2	0	0	0	0	0	0	0	0	0	1	0	19	0	1	0	0	0	0	1	0	0	0	45	0	0	0	0	0	0
JN868966.1.1524	D_0__Bacteria, D_1__Proteobacteria, D_2__Gammaproteobacteria, D_3__Betaproteobacteriales, D_4__Burkholderiaceae, D_5__Aquabacterium, Ambiguous_taxa	6	0	0	0	0	0	0	0	0	0	0	0	0	0	0	0	0	0	0	0	0	0	0	0	0	0	0	0	0	0	0	0	0	0	0	0	0	0	0	0	0	0	0	0	0	0	0	0
JQ396536.1.1523	D_0__Bacteria, D_1__Actinobacteria, D_2__Actinobacteria, D_3__Micrococcales, D_4__Brevibacteriaceae, D_5__Brevibacterium, Ambiguous_taxa	67	0	0	0	0	0	0	0	0	0	0	0	0	0	0	0	0	0	0	0	0	0	0	0	0	0	0	0	0	0	0	0	0	0	0	0	0	0	0	0	0	0	0	0	0	0	0	0
JX271946.1.1515	D_0__Bacteria, D_1__Proteobacteria, D_2__Gammaproteobacteria, D_3__Betaproteobacteriales, D_4__Rhodocyclaceae, Ambiguous_taxa, Ambiguous_taxa	531	0	0	0	0	0	1	0	0	1	0	0	0	0	0	0	0	0	0	0	0	0	8	0	0	0	0	0	0	0	2	0	0	0	0	0	0	0	0	0	0	27	17	0	0	0	0	0
JX909351.1.1539	D_0__Bacteria, D_1__Proteobacteria, D_2__Gammaproteobacteria, D_3__Pseudomonadales, D_4__Pseudomonadaceae, D_5__Pseudomonas, D_6__Pseudomonas aeruginosa	2	0	0	0	0	0	0	0	0	0	0	0	0	0	0	0	0	0	0	0	0	0	0	0	0	0	0	0	0	0	0	0	0	0	0	0	0	0	0	1	0	0	0	0	0	0	0	0
KC331373.1.1512	D_0__Bacteria, D_1__Proteobacteria, D_2__Deltaproteobacteria, D_3__Oligoflexales, D_4__0319-6G20, D_5__uncultured bacterium, D_6__uncultured bacterium	6	0	0	0	0	0	0	0	0	0	0	0	0	0	0	0	0	0	0	0	0	0	0	0	0	0	0	0	0	0	0	0	0	0	0	0	0	0	0	0	0	0	0	0	0	0	0	0
KC820654.1.1512	D_0__Bacteria, D_1__Proteobacteria, D_2__Gammaproteobacteria, D_3__Xanthomonadales, D_4__Xanthomonadaceae, D_5__Luteimonas, Ambiguous_taxa	271	0	0	0	0	0	0	0	0	1	0	0	0	0	0	0	0	0	0	0	0	0	0	0	0	0	0	0	0	0	0	0	0	0	36	0	0	0	0	0	0	0	0	0	0	0	0	0
KC907306.1.1512	D_0__Bacteria, D_1__Proteobacteria, D_2__Gammaproteobacteria, D_3__Aeromonadales, D_4__Aeromonadaceae, D_5__Aeromonas, Ambiguous_taxa	271	0	0	0	12	2	0	0	0	0	0	0	0	0	0	0	5	7	5	3	1	0	5	1	0	0	0	0	3	1	0	0	0	0	0	0	0	0	0	1	0	0	0	0	0	0	0	0
KF150444.1.1533	D_0__Bacteria, D_1__Firmicutes, D_2__Bacilli, D_3__Bacillales, D_4__Bacillaceae, D_5__Bacillus, Ambiguous_taxa	1	0	0	0	0	0	0	0	0	0	0	0	0	0	0	0	0	1	0	0	0	0	0	0	0	0	0	0	0	0	0	0	0	0	0	0	0	0	0	0	0	0	0	0	0	0	0	0
KJ174933.1.1512	D_0__Bacteria, D_1__Proteobacteria, D_2__Gammaproteobacteria, D_3__Pseudomonadales, D_4__Pseudomonadaceae, D_5__Pseudomonas, D_6__Pseudomonas sp. P2(2014)	1813	0	0	1	0	1	2	0	0	0	256	3	0	37	0	2	0	0	0	0	0	0	0	0	0	0	0	0	0	0	0	0	0	0	0	0	0	0	0	0	0	0	0	6	0	0	0	3
AB379692.1.1525	D_0__Bacteria, D_1__Proteobacteria, D_2__Gammaproteobacteria, D_3__Betaproteobacteriales, D_4__Burkholderiaceae, D_5__Burkholderia-Caballeronia-Paraburkholderia, Ambiguous_taxa	13	0	0	0	1	0	0	0	0	0	0	0	0	0	0	0	0	0	0	0	0	0	7	0	0	0	0	0	0	0	0	0	0	0	0	0	0	0	0	0	0	0	0	0	0	0	0	0
AB597537.1.1531	D_0__Bacteria, D_1__Proteobacteria, D_2__Gammaproteobacteria, D_3__Betaproteobacteriales, D_4__Burkholderiaceae, D_5__Malikia, Ambiguous_taxa	91	0	0	0	0	0	0	0	0	0	0	0	0	0	0	0	0	0	0	0	0	0	0	0	0	0	0	0	0	0	0	0	0	0	0	0	0	0	0	0	0	0	0	0	6	0	0	0
AF078772.1.1519	D_0__Bacteria, D_1__Proteobacteria, D_2__Gammaproteobacteria, D_3__Betaproteobacteriales, D_4__Burkholderiaceae, D_5__Comamonas, Ambiguous_taxa	632	0	0	13	0	0	0	0	0	0	0	0	0	0	0	0	0	0	0	0	0	0	3	5	0	0	0	0	2	0	0	0	0	0	0	0	0	7	0	0	0	0	0	0	0	0	0	0
AF125876.1.1529	D_0__Bacteria, D_1__Proteobacteria, D_2__Gammaproteobacteria, D_3__Betaproteobacteriales, D_4__Burkholderiaceae, D_5__Schlegelella, Ambiguous_taxa	8	0	0	0	0	0	0	0	0	0	0	0	0	0	0	0	0	0	8	0	0	0	0	0	0	0	0	0	0	0	0	0	0	0	0	0	0	0	0	0	0	0	0	0	0	0	0	0
AGZI01000009.333935.335453	D_0__Bacteria, D_1__Proteobacteria, D_2__Gammaproteobacteria, D_3__Betaproteobacteriales, D_4__Burkholderiaceae, D_5__Massilia, Ambiguous_taxa	8195	0	0	0	0	11	0	0	0	0	0	0	0	0	0	0	8	0	0	11	0	0	1	0	3	0	0	0	0	0	0	19	0	3	36	10	0	23	24	11	0	0	0	0	0	0	0	0
AJ318196.1.1511	D_0__Bacteria, D_1__Proteobacteria, D_2__Gammaproteobacteria, D_3__Betaproteobacteriales, D_4__Burkholderiaceae, D_5__Rhodoferax, D_6__uncultured beta proteobacterium	39910	55	1	15	126	1321	494	225	213	13	0	47	0	42	1	4	4	1	0	0	0	0	46	25	16	0	8	0	2	3	60	0	0	0	33	0	15	72	21	0	0	35	126	84	17	0	0	0
AM934700.1.1512	D_0__Bacteria, D_1__Proteobacteria, D_2__Gammaproteobacteria, D_3__Pseudomonadales, D_4__Pseudomonadaceae, D_5__Pseudomonas, Ambiguous_taxa	30	0	0	0	0	0	0	0	0	0	0	0	0	0	0	0	0	0	0	0	0	0	0	0	0	0	0	0	0	0	0	0	0	0	0	0	0	0	0	0	0	0	0	0	0	0	0	0
AVPB01048411.141.1651	D_0__Bacteria, D_1__Proteobacteria, D_2__Gammaproteobacteria, D_3__Betaproteobacteriales, D_4__Burkholderiaceae, D_5__Noviherbaspirillum, Ambiguous_taxa	77	0	0	0	0	0	0	0	0	0	1	0	0	0	0	0	0	0	0	0	0	0	0	0	0	0	0	0	0	0	0	0	0	0	0	0	0	0	0	0	0	0	0	0	0	0	0	0
AY328716.1.1521	D_0__Bacteria, D_1__Proteobacteria, D_2__Gammaproteobacteria, D_3__Betaproteobacteriales, D_4__Burkholderiaceae, D_5__Limnohabitans, D_6__uncultured bacterium	224	0	0	0	0	0	0	0	0	0	0	0	0	0	0	0	0	0	0	0	0	0	0	0	0	0	0	0	0	0	0	0	0	0	0	0	0	0	0	0	0	0	0	0	0	0	0	0
AY941087.1.1521	D_0__Bacteria, D_1__Actinobacteria, D_2__Actinobacteria, D_3__Micrococcales, D_4__Micrococcaceae, D_5__Kocuria, Ambiguous_taxa	4	0	0	0	0	0	0	0	0	0	0	0	0	0	0	0	0	0	0	0	0	0	0	0	0	0	0	0	0	0	0	0	0	0	0	0	0	0	0	0	0	0	0	0	0	0	0	0
BAJG01000061.29.1539	D_0__Bacteria, D_1__Bacteroidetes, D_2__Bacteroidia, D_3__Bacteroidales, D_4__Prevotellaceae, D_5__Prevotella 7, D_6__Prevotella denticola DSM 20614 = JCM 13449	125	0	0	0	0	0	0	0	0	0	0	0	0	0	0	0	0	0	0	0	0	0	0	0	0	0	0	0	0	0	0	0	0	0	0	0	0	0	0	125	0	0	0	0	0	0	0	0
CP012201.3677670.3679209	D_0__Bacteria, D_1__Proteobacteria, D_2__Gammaproteobacteria, D_3__Betaproteobacteriales, D_4__Burkholderiaceae, D_5__Massilia, Ambiguous_taxa	8041	0	0	0	0	0	0	0	0	23	0	0	0	0	0	0	0	0	0	0	1	0	0	3	0	0	0	0	0	0	0	0	0	2	34	7	0	0	16	22	0	0	0	0	0	0	0	0
CP017834.388361.389890	D_0__Bacteria, D_1__Proteobacteria, D_2__Deltaproteobacteria, D_3__Oligoflexales, D_4__Oligoflexaceae, D_5__Silvanigrella, Ambiguous_taxa	224	0	0	0	0	0	0	0	0	0	0	0	0	0	0	0	0	0	0	0	0	0	0	0	2	0	0	0	13	0	0	0	0	0	0	0	21	0	0	0	0	0	0	0	0	0	0	0
EU434477.1.1511	D_0__Bacteria, D_1__Firmicutes, D_2__Bacilli, D_3__Bacillales, D_4__Bacillaceae, D_5__Bacillus, D_6__Bacillus thuringiensis	1	0	0	0	0	0	0	0	0	0	0	0	0	0	0	0	1	0	0	0	0	0	0	0	0	0	0	0	0	0	0	0	0	0	0	0	0	0	0	0	0	0	0	0	0	0	0	0
EU445231.1.1523	D_0__Bacteria, D_1__Proteobacteria, D_2__Gammaproteobacteria, D_3__Betaproteobacteriales, D_4__A21b, D_5__uncultured bacterium, D_6__uncultured bacterium	59	0	0	0	0	0	0	0	0	0	0	0	0	0	0	0	0	0	0	0	0	0	0	0	0	0	0	0	0	0	0	0	0	0	0	0	0	0	0	0	0	0	0	0	0	0	0	0
FJ184334.1.1511	D_0__Bacteria, D_1__Proteobacteria, D_2__Gammaproteobacteria, D_3__Xanthomonadales, D_4__Xanthomonadaceae, D_5__Stenotrophomonas, D_6__uncultured soil bacterium	107	0	0	4	0	0	0	0	0	0	0	0	0	0	0	0	0	0	0	0	0	0	0	0	2	0	0	0	0	0	0	0	0	0	5	7	0	0	0	0	0	0	0	0	0	0	0	1
FJ479408.1.1511	D_0__Bacteria, D_1__Proteobacteria, D_2__Deltaproteobacteria, D_3__Oligoflexales, D_4__0319-6G20, D_5__uncultured bacterium, D_6__uncultured bacterium	20	0	0	0	0	0	0	0	0	0	0	0	0	0	0	0	0	0	0	0	0	0	0	0	0	0	0	0	0	0	0	0	0	0	0	0	0	0	13	0	0	0	0	0	0	0	0	0
FJ538125.1.1514	D_0__Bacteria, D_1__Proteobacteria, D_2__Gammaproteobacteria, D_3__Xanthomonadales, D_4__Xanthomonadaceae, D_5__Lysobacter, Ambiguous_taxa	264	0	0	0	0	0	0	0	0	0	0	0	0	0	0	0	0	0	0	0	0	0	31	16	3	0	0	0	0	16	23	0	0	0	0	0	0	0	0	0	0	0	0	0	0	0	0	0
FJ655525.1.1515	D_0__Bacteria, D_1__Proteobacteria, D_2__Gammaproteobacteria, D_3__Enterobacteriales, D_4__Enterobacteriaceae, D_5__Serratia, D_6__Serratia symbiotica	2	0	0	0	0	0	0	0	0	0	0	0	0	0	0	0	0	0	0	0	0	0	0	1	0	0	0	0	0	0	0	0	0	0	0	0	0	0	0	0	0	0	0	0	0	0	0	0
FJ748822.1.1511	D_0__Bacteria, D_1__Hydrogenedentes, D_2__Hydrogenedentia, D_3__Hydrogenedentiales, D_4__Hydrogenedensaceae, D_5__uncultured bacterium, D_6__uncultured bacterium	91	42	0	0	0	0	0	0	0	4	0	0	0	0	0	0	12	9	0	0	0	0	0	0	0	0	0	0	0	0	0	0	0	0	0	0	0	0	0	0	0	0	0	0	0	0	0	0
FJ983026.1.1522	D_0__Bacteria, D_1__Firmicutes, D_2__Clostridia, D_3__Clostridiales, D_4__Peptostreptococcaceae, D_5__Filifactor, D_6__uncultured bacterium	7	0	0	0	0	0	0	0	0	0	0	0	0	0	0	0	0	0	0	0	0	0	0	0	0	0	0	0	0	0	0	0	0	0	0	0	0	0	6	0	0	0	0	0	0	0	0	0
FM873378.1.1511	D_0__Bacteria, D_1__Firmicutes, D_2__Bacilli, D_3__Lactobacillales, D_4__Carnobacteriaceae, D_5__Carnobacterium, D_6__uncultured bacterium	1039	0	0	0	0	0	0	0	0	0	0	0	0	0	0	0	0	0	0	0	0	0	0	0	0	0	0	0	0	0	0	0	0	0	0	0	0	0	2	0	0	0	0	0	0	0	0	0
FM955855.1.1512	D_0__Bacteria, D_1__Proteobacteria, D_2__Gammaproteobacteria, D_3__Betaproteobacteriales, D_4__Burkholderiaceae, D_5__Massilia, D_6__Massilia sp. Asd M1A2	235341	31	94	30	4	2811	342	845	1531	291	550	976	5	246	96	64	1	0	0	3	2	0	16	3	14	47	80	0	0	3	2	1	1	4	0	1	4	1	361	2	0	26	15	223	49	5	218	171
FNEQ01000020.109.1643	D_0__Bacteria, D_1__Proteobacteria, D_2__Gammaproteobacteria, D_3__Betaproteobacteriales, D_4__Burkholderiaceae, D_5__Duganella, Ambiguous_taxa	46699	2	1	16	8	62	1	45	6	2	426	72	2	79	25	6	4	0	0	0	0	3	8	3	0	24	0	0	0	0	0	0	0	0	3	0	12	6	0	20	1	23	0	52	31	6	0	55
FNWC01000005.152430.153940	D_0__Bacteria, D_1__Firmicutes, D_2__Clostridia, D_3__Clostridiales, D_4__Lachnospiraceae, D_5__Tyzzerella 4, D_6__Tyzzerella sp. Marseille-P3062	43	0	0	0	0	0	0	0	0	0	0	0	0	0	0	0	0	0	0	0	0	0	0	0	0	0	0	0	0	0	0	0	0	0	0	0	0	0	0	0	0	0	0	0	0	0	0	0
FOOF01000043.3238.4772	D_0__Bacteria, D_1__Proteobacteria, D_2__Gammaproteobacteria, D_3__Betaproteobacteriales, D_4__Burkholderiaceae, D_5__Massilia, Ambiguous_taxa	225	0	0	0	0	0	0	0	0	0	0	0	0	0	0	0	0	0	0	0	0	61	0	0	0	0	0	0	0	0	0	0	0	0	0	0	0	22	4	1	0	0	0	0	0	0	0	0
FPLL01003640.15.1525	D_0__Bacteria, D_1__Proteobacteria, D_2__Gammaproteobacteria, D_3__Betaproteobacteriales, D_4__Burkholderiaceae, Ambiguous_taxa, D_6__metagenome	204	0	0	0	0	0	0	0	0	0	0	0	0	0	0	0	0	0	0	0	0	0	0	0	0	0	0	0	0	0	0	0	0	0	0	0	0	0	0	0	0	0	0	0	0	0	0	0
FPLL01005038.16.1526	D_0__Bacteria, D_1__Proteobacteria, D_2__Gammaproteobacteria, D_3__Betaproteobacteriales, D_4__Burkholderiaceae, D_5__Curvibacter, D_6__metagenome	288	0	0	0	2	1	0	1	2	0	0	0	0	0	0	0	0	0	0	0	0	0	0	0	3	0	0	0	0	0	0	0	0	0	0	0	0	1	0	0	0	0	0	0	0	0	1	0
FPLL01006152.18.1528	D_0__Bacteria, D_1__Proteobacteria, D_2__Gammaproteobacteria, D_3__Betaproteobacteriales, D_4__Burkholderiaceae, D_5__Leptothrix, Ambiguous_taxa	85	0	0	0	0	0	0	0	0	0	0	11	0	0	0	0	0	0	0	0	0	0	0	0	0	0	0	0	0	0	0	0	0	0	0	0	0	0	0	0	0	0	0	0	0	0	0	0
FPLL01007433.11.1521	D_0__Bacteria, D_1__Actinobacteria, D_2__Actinobacteria, D_3__Propionibacteriales, D_4__Nocardioidaceae, D_5__Nocardioides, Ambiguous_taxa	6	0	0	0	0	0	0	0	0	0	0	0	0	0	0	0	0	0	0	0	0	0	0	0	0	0	0	0	0	0	0	1	0	0	2	0	0	0	0	0	0	0	0	0	0	0	0	0
FPLL01007648.11.1521	D_0__Bacteria, D_1__Proteobacteria, D_2__Gammaproteobacteria, D_3__Betaproteobacteriales, D_4__Rhodocyclaceae, D_5__Uliginosibacterium, Ambiguous_taxa	592	0	0	0	0	0	0	46	0	0	0	5	5	0	1	0	0	0	0	0	0	0	6	0	0	0	0	0	0	0	0	0	0	0	0	0	0	0	0	0	0	0	0	0	0	0	0	0
FPLL01007983.8.1518	D_0__Bacteria, D_1__Proteobacteria, D_2__Gammaproteobacteria, D_3__Betaproteobacteriales, D_4__Burkholderiaceae, D_5__Rhizobacter, D_6__metagenome	843	0	0	0	0	0	0	0	0	0	0	14	0	29	0	6	0	0	0	0	0	0	0	0	0	0	0	0	0	0	4	0	0	0	0	0	0	0	0	0	0	0	0	1	0	0	0	0
FPLP01007307.12.1522	D_0__Bacteria, D_1__Proteobacteria, D_2__Gammaproteobacteria, D_3__Cellvibrionales, D_4__Spongiibacteraceae, D_5__BD1-7 clade, D_6__metagenome	7	0	0	0	0	0	0	0	0	0	0	0	0	1	0	0	0	0	0	0	0	0	0	0	0	0	0	0	0	0	0	0	0	0	0	0	0	0	0	0	0	0	0	0	0	0	0	0
FPLS01015607.17.1527	D_0__Bacteria, D_1__Proteobacteria, D_2__Gammaproteobacteria, D_3__Betaproteobacteriales, D_4__Burkholderiaceae, D_5__Verticia, Ambiguous_taxa	17	0	0	0	0	0	0	0	0	0	0	0	0	0	0	0	0	0	0	0	0	0	0	0	0	0	0	0	0	0	4	0	0	0	0	0	0	0	0	0	0	0	0	0	0	0	0	0
FPLS01026245.21.1531	D_0__Bacteria, D_1__Proteobacteria, D_2__Gammaproteobacteria, D_3__Cellvibrionales, D_4__Cellvibrionaceae, D_5__Cellvibrio, Ambiguous_taxa	40	0	0	0	0	0	0	0	0	0	0	0	0	0	0	0	0	0	0	0	0	0	0	0	0	0	0	0	0	0	0	0	0	0	0	0	0	0	0	0	0	0	0	0	0	0	0	0
GQ388966.1.1515	D_0__Bacteria, D_1__Proteobacteria, D_2__Gammaproteobacteria, D_3__Pseudomonadales, D_4__Pseudomonadaceae, D_5__Pseudomonas, Ambiguous_taxa	3	0	0	0	0	0	0	0	0	0	0	0	0	0	0	0	0	0	0	0	0	0	0	0	0	0	0	0	0	0	0	0	0	0	0	0	0	0	0	0	0	0	0	0	0	0	0	0
HAEN01058188.41.1551	D_0__Bacteria, D_1__Proteobacteria, D_2__Gammaproteobacteria, D_3__Betaproteobacteriales, D_4__Burkholderiaceae, Ambiguous_taxa, D_6__Bragasellus peltatus	1076	0	0	40	0	100	12	0	0	0	0	51	0	4	0	7	0	0	0	0	0	0	4	0	1	0	0	0	0	0	0	0	0	0	0	2	0	0	0	1	0	0	0	0	0	0	0	0
HK556428.10.1520	D_0__Bacteria, D_1__Proteobacteria, D_2__Gammaproteobacteria, D_3__Betaproteobacteriales, D_4__Burkholderiaceae, D_5__Lautropia, D_6__unidentified	319	0	0	0	1	0	93	0	46	0	5	0	0	0	0	0	0	0	0	0	0	0	0	0	0	2	0	0	0	0	0	0	0	0	0	49	0	0	0	21	0	0	1	0	0	0	0	0
HM068365.1.1511	D_0__Bacteria, D_1__Firmicutes, D_2__Bacilli, D_3__Bacillales, D_4__Planococcaceae, D_5__Lysinibacillus, Ambiguous_taxa	9	0	0	0	0	0	0	0	0	0	0	0	0	0	0	0	0	0	0	0	0	0	0	0	0	0	0	0	0	0	0	0	0	0	0	0	0	0	0	0	0	0	0	0	0	0	0	0
HQ119828.1.1516	D_0__Bacteria, D_1__Proteobacteria, D_2__Gammaproteobacteria, D_3__Xanthomonadales, D_4__Xanthomonadaceae, D_5__Luteimonas, Ambiguous_taxa	4	0	0	0	0	0	0	0	0	0	0	0	0	0	0	0	0	0	0	0	0	0	0	0	0	0	0	0	0	0	0	0	0	0	0	0	0	0	0	0	0	0	0	0	0	0	0	0
JF428942.1.1511	D_0__Bacteria, D_1__Proteobacteria, D_2__Gammaproteobacteria, D_3__Betaproteobacteriales, D_4__Burkholderiaceae, D_5__Collimonas, Ambiguous_taxa	428	0	0	0	0	0	0	0	0	0	0	0	0	0	0	0	0	0	0	0	0	0	0	0	0	0	0	0	0	0	0	0	0	0	0	0	0	0	0	0	0	0	0	0	0	0	0	0
JMIK01000028.3582.5092	D_0__Bacteria, D_1__Proteobacteria, D_2__Gammaproteobacteria, D_3__Betaproteobacteriales, D_4__Burkholderiaceae, D_5__Burkholderia-Caballeronia-Paraburkholderia, D_6__Burkholderia sp. K24	628	6	19	2	210	21	42	0	0	0	0	1	0	0	0	0	0	0	0	0	0	0	0	0	0	0	0	0	0	0	0	0	0	0	0	0	0	18	0	0	0	0	0	0	0	0	0	0
JN868774.1.1523	D_0__Bacteria, D_1__Proteobacteria, D_2__Gammaproteobacteria, D_3__Betaproteobacteriales, D_4__Burkholderiaceae, D_5__Paucibacter, D_6__uncultured bacterium	132	0	0	82	0	0	1	0	0	0	0	0	0	0	0	0	0	0	0	0	0	0	0	0	0	0	0	0	0	0	0	0	0	0	0	0	0	0	0	0	0	0	0	0	0	0	0	0
JN869087.1.1523	D_0__Bacteria, D_1__Proteobacteria, D_2__Gammaproteobacteria, D_3__Betaproteobacteriales, D_4__Burkholderiaceae, D_5__Acidovorax, D_6__uncultured bacterium	48	0	0	0	0	0	0	0	0	0	0	0	0	0	0	0	0	0	0	0	0	0	0	0	0	0	0	0	0	0	0	0	0	0	0	0	0	0	0	0	0	0	0	0	0	0	0	0
JN882123.1.1511	D_0__Bacteria, D_1__Firmicutes, D_2__Bacilli, D_3__Bacillales, D_4__Bacillaceae, D_5__Bacillus, Ambiguous_taxa	25	0	0	0	0	0	0	0	0	0	0	0	0	0	0	0	0	0	0	0	0	0	0	0	0	0	0	0	0	0	0	0	0	0	0	0	0	0	0	0	0	0	0	0	0	0	0	0
JQ801184.1.1511	D_0__Bacteria, D_1__Proteobacteria, D_2__Gammaproteobacteria, D_3__Xanthomonadales, D_4__Xanthomonadaceae, D_5__Lysobacter, Ambiguous_taxa	1	0	0	0	0	1	0	0	0	0	0	0	0	0	0	0	0	0	0	0	0	0	0	0	0	0	0	0	0	0	0	0	0	0	0	0	0	0	0	0	0	0	0	0	0	0	0	0
KC494304.1.1511	D_0__Bacteria, D_1__Firmicutes, D_2__Bacilli, D_3__Bacillales, D_4__Bacillaceae, D_5__Bacillus, Ambiguous_taxa	1	0	0	0	0	0	0	0	0	0	0	0	0	0	0	0	0	0	0	0	0	0	0	0	0	0	0	0	0	0	0	0	0	0	0	0	0	0	0	0	0	0	0	0	0	0	0	0
KC541523.1.1526	D_0__Bacteria, D_1__Proteobacteria, D_2__Gammaproteobacteria, D_3__Betaproteobacteriales, D_4__Burkholderiaceae, D_5__Massilia, D_6__uncultured bacterium	78733	0	11	5	9	144	0	334	824	228	2	1	0	6	0	8	32	51	15	58	6	15	58	44	133	1	0	1	53	2	23	21	1	0	67	8	0	37	99	326	0	30	5	4	31	0	55	0
KC907305.1.1511	D_0__Bacteria, D_1__Proteobacteria, D_2__Gammaproteobacteria, D_3__Aeromonadales, D_4__Aeromonadaceae, D_5__Aeromonas, Ambiguous_taxa	8	0	0	0	0	0	0	0	0	0	0	0	0	0	0	0	0	0	0	0	0	0	0	0	0	0	0	0	0	0	0	0	0	0	0	0	0	0	0	0	0	0	0	0	0	0	0	0
KF441650.1.1527	D_0__Bacteria, D_1__Proteobacteria, D_2__Gammaproteobacteria, D_3__Betaproteobacteriales, D_4__Burkholderiaceae, D_5__Curvibacter, Ambiguous_taxa	10257	0	0	0	0	0	0	0	0	0	0	0	0	0	0	0	0	0	0	0	1	0	0	0	0	0	0	0	0	0	12	0	0	0	0	0	0	0	0	0	0	0	0	0	0	0	0	0
KF494528.1.1511	D_0__Bacteria, D_1__Proteobacteria, D_2__Gammaproteobacteria, D_3__Betaproteobacteriales, D_4__TRA3-20, Ambiguous_taxa, Ambiguous_taxa	263	0	0	0	0	0	0	0	0	13	0	0	0	0	0	0	0	0	0	0	0	0	0	0	0	0	0	0	0	0	0	0	0	0	0	0	0	0	0	0	0	0	0	0	0	0	0	0
KR088545.1.1511	D_0__Bacteria, D_1__Actinobacteria, D_2__Actinobacteria, D_3__Corynebacteriales, D_4__Nocardiaceae, D_5__Rhodococcus, D_6__Rhodococcus sp. S22	1	0	0	0	0	0	0	0	0	0	0	0	0	0	0	0	0	0	0	0	0	0	0	0	0	0	0	0	0	0	0	0	0	0	0	0	0	1	0	0	0	0	0	0	0	0	0	0
KU586631.1.1524	D_0__Bacteria, D_1__Proteobacteria, D_2__Gammaproteobacteria, D_3__Betaproteobacteriales, D_4__Burkholderiaceae, D_5__Polaromonas, Ambiguous_taxa	227	0	0	0	0	4	0	0	0	0	0	0	0	0	0	0	0	0	0	0	0	0	0	0	0	0	0	0	0	0	0	0	0	0	0	0	0	0	0	0	0	0	0	0	0	0	11	0
KX161735.1.1535	D_0__Bacteria, D_1__Proteobacteria, D_2__Gammaproteobacteria, D_3__Betaproteobacteriales, D_4__Burkholderiaceae, D_5__Tibeticola, Ambiguous_taxa	60	13	0	0	10	0	0	0	0	1	0	0	0	0	0	0	0	0	0	0	0	0	0	0	0	0	0	0	0	0	0	0	0	0	0	0	0	0	0	0	0	0	0	0	0	0	25	0
LMMJ01000001.897517.899055	D_0__Bacteria, D_1__Actinobacteria, D_2__Actinobacteria, D_3__Micrococcales, D_4__Microbacteriaceae, D_5__Curtobacterium, Ambiguous_taxa	15	0	0	0	0	0	0	0	0	0	0	0	0	0	0	0	0	0	0	0	0	0	0	0	1	0	0	0	0	0	0	0	0	0	0	0	0	0	12	0	0	0	0	0	0	0	0	0
MAST01000052.202.1739	D_0__Bacteria, D_1__Actinobacteria, D_2__Actinobacteria, D_3__Micrococcales, D_4__Intrasporangiaceae, D_5__Humibacillus, Ambiguous_taxa	505	0	0	0	0	0	0	0	0	0	0	0	0	0	0	0	0	0	0	0	0	0	0	0	0	0	0	0	0	0	0	0	0	0	0	0	0	0	0	0	0	0	0	0	0	0	0	0
MUHU01000009.405.1915	D_0__Bacteria, D_1__Proteobacteria, D_2__Gammaproteobacteria, D_3__Betaproteobacteriales, D_4__Burkholderiaceae, D_5__Derxia, Ambiguous_taxa	40	0	0	0	0	0	0	0	0	0	0	0	0	0	0	0	0	0	0	0	0	0	0	0	0	0	0	0	0	0	0	0	0	0	0	0	0	0	0	0	0	0	0	0	0	0	0	0
AB299978.1.1516	D_0__Bacteria, D_1__Proteobacteria, D_2__Gammaproteobacteria, D_3__Xanthomonadales, D_4__Xanthomonadaceae, D_5__Lysobacter, Ambiguous_taxa	67	0	0	0	0	0	0	0	0	0	0	0	0	0	0	0	0	0	0	0	0	0	0	0	0	0	0	0	0	0	0	0	0	0	0	0	0	0	0	0	0	44	0	0	0	0	0	0
AB480711.1.1527	D_0__Bacteria, D_1__Proteobacteria, D_2__Gammaproteobacteria, D_3__Betaproteobacteriales, D_4__Burkholderiaceae, D_5__uncultured, Ambiguous_taxa	3631	27	117	10	0	14	1	1	0	0	6	42	0	0	5	0	0	0	0	0	0	0	0	7	2	0	0	0	2	0	13	0	0	0	0	0	52	0	0	0	0	0	11	0	0	0	0	0
AB745416.1.1513	D_0__Bacteria, D_1__Proteobacteria, D_2__Gammaproteobacteria, D_3__Pseudomonadales, D_4__Moraxellaceae, D_5__Psychrobacter, D_6__uncultured bacterium	387	0	0	0	0	0	0	0	0	29	0	0	0	0	0	0	0	0	38	0	0	0	0	0	0	0	0	0	0	0	0	0	0	0	0	0	0	0	0	0	0	0	0	0	0	0	0	0
AM084006.1.1518	D_0__Bacteria, D_1__Proteobacteria, D_2__Gammaproteobacteria, D_3__Betaproteobacteriales, D_4__Burkholderiaceae, D_5__Acidovorax, D_6__Acidovorax caeni	57	0	0	0	0	0	0	0	0	0	0	0	0	0	0	0	0	0	0	0	0	0	0	0	0	0	0	0	0	0	0	0	0	0	0	0	0	0	0	0	0	0	0	0	0	0	0	0
AOIX01038262.3063.4572	D_0__Bacteria, D_1__Bacteroidetes, D_2__Bacteroidia, D_3__Sphingobacteriales, D_4__Sphingobacteriaceae, D_5__Sphingobacterium, Ambiguous_taxa	4206	20	0	0	0	291	21	52	0	14	0	9	0	0	0	0	0	0	0	0	0	0	0	0	0	0	0	0	58	13	50	1	0	0	0	0	0	0	41	0	0	38	0	24	28	0	0	0
ATYT01000011.18518.20027	D_0__Bacteria, D_1__Actinobacteria, D_2__Actinobacteria, D_3__Pseudonocardiales, D_4__Pseudonocardiaceae, D_5__Thermocrispum, Ambiguous_taxa	8	0	0	0	0	0	0	0	0	0	0	0	0	0	0	0	0	0	0	0	0	0	0	0	0	0	0	0	0	0	0	0	0	0	0	0	0	0	0	0	0	0	0	0	0	0	0	0
AWUX01000007.243.1760	D_0__Bacteria, D_1__Bacteroidetes, D_2__Bacteroidia, D_3__Bacteroidales, D_4__Porphyromonadaceae, D_5__Porphyromonas, D_6__Porphyromonas sp. oral taxon 278 str. W7784	2	0	0	0	0	0	0	0	2	0	0	0	0	0	0	0	0	0	0	0	0	0	0	0	0	0	0	0	0	0	0	0	0	0	0	0	0	0	0	0	0	0	0	0	0	0	0	0
AY264287.1.1514	D_0__Bacteria, D_1__Proteobacteria, D_2__Gammaproteobacteria, D_3__Betaproteobacteriales, D_4__Chitinibacteraceae, Ambiguous_taxa, Ambiguous_taxa	1	0	0	0	0	0	0	0	0	0	0	0	0	0	0	0	0	0	0	0	0	0	0	0	0	0	0	0	0	0	0	0	0	0	0	0	0	0	0	0	0	0	0	0	0	0	0	0
BAKF01000105.90.1599	D_0__Bacteria, D_1__Bacteroidetes, D_2__Bacteroidia, D_3__Bacteroidales, D_4__Prevotellaceae, D_5__Prevotella, Ambiguous_taxa	54	0	0	0	0	0	0	0	0	0	0	0	0	0	0	0	0	0	0	0	0	0	0	0	0	0	0	0	0	0	0	0	0	0	0	0	0	0	0	0	0	0	0	0	0	0	0	0
CEAN01004557.3388.4897	D_0__Bacteria, D_1__Firmicutes, D_2__Clostridia, D_3__Clostridiales, D_4__Lachnospiraceae, D_5__uncultured, D_6__gut metagenome	113	0	0	0	0	0	0	0	0	0	0	0	0	0	0	0	0	0	0	0	0	0	0	0	0	0	0	0	0	0	0	0	0	0	0	0	0	0	0	0	0	0	0	0	0	0	78	0
CP000539.1248578.1250099	D_0__Bacteria, D_1__Proteobacteria, D_2__Gammaproteobacteria, D_3__Betaproteobacteriales, D_4__Burkholderiaceae, D_5__Diaphorobacter, D_6__Acidovorax sp. JS42	1706	0	0	4	1	0	0	0	0	0	0	0	0	0	0	0	0	0	0	0	0	0	0	0	0	0	0	0	0	0	1	0	0	0	0	0	0	0	0	0	0	0	0	0	0	0	0	0
CP009057.4969468.4971009	D_0__Bacteria, D_1__Bacteroidetes, D_2__Bacteroidia, D_3__Bacteroidales, D_4__Bacteroidaceae, D_5__Bacteroides, Ambiguous_taxa	648	0	0	0	0	0	0	0	0	0	0	0	0	0	0	0	0	0	0	0	0	0	0	0	0	0	0	0	0	0	0	0	0	0	0	0	0	0	0	0	0	0	0	0	0	0	36	0
CP009278.1211709.1213238	D_0__Bacteria, D_1__Bacteroidetes, D_2__Bacteroidia, D_3__Sphingobacteriales, D_4__Sphingobacteriaceae, D_5__Sphingobacterium, Ambiguous_taxa	2	0	0	0	0	0	0	0	0	0	0	0	0	0	0	0	0	0	0	0	0	0	0	0	0	0	0	0	0	0	0	0	0	0	0	0	0	0	0	0	0	0	0	0	0	0	0	0
CP019158.175094.176630	D_0__Bacteria, D_1__Bacteroidetes, D_2__Bacteroidia, D_3__Sphingobacteriales, D_4__Sphingobacteriaceae, D_5__Sphingobacterium, Ambiguous_taxa	693	0	0	0	0	0	0	0	0	0	0	0	0	0	0	0	0	0	0	0	0	0	0	0	0	0	0	0	0	0	0	0	0	0	5	0	4	0	1	0	0	0	1	0	0	0	0	0
CR931997.108684.110210	D_0__Bacteria, D_1__Actinobacteria, D_2__Actinobacteria, D_3__Corynebacteriales, D_4__Corynebacteriaceae, D_5__Corynebacterium 1, D_6__Corynebacterium jeikeium K411	31	0	0	0	0	0	0	0	0	0	0	0	0	0	0	0	0	0	0	0	0	0	0	0	0	0	0	0	0	0	0	0	0	0	0	0	0	0	0	0	0	0	0	0	0	0	0	0
DQ069217.1.1510	D_0__Bacteria, D_1__Proteobacteria, D_2__Gammaproteobacteria, D_3__Aeromonadales, D_4__Aeromonadaceae, D_5__Aeromonas, D_6__uncultured gamma proteobacterium	4	0	0	0	0	0	0	0	0	0	0	0	0	0	0	0	0	0	0	0	0	0	0	0	0	0	0	0	0	0	0	0	0	0	0	0	0	0	0	0	0	0	0	0	0	0	0	0
DQ279316.1.1510	D_0__Bacteria, D_1__Proteobacteria, D_2__Gammaproteobacteria, D_3__Pseudomonadales, D_4__Pseudomonadaceae, D_5__Pseudomonas, D_6__uncultured Pseudomonas sp.	122	0	0	0	0	0	0	0	0	0	0	1	0	0	1	0	0	0	0	0	0	0	0	0	0	0	0	0	0	0	0	0	0	0	0	0	0	0	0	0	0	0	0	0	0	0	0	0
EU881328.1.1511	D_0__Bacteria, D_1__Proteobacteria, D_2__Gammaproteobacteria, D_3__Diplorickettsiales, D_4__Diplorickettsiaceae, D_5__uncultured, Ambiguous_taxa	98	0	0	0	0	0	0	0	0	0	0	0	0	0	0	0	0	0	0	0	0	0	0	0	0	0	25	0	0	0	0	0	0	0	0	0	0	0	0	0	0	0	0	0	0	0	0	0
FJ801219.1.1511	D_0__Bacteria, D_1__Proteobacteria, D_2__Gammaproteobacteria, D_3__Xanthomonadales, D_4__Xanthomonadaceae, D_5__Arenimonas, Ambiguous_taxa	39	0	0	0	0	0	35	0	0	0	0	0	0	0	0	0	0	0	0	0	0	0	0	0	0	0	0	0	0	0	0	0	0	0	0	0	0	0	0	0	0	0	0	0	0	0	0	0
FJ983024.1.1520	D_0__Bacteria, D_1__Bacteroidetes, D_2__Bacteroidia, D_3__Flavobacteriales, D_4__Flavobacteriaceae, D_5__Capnocytophaga, D_6__uncultured bacterium	148	0	0	0	1	0	66	0	0	0	0	0	0	0	0	0	0	0	0	0	0	0	0	0	0	0	0	0	0	0	0	0	0	0	0	0	0	0	0	1	27	0	0	0	0	0	0	0
FM209332.1.1516	D_0__Bacteria, D_1__Proteobacteria, D_2__Gammaproteobacteria, D_3__Betaproteobacteriales, D_4__Burkholderiaceae, D_5__Rhizobacter, Ambiguous_taxa	31	0	0	0	0	0	0	0	0	0	0	0	0	0	0	0	0	0	0	0	0	0	0	0	0	0	0	0	0	0	0	0	0	0	14	0	0	0	0	0	0	0	0	0	0	0	0	0
FM213018.1.1526	D_0__Bacteria, D_1__Proteobacteria, D_2__Gammaproteobacteria, D_3__Xanthomonadales, D_4__Rhodanobacteraceae, D_5__Tahibacter, Ambiguous_taxa	1	0	0	0	1	0	0	0	0	0	0	0	0	0	0	0	0	0	0	0	0	0	0	0	0	0	0	0	0	0	0	0	0	0	0	0	0	0	0	0	0	0	0	0	0	0	0	0
FPLP01001735.2.1511	D_0__Bacteria, D_1__Bacteroidetes, D_2__Bacteroidia, D_3__Chitinophagales, D_4__uncultured, Ambiguous_taxa, Ambiguous_taxa	104	0	0	0	0	0	0	0	0	0	0	0	0	0	0	0	0	0	0	0	0	0	0	0	0	0	0	0	0	0	0	0	0	0	0	0	0	0	0	0	0	0	0	0	0	0	0	0
FPLS01000843.11.1520	D_0__Bacteria, D_1__Proteobacteria, D_2__Gammaproteobacteria, D_3__Xanthomonadales, D_4__Rhodanobacteraceae, D_5__Dokdonella, D_6__metagenome	180	0	0	0	0	0	0	0	0	0	0	0	0	0	0	0	0	0	0	0	0	0	0	0	0	0	0	0	0	0	0	0	0	0	0	0	0	0	0	0	0	0	0	0	0	0	0	0
FPLS01042243.15.1524	D_0__Bacteria, D_1__Proteobacteria, D_2__Gammaproteobacteria, D_3__Betaproteobacteriales, D_4__Burkholderiaceae, D_5__Ramlibacter, Ambiguous_taxa	11	0	0	0	0	0	0	0	0	0	0	0	0	0	0	0	0	0	0	0	0	0	0	0	0	0	0	0	0	0	0	0	0	0	0	0	0	0	5	0	0	0	0	0	0	0	0	0
FPLS01056823.12.1521	D_0__Bacteria, D_1__Proteobacteria, D_2__Gammaproteobacteria, D_3__Cellvibrionales, D_4__Porticoccaceae, D_5__Porticoccus, D_6__metagenome	233	0	0	0	0	0	0	0	0	0	0	0	0	0	0	0	0	0	0	0	0	0	0	0	0	0	0	0	0	0	0	0	0	0	0	0	0	0	0	0	0	0	0	0	0	0	0	0
FPLS01060969.14.1523	D_0__Bacteria, D_1__Proteobacteria, D_2__Gammaproteobacteria, D_3__Pseudomonadales, D_4__Moraxellaceae, D_5__uncultured, Ambiguous_taxa	1101	0	0	0	0	0	0	0	0	0	0	8	0	0	0	0	0	0	0	0	0	0	0	0	0	0	0	0	0	0	0	0	0	0	7	0	0	0	0	0	0	0	0	0	0	0	0	0
FR729922.1.1546	D_0__Bacteria, D_1__Proteobacteria, D_2__Gammaproteobacteria, D_3__Betaproteobacteriales, D_4__Burkholderiaceae, D_5__Aquabacterium, Ambiguous_taxa	7	0	0	0	0	0	0	0	0	0	0	0	0	0	0	0	0	0	0	0	0	0	0	0	0	0	0	0	0	0	0	0	0	0	0	0	0	0	0	0	0	0	0	0	0	0	0	0
FVUK01000005.9204.10713	D_0__Bacteria, D_1__Actinobacteria, D_2__Actinobacteria, D_3__Micrococcales, D_4__Micrococcaceae, D_5__Rothia, Ambiguous_taxa	34	1	0	23	0	0	0	0	0	0	0	0	0	0	0	0	0	0	0	0	0	0	0	0	0	0	0	0	0	0	0	0	0	0	0	0	0	0	0	0	0	0	0	0	0	0	0	0
HE681323.1.1519	D_0__Bacteria, D_1__Firmicutes, D_2__Clostridia, D_3__Clostridiales, D_4__Lachnospiraceae, D_5__Oribacterium, Ambiguous_taxa	1	0	0	0	0	0	0	0	0	0	0	0	0	0	0	0	0	0	0	0	0	0	0	0	0	0	0	0	0	0	0	0	0	0	0	0	0	0	0	0	0	0	0	0	0	0	0	0
HK556831.10.1519	D_0__Bacteria, D_1__Bacteroidetes, D_2__Bacteroidia, D_3__Bacteroidales, D_4__Prevotellaceae, D_5__Prevotella 2, D_6__unidentified	27	0	0	0	0	0	0	0	0	0	0	0	0	0	0	0	0	0	0	0	0	0	0	0	0	0	0	0	0	0	0	0	0	0	0	0	0	0	0	0	0	0	0	0	0	0	0	0
HM159974.1.1513	D_0__Bacteria, D_1__Proteobacteria, D_2__Gammaproteobacteria, D_3__Enterobacteriales, D_4__Enterobacteriaceae, D_5__Klebsiella, D_6__uncultured Klebsiella sp.	296	0	0	0	0	0	3	0	0	0	0	0	0	0	0	0	16	1	0	0	0	0	7	0	18	0	0	0	0	0	0	0	0	0	0	0	0	0	5	0	0	0	0	0	0	0	0	0
HQ597349.1.1510	D_0__Bacteria, D_1__Acidobacteria, D_2__Subgroup 6, D_3__uncultured Acidobacteria bacterium, D_4__uncultured Acidobacteria bacterium, D_5__uncultured Acidobacteria bacterium, D_6__uncultured Acidobacteria bacterium	5	0	0	0	0	0	0	0	0	0	0	0	0	2	0	0	0	0	0	0	0	0	0	0	0	0	0	0	0	0	0	0	0	0	0	0	0	0	0	0	0	0	0	0	0	0	0	0
JF740045.1.1523	D_0__Bacteria, D_1__Proteobacteria, D_2__Gammaproteobacteria, D_3__Pseudomonadales, D_4__Pseudomonadaceae, D_5__Pseudomonas, Ambiguous_taxa	1538	0	0	0	0	0	0	3	0	0	0	0	0	0	0	0	4	0	0	0	0	0	23	17	0	0	0	0	0	0	0	0	0	0	0	0	0	0	0	0	0	0	0	0	0	0	0	0
JF779685.1.1512	D_0__Bacteria, D_1__Proteobacteria, D_2__Gammaproteobacteria, D_3__Legionellales, D_4__Legionellaceae, D_5__Legionella, D_6__Legionella massiliensis	10	0	0	0	10	0	0	0	0	0	0	0	0	0	0	0	0	0	0	0	0	0	0	0	0	0	0	0	0	0	0	0	0	0	0	0	0	0	0	0	0	0	0	0	0	0	0	0
JF830174.1.1513	D_0__Bacteria, D_1__Proteobacteria, D_2__Gammaproteobacteria, D_3__Enterobacteriales, D_4__Enterobacteriaceae, D_5__Plesiomonas, D_6__uncultured bacterium	10	0	0	0	0	0	0	0	0	0	0	0	0	0	0	0	0	0	0	0	0	0	0	0	0	0	0	0	0	0	0	0	0	0	0	0	0	0	0	0	0	0	0	0	0	0	0	0
JN053269.1.1515	D_0__Bacteria, D_1__Proteobacteria, D_2__Gammaproteobacteria, D_3__Enterobacteriales, D_4__Enterobacteriaceae, D_5__Enterobacter, D_6__Enterobacter sp. BMC3	5	0	0	0	0	0	0	0	0	0	0	0	0	0	0	0	0	0	0	0	0	0	0	0	0	0	0	0	0	0	0	0	0	2	0	0	0	0	0	0	0	0	0	0	0	0	0	0
JN579992.1.1510	D_0__Bacteria, D_1__Bacteroidetes, D_2__Bacteroidia, D_3__Flavobacteriales, D_4__Flavobacteriaceae, D_5__Flavobacterium, D_6__uncultured bacterium	101	0	0	0	0	0	0	0	0	0	0	0	0	0	0	0	0	0	0	0	0	0	1	0	0	0	0	0	0	0	0	0	0	0	0	0	0	0	0	0	0	0	0	0	0	0	0	0
JQ072932.1.1511	D_0__Bacteria, D_1__Proteobacteria, D_2__Deltaproteobacteria, D_3__Thermodesulfobacteriales, D_4__Thermodesulfobacteriaceae, D_5__uncultured, D_6__uncultured prokaryote	1	0	0	0	0	0	0	0	0	0	0	0	0	0	0	0	0	0	0	0	0	0	0	0	0	0	0	0	0	0	0	0	0	0	0	0	0	0	0	0	0	0	0	0	0	0	0	0
JTKY01000052.277.1786	D_0__Bacteria, D_1__Proteobacteria, D_2__Gammaproteobacteria, D_3__Betaproteobacteriales, D_4__Burkholderiaceae, D_5__Tepidimonas, Ambiguous_taxa	19	0	0	0	0	0	0	0	0	0	0	0	0	0	0	0	0	0	0	0	0	0	0	0	0	0	0	0	0	0	0	0	0	0	0	0	0	0	0	0	0	0	0	0	0	0	0	0
KC252768.1.1518	D_0__Bacteria, D_1__Bacteroidetes, D_2__Bacteroidia, D_3__Sphingobacteriales, D_4__Sphingobacteriaceae, D_5__Sphingobacterium, Ambiguous_taxa	15	0	0	0	0	0	0	0	0	0	0	0	0	0	0	0	0	0	0	0	0	0	0	0	0	0	0	0	0	0	0	0	0	0	0	0	0	0	0	0	0	0	0	0	0	0	0	0
KF414342.1.1522	D_0__Bacteria, D_1__Proteobacteria, D_2__Gammaproteobacteria, D_3__Betaproteobacteriales, D_4__Burkholderiaceae, D_5__Polaromonas, D_6__uncultured Polaromonas sp.	575	0	0	0	0	0	0	0	0	0	0	0	0	0	0	0	0	0	0	0	0	0	0	0	5	0	0	0	0	0	0	0	0	0	0	0	0	0	8	0	0	0	0	0	0	0	0	0
KF428113.1.1510	D_0__Bacteria, D_1__Proteobacteria, D_2__Gammaproteobacteria, D_3__Aeromonadales, D_4__Aeromonadaceae, D_5__Aeromonas, D_6__uncultured bacterium	37	0	0	0	0	0	0	0	0	1	0	0	0	0	0	0	0	0	0	0	0	0	0	0	0	0	0	0	0	0	0	0	0	0	1	0	0	0	0	0	0	0	0	0	0	0	0	0
KM200757.1.1510	D_0__Bacteria, D_1__Proteobacteria, D_2__Deltaproteobacteria, D_3__Myxococcales, D_4__Haliangiaceae, D_5__Haliangium, Ambiguous_taxa	145	0	0	0	0	0	0	0	0	0	0	0	0	0	0	0	0	0	0	0	0	0	0	0	0	0	0	0	0	0	0	0	0	0	0	0	0	0	0	0	0	0	0	0	0	0	0	0
KM978257.1.1522	D_0__Bacteria, D_1__Actinobacteria, D_2__Actinobacteria, D_3__Micrococcales, D_4__Brevibacteriaceae, D_5__Brevibacterium, Ambiguous_taxa	8	0	0	0	0	0	0	0	0	0	0	0	0	0	0	0	0	0	0	0	0	0	0	0	0	0	0	0	0	0	0	0	0	0	0	0	0	0	0	0	0	0	0	0	0	0	0	0
KX180895.1.1513	D_0__Bacteria, D_1__Proteobacteria, D_2__Gammaproteobacteria, D_3__Aeromonadales, D_4__Aeromonadaceae, D_5__Aeromonas, D_6__uncultured Aeromonas sp.	3	0	0	0	0	0	0	0	0	0	0	0	0	0	0	0	0	0	0	0	0	0	0	0	0	0	0	0	0	0	0	0	0	0	0	0	0	0	0	0	0	0	0	0	0	0	0	0
KY621803.1.1522	D_0__Bacteria, D_1__Proteobacteria, D_2__Gammaproteobacteria, D_3__Pseudomonadales, D_4__Pseudomonadaceae, D_5__Pseudomonas, Ambiguous_taxa	8	1	0	1	0	0	0	0	0	0	0	0	0	0	0	0	0	0	0	0	0	0	0	0	0	0	0	0	0	0	0	0	0	0	0	0	0	0	0	0	0	0	0	0	0	0	0	0
LKIU01000005.690891.692429	D_0__Bacteria, D_1__Actinobacteria, D_2__Actinobacteria, D_3__Micrococcales, D_4__Micrococcaceae, D_5__Arthrobacter, Ambiguous_taxa	12	0	0	0	0	0	0	0	0	0	0	0	0	0	0	0	0	0	0	0	0	0	0	0	0	0	0	0	4	0	0	0	0	0	0	0	0	0	0	0	0	0	0	0	0	0	0	0
AB480775.1.1510	D_0__Bacteria, D_1__Proteobacteria, D_2__Gammaproteobacteria, D_3__Enterobacteriales, D_4__Enterobacteriaceae, D_5__Erwinia, Ambiguous_taxa	177	0	0	1	0	0	0	0	0	0	0	0	0	0	9	0	0	0	0	0	0	0	0	0	0	0	0	0	0	0	0	0	0	0	0	0	0	0	0	0	0	0	0	0	0	0	0	0
ADET01000004.313.1851	D_0__Bacteria, D_1__Actinobacteria, D_2__Actinobacteria, D_3__Bifidobacteriales, D_4__Bifidobacteriaceae, D_5__Gardnerella, Ambiguous_taxa	220	0	0	0	0	56	0	0	0	0	0	0	0	0	0	0	0	0	0	0	0	0	0	0	0	0	0	0	0	0	0	0	0	0	0	0	0	0	0	0	0	0	0	0	0	0	0	0
AF078760.1.1513	D_0__Bacteria, D_1__Proteobacteria, D_2__Gammaproteobacteria, D_3__Betaproteobacteriales, D_4__Burkholderiaceae, D_5__Acidovorax, Ambiguous_taxa	325	0	0	0	0	0	0	0	0	0	0	0	0	0	0	0	0	6	15	0	0	0	15	1	7	0	0	0	0	1	0	0	0	12	11	0	0	0	4	0	0	0	0	0	0	0	0	0
AM072820.1.1525	D_0__Bacteria, D_1__Actinobacteria, D_2__Actinobacteria, D_3__Micrococcales, D_4__Microbacteriaceae, D_5__Leucobacter, Ambiguous_taxa	325	0	0	0	0	0	0	0	0	0	0	0	0	0	0	0	0	0	0	0	0	0	0	0	0	0	0	0	0	0	0	0	0	0	6	0	12	0	0	0	0	0	0	0	0	0	0	0
AY212560.1.1515	D_0__Bacteria, D_1__Proteobacteria, D_2__Gammaproteobacteria, D_3__Betaproteobacteriales, D_4__Burkholderiaceae, Ambiguous_taxa, Ambiguous_taxa	713	0	0	0	0	39	0	0	0	0	0	6	0	0	0	2	0	0	0	0	0	0	0	0	0	0	0	0	0	0	0	0	0	0	7	0	0	0	0	0	0	0	0	0	0	0	0	0
AY212633.1.1521	D_0__Bacteria, D_1__Proteobacteria, D_2__Gammaproteobacteria, D_3__Betaproteobacteriales, D_4__Burkholderiaceae, D_5__Diaphorobacter, D_6__uncultured bacterium	1408	0	0	0	0	0	0	0	0	0	0	0	0	0	0	0	0	0	0	0	0	0	0	0	0	0	0	0	0	0	0	0	0	0	0	0	0	0	0	0	0	0	0	0	0	0	0	0
BANP01000069.3784.5292	D_0__Bacteria, D_1__Proteobacteria, D_2__Gammaproteobacteria, D_3__Betaproteobacteriales, D_4__Burkholderiaceae, D_5__Acidovorax, Ambiguous_taxa	1480	0	0	62	0	114	3	47	33	87	0	5	5	25	0	4	15	48	0	12	3	39	9	2	0	0	0	0	8	0	0	0	0	0	0	0	0	0	3	0	0	0	2	0	0	0	0	1
BCYP01000048.3838.5346	D_0__Bacteria, D_1__Proteobacteria, D_2__Gammaproteobacteria, D_3__Betaproteobacteriales, D_4__Burkholderiaceae, D_5__Mitsuaria, Ambiguous_taxa	509	0	0	0	0	0	0	0	0	0	0	0	2	0	0	0	17	12	53	0	0	0	17	0	3	0	0	21	30	0	2	0	0	0	6	0	0	0	24	0	0	0	0	0	0	0	0	0
CP002449.4002305.4003821	D_0__Bacteria, D_1__Proteobacteria, D_2__Gammaproteobacteria, D_3__Betaproteobacteriales, D_4__Burkholderiaceae, D_5__Alicycliphilus, Ambiguous_taxa	326	0	1	2	2	3	2	0	0	0	0	0	0	0	0	0	21	0	0	0	0	0	1	0	0	0	0	0	2	0	0	0	0	0	0	0	0	0	0	1	0	1	0	0	0	0	0	0
CP012073.1787171.1788707	D_0__Bacteria, D_1__Proteobacteria, D_2__Gammaproteobacteria, D_3__Betaproteobacteriales, D_4__Burkholderiaceae, D_5__Comamonas, Ambiguous_taxa	14	0	0	0	0	0	14	0	0	0	0	0	0	0	0	0	0	0	0	0	0	0	0	0	0	0	0	0	0	0	0	0	0	0	0	0	0	0	0	0	0	0	0	0	0	0	0	0
DQ059301.1.1513	D_0__Bacteria, D_1__Proteobacteria, D_2__Gammaproteobacteria, D_3__Pseudomonadales, D_4__Pseudomonadaceae, D_5__Pseudomonas, Ambiguous_taxa	183	0	0	0	0	0	0	2	15	0	0	0	0	0	0	1	0	0	0	0	0	0	0	0	0	0	0	0	0	0	0	0	0	0	0	0	0	1	0	0	0	0	0	0	0	0	0	2
DQ110881.1.1522	D_0__Bacteria, D_1__Actinobacteria, D_2__Actinobacteria, D_3__Corynebacteriales, D_4__Nocardiaceae, D_5__Gordonia, Ambiguous_taxa	22	0	0	0	0	0	0	0	0	0	0	0	0	0	0	0	0	0	0	0	0	0	0	0	0	0	0	0	0	0	0	0	0	0	0	0	0	0	0	0	0	0	0	0	0	0	0	0
EU015100.1.1509	D_0__Bacteria, D_1__Proteobacteria, D_2__Gammaproteobacteria, D_3__Xanthomonadales, D_4__Rhodanobacteraceae, D_5__Rhodanobacter, D_6__uncultured bacterium	84	0	0	0	0	0	0	0	0	0	0	0	0	0	0	0	28	0	14	0	0	0	11	21	0	0	0	0	3	0	1	0	0	0	0	0	0	0	0	0	0	0	0	0	0	0	0	0
EU289443.1.1512	D_0__Bacteria, D_1__Actinobacteria, D_2__Thermoleophilia, D_3__Solirubrobacterales, D_4__Solirubrobacteraceae, D_5__Solirubrobacter, Ambiguous_taxa	2	0	0	0	0	0	0	0	0	2	0	0	0	0	0	0	0	0	0	0	0	0	0	0	0	0	0	0	0	0	0	0	0	0	0	0	0	0	0	0	0	0	0	0	0	0	0	0
EU937837.1.1527	D_0__Bacteria, D_1__Nitrospirae, D_2__Nitrospira, D_3__Nitrospirales, D_4__Nitrospiraceae, D_5__Nitrospira, D_6__uncultured bacterium	114	0	0	0	0	0	0	0	0	0	0	0	0	0	0	0	0	0	0	0	0	0	0	0	0	0	0	0	0	0	0	0	0	0	0	0	0	0	0	0	0	0	0	0	0	0	0	0
FM161354.1.1520	D_0__Bacteria, D_1__Proteobacteria, D_2__Gammaproteobacteria, D_3__Betaproteobacteriales, D_4__Burkholderiaceae, D_5__Rhodoferax, Ambiguous_taxa	2	0	0	0	0	0	0	0	0	0	0	0	0	0	0	0	0	0	0	0	0	0	0	0	0	0	0	0	0	0	0	0	0	0	0	0	0	0	0	0	0	0	0	0	0	0	0	0
FM213062.1.1526	D_0__Bacteria, D_1__Proteobacteria, D_2__Gammaproteobacteria, D_3__Xanthomonadales, D_4__Rhodanobacteraceae, D_5__Tahibacter, D_6__uncultured bacterium	597	0	0	0	233	0	0	0	0	0	0	0	0	0	0	1	0	0	0	0	0	0	0	0	0	0	0	0	0	0	0	0	0	0	0	0	0	0	0	0	0	0	0	0	0	0	0	22
FM872766.1.1509	D_0__Bacteria, D_1__Proteobacteria, D_2__Deltaproteobacteria, D_3__Myxococcales, D_4__BIrii41, D_5__uncultured bacterium, D_6__uncultured bacterium	95	0	0	0	0	0	0	0	0	0	0	0	0	0	0	0	0	0	0	0	0	0	6	0	0	0	0	0	0	0	0	0	0	0	0	0	0	0	0	0	0	0	0	0	0	0	0	0
FN433042.1.1545	D_0__Bacteria, D_1__Actinobacteria, D_2__Actinobacteria, D_3__Micrococcales, D_4__Microbacteriaceae, D_5__Microbacterium, Ambiguous_taxa	2463	153	10	0	6	17	0	0	113	48	2	2	0	0	0	0	0	40	0	0	17	104	5	2	0	0	0	0	11	7	5	0	0	0	3	0	0	108	48	5	0	0	0	43	23	16	0	0
FN811200.1.1510	D_0__Bacteria, D_1__Proteobacteria, D_2__Gammaproteobacteria, D_3__Xanthomonadales, D_4__Xanthomonadaceae, D_5__Lysobacter, D_6__uncultured gamma proteobacterium	2	0	0	0	0	0	0	0	0	0	0	0	0	0	0	0	0	0	0	0	0	0	0	0	0	0	0	0	0	0	0	0	0	0	0	0	0	0	0	0	0	0	0	0	0	0	0	0
FPLK01000357.10.1518	D_0__Bacteria, D_1__Proteobacteria, D_2__Gammaproteobacteria, D_3__Betaproteobacteriales, D_4__Burkholderiaceae, D_5__Methylibium, Ambiguous_taxa	125	0	0	0	0	0	0	0	0	0	0	0	0	0	0	0	0	3	0	0	0	0	0	0	0	0	0	0	0	0	0	0	0	0	0	0	0	0	0	0	0	0	0	0	0	0	0	0
FPLP01001048.15.1523	D_0__Bacteria, D_1__Proteobacteria, D_2__Deltaproteobacteria, D_3__Myxococcales, D_4__Nannocystaceae, D_5__Nannocystis, Ambiguous_taxa	65	0	0	0	0	0	0	0	0	0	0	0	0	0	0	0	0	0	0	0	0	0	0	0	0	0	0	0	0	0	0	0	0	0	0	0	0	0	0	0	0	0	0	0	0	0	0	0
FPLS01011637.10.1518	D_0__Bacteria, D_1__Proteobacteria, D_2__Gammaproteobacteria, D_3__Pseudomonadales, D_4__Moraxellaceae, D_5__uncultured, D_6__metagenome	47	0	0	0	0	0	0	0	0	0	0	14	0	0	0	0	0	0	0	0	0	0	0	0	0	0	0	0	0	0	0	0	0	0	0	0	0	0	0	0	0	0	0	0	0	0	0	0
FPLS01018034.9.1517	D_0__Bacteria, D_1__Proteobacteria, D_2__Gammaproteobacteria, D_3__Betaproteobacteriales, D_4__Burkholderiaceae, Ambiguous_taxa, Ambiguous_taxa	24	0	0	0	0	0	0	0	0	0	0	1	0	0	0	0	0	0	0	1	0	0	0	0	0	0	0	0	0	0	0	0	0	0	0	0	0	0	0	0	0	0	0	0	0	0	0	0
FPLS01050758.17.1525	D_0__Bacteria, D_1__Proteobacteria, D_2__Gammaproteobacteria, D_3__Betaproteobacteriales, D_4__Burkholderiaceae, D_5__uncultured, Ambiguous_taxa	546	0	0	0	0	0	0	5	6	21	3	2	0	0	0	0	0	0	0	0	0	0	0	0	0	0	0	0	0	0	0	0	0	0	0	0	0	0	0	0	0	0	0	0	0	0	0	0
FR691489.1.1509	D_0__Bacteria, D_1__Proteobacteria, D_2__Gammaproteobacteria, D_3__Betaproteobacteriales, D_4__Methylophilaceae, D_5__Methylobacillus, D_6__uncultured bacterium	39	0	0	0	0	0	0	0	0	0	0	0	0	0	0	0	0	0	0	0	0	0	0	0	0	0	0	0	0	0	0	0	0	0	0	0	0	0	0	0	0	0	0	0	0	0	0	0
FR749719.1.1509	D_0__Bacteria, D_1__Proteobacteria, D_2__Gammaproteobacteria, D_3__Xanthomonadales, D_4__Rhodanobacteraceae, D_5__Dokdonella, D_6__uncultured gamma proteobacterium	1	0	0	0	0	0	0	0	0	0	0	0	0	1	0	0	0	0	0	0	0	0	0	0	0	0	0	0	0	0	0	0	0	0	0	0	0	0	0	0	0	0	0	0	0	0	0	0
FTMY01000025.3799.5331	D_0__Bacteria, D_1__Proteobacteria, D_2__Gammaproteobacteria, D_3__Betaproteobacteriales, D_4__Burkholderiaceae, Ambiguous_taxa, Ambiguous_taxa	18	0	0	0	0	0	0	0	0	0	0	0	0	0	0	0	0	0	0	0	0	0	0	0	0	0	0	0	2	0	4	0	0	0	0	0	0	0	0	0	0	0	0	0	0	0	0	0
FUIF01020797.400.1908	D_0__Bacteria, D_1__Proteobacteria, D_2__Gammaproteobacteria, D_3__Betaproteobacteriales, D_4__Burkholderiaceae, D_5__Acidovorax, D_6__marine metagenome	1	0	0	0	0	0	0	0	0	0	0	0	0	0	0	0	0	0	0	0	0	0	0	0	0	0	0	0	0	0	0	0	0	0	0	0	0	0	0	0	0	0	0	0	0	0	0	0
GQ302564.1.1516	D_0__Bacteria, D_1__Rokubacteria, D_2__NC10, D_3__Methylomirabilales, D_4__Methylomirabilaceae, D_5__wb1-A12, D_6__uncultured Aquificae bacterium	10	0	0	0	0	0	0	0	0	0	0	0	0	0	0	0	0	0	0	0	0	0	0	0	0	0	0	0	0	0	0	0	0	0	0	0	0	0	0	0	0	0	0	0	0	0	0	0
GQ355045.1.1509	D_0__Bacteria, D_1__Proteobacteria, D_2__Gammaproteobacteria, D_3__Alteromonadales, D_4__Shewanellaceae, D_5__Shewanella, D_6__uncultured Alteromonadales bacterium	1931	0	0	0	0	0	0	0	0	0	0	0	0	0	0	0	29	77	14	0	0	0	0	0	0	0	0	0	0	0	0	0	0	0	0	0	0	0	0	0	0	0	0	0	0	0	0	0
GQ389202.1.1509	D_0__Bacteria, D_1__Proteobacteria, D_2__Gammaproteobacteria, D_3__Betaproteobacteriales, D_4__Rhodocyclaceae, D_5__Dechlorosoma, D_6__uncultured bacterium	260	0	0	0	0	0	0	0	0	0	0	0	0	0	0	0	0	0	0	0	0	0	0	0	0	0	0	0	0	0	0	0	0	0	0	0	0	0	0	0	0	0	0	0	0	0	0	0
GQ396821.1.1509	D_0__Bacteria, D_1__Proteobacteria, D_2__Gammaproteobacteria, D_3__Betaproteobacteriales, D_4__SC-I-84, Ambiguous_taxa, Ambiguous_taxa	53	0	0	0	0	0	0	0	0	0	0	0	0	0	0	0	0	0	0	0	0	0	0	0	0	0	0	1	0	0	0	0	0	0	0	0	0	0	0	0	0	0	0	0	0	0	0	0
HQ120644.1.1514	D_0__Bacteria, D_1__Proteobacteria, D_2__Gammaproteobacteria, D_3__Diplorickettsiales, D_4__Diplorickettsiaceae, D_5__uncultured, D_6__uncultured bacterium	2	0	0	0	0	0	0	0	0	0	0	0	0	0	0	2	0	0	0	0	0	0	0	0	0	0	0	0	0	0	0	0	0	0	0	0	0	0	0	0	0	0	0	0	0	0	0	0
HQ597856.1.1509	D_0__Bacteria, D_1__Acidobacteria, D_2__Subgroup 6, D_3__uncultured Acidobacteria bacterium, D_4__uncultured Acidobacteria bacterium, D_5__uncultured Acidobacteria bacterium, D_6__uncultured Acidobacteria bacterium	10	0	0	0	0	0	0	0	0	0	0	0	0	0	0	0	0	0	0	0	0	0	0	0	0	0	0	0	0	0	0	0	0	0	0	0	6	0	0	0	0	0	0	0	0	0	0	0
JF830190.1.1516	D_0__Bacteria, D_1__Proteobacteria, D_2__Gammaproteobacteria, D_3__Pseudomonadales, D_4__Moraxellaceae, D_5__Acinetobacter, D_6__uncultured bacterium	2	0	0	0	0	0	0	0	0	0	0	0	0	0	0	0	0	0	1	0	0	0	0	0	0	0	0	0	0	0	0	0	0	0	0	0	0	0	0	0	0	0	0	0	0	0	0	0
JIAG01000008.154009.155517	D_0__Bacteria, D_1__Actinobacteria, D_2__Actinobacteria, D_3__Micrococcales, D_4__Micrococcaceae, D_5__Haematomicrobium, Ambiguous_taxa	1	0	0	0	0	0	0	0	0	0	0	0	0	0	0	0	0	0	0	0	0	0	0	0	0	0	0	0	0	0	0	0	0	0	0	0	0	0	0	0	0	0	0	0	0	0	0	0
JN182689.1.1509	D_0__Bacteria, D_1__Proteobacteria, D_2__Gammaproteobacteria, D_3__Pseudomonadales, D_4__Moraxellaceae, D_5__Psychrobacter, D_6__Psychrobacter sp. ANIOT05	49	0	0	0	0	0	2	0	0	2	0	1	0	3	0	0	0	0	0	0	0	0	0	0	0	0	0	0	0	0	0	0	0	0	0	0	0	0	0	0	0	0	0	1	0	0	0	0
JN868996.1.1521	D_0__Bacteria, D_1__Proteobacteria, D_2__Alphaproteobacteria, D_3__Rhodobacterales, D_4__Rhodobacteraceae, D_5__Pseudorhodobacter, Ambiguous_taxa	133	0	0	0	0	0	0	0	0	0	0	0	0	0	0	0	0	0	0	0	0	0	0	0	0	0	0	0	0	0	0	0	0	0	0	0	0	0	0	0	0	0	0	0	0	0	0	0
JQ861837.1.1523	D_0__Bacteria, D_1__Proteobacteria, D_2__Gammaproteobacteria, D_3__Betaproteobacteriales, D_4__Burkholderiaceae, D_5__Leptothrix, Ambiguous_taxa	168	0	0	0	0	0	0	0	0	0	0	0	0	0	0	0	0	0	0	0	0	0	0	0	0	0	0	0	0	0	0	0	0	0	0	0	0	0	0	0	0	0	0	0	0	0	0	0
JVRG01000020.3417.4925	D_0__Bacteria, D_1__Actinobacteria, D_2__Actinobacteria, D_3__Micrococcales, D_4__Micrococcaceae, D_5__Rothia, D_6__Rothia mucilaginosa	44	0	0	0	0	0	0	0	0	0	0	0	0	0	0	0	0	0	0	0	0	0	0	0	0	0	0	0	0	0	7	0	0	0	0	0	0	0	0	0	0	0	0	0	0	0	0	0
KC541176.1.1524	D_0__Bacteria, D_1__Proteobacteria, D_2__Gammaproteobacteria, D_3__Betaproteobacteriales, D_4__Burkholderiaceae, D_5__Massilia, Ambiguous_taxa	41	0	0	0	0	0	0	0	0	0	0	0	0	0	0	0	0	0	0	0	0	0	0	0	0	0	0	0	0	0	0	0	0	0	0	0	0	0	0	0	0	0	0	0	0	0	0	0
KC541514.1.1525	D_0__Bacteria, D_1__Proteobacteria, D_2__Gammaproteobacteria, D_3__Betaproteobacteriales, D_4__Burkholderiaceae, D_5__Achromobacter, D_6__uncultured bacterium	312	0	0	0	0	0	0	0	26	0	0	0	0	0	0	0	0	0	0	0	0	0	0	0	0	0	0	0	0	0	0	0	0	0	0	0	0	0	0	0	0	0	0	0	0	0	0	0
KF433905.1.1509	D_0__Bacteria, D_1__Proteobacteria, D_2__Gammaproteobacteria, D_3__Enterobacteriales, D_4__Enterobacteriaceae, D_5__Escherichia-Shigella, D_6__Escherichia sp. BAB-2741	4	0	0	0	0	0	0	1	0	0	0	0	0	0	0	0	0	0	0	0	0	0	0	0	0	0	0	0	0	0	0	0	0	0	0	0	0	0	0	0	0	0	0	0	0	0	0	0
KF494757.1.1515	D_0__Bacteria, D_1__Proteobacteria, D_2__Gammaproteobacteria, D_3__Betaproteobacteriales, D_4__Burkholderiaceae, D_5__Aquabacterium, Ambiguous_taxa	10811	0	1	0	0	181	96	0	0	79	11	13	0	14	1	0	20	47	2	0	1	36	26	0	23	12	2	32	44	1	0	0	1	0	26	13	87	0	27	0	33	0	60	0	0	2	0	88
KF758716.1.1509	D_0__Bacteria, D_1__Proteobacteria, D_2__Gammaproteobacteria, D_3__Vibrionales, D_4__Vibrionaceae, D_5__Catenococcus, D_6__uncultured Vibrio sp.	43	0	0	0	0	0	0	0	0	0	0	0	0	0	0	0	0	0	0	0	0	0	0	0	0	0	0	0	0	0	0	0	0	0	0	0	0	0	0	0	0	0	0	0	0	0	0	0
KJ192031.1.1509	D_0__Bacteria, D_1__Proteobacteria, D_2__Deltaproteobacteria, D_3__Myxococcales, D_4__Haliangiaceae, D_5__Haliangium, Ambiguous_taxa	76	0	0	0	0	0	0	0	0	0	0	0	0	0	0	0	0	0	0	0	0	0	0	0	0	0	0	0	0	0	0	0	0	0	0	0	0	0	0	0	0	0	0	0	0	0	0	0
KP232914.1.1538	D_0__Bacteria, D_1__Proteobacteria, D_2__Gammaproteobacteria, D_3__Betaproteobacteriales, D_4__Burkholderiaceae, D_5__Massilia, Ambiguous_taxa	23755	0	0	0	0	0	0	0	0	0	0	0	0	0	0	1	320	27	87	173	414	96	350	139	425	0	0	5	100	21	99	9	0	39	70	0	0	80	171	162	18	202	9	29	4	0	2	0
KR780052.1.1524	D_0__Bacteria, D_1__Bacteroidetes, D_2__Bacteroidia, D_3__Chitinophagales, D_4__Chitinophagaceae, D_5__Filimonas, Ambiguous_taxa	166	0	0	0	0	0	0	0	0	0	0	0	0	0	0	0	0	0	0	0	0	0	0	0	0	0	0	0	0	0	0	0	0	0	0	0	0	0	0	0	0	0	0	0	0	0	0	0
KT999394.1.1509	D_0__Bacteria, D_1__Firmicutes, D_2__Bacilli, D_3__Bacillales, D_4__Bacillaceae, Ambiguous_taxa, Ambiguous_taxa	24	0	0	0	0	0	0	0	0	0	0	0	0	0	0	0	0	0	0	0	0	0	0	0	0	0	0	0	0	0	0	0	0	0	0	0	0	0	0	0	0	0	0	0	0	0	0	0
LQQC01000008.3662.5187	D_0__Bacteria, D_1__Actinobacteria, D_2__Actinobacteria, D_3__Micrococcales, D_4__Brevibacteriaceae, D_5__Brevibacterium, Ambiguous_taxa	52	0	0	0	0	0	0	0	0	0	0	0	0	0	0	0	0	0	0	0	0	0	0	0	0	0	0	0	0	0	0	0	0	0	0	0	0	0	0	0	0	0	0	0	0	0	0	0
LT797169.1.1516	D_0__Bacteria, D_1__Actinobacteria, D_2__Actinobacteria, D_3__Micrococcales, D_4__Microbacteriaceae, D_5__Leucobacter, Ambiguous_taxa	92	0	0	0	0	0	0	0	0	0	0	0	0	0	0	0	0	0	0	0	15	0	0	0	0	0	0	0	0	0	0	0	0	0	0	0	0	0	0	0	0	0	0	0	0	0	0	0
AAAA02042586.1650.3157	D_0__Bacteria, D_1__Bacteroidetes, D_2__Bacteroidia, D_3__Sphingobacteriales, D_4__Sphingobacteriaceae, D_5__Sphingobacterium, Ambiguous_taxa	53	0	0	0	0	0	0	0	0	0	0	0	0	0	0	0	0	0	0	0	0	0	0	0	0	0	0	0	0	0	0	0	0	0	0	0	0	0	0	0	0	0	0	0	0	0	0	0
AB021394.1.1514	D_0__Bacteria, D_1__Proteobacteria, D_2__Gammaproteobacteria, D_3__Betaproteobacteriales, D_4__Burkholderiaceae, D_5__Burkholderia-Caballeronia-Paraburkholderia, Ambiguous_taxa	1	0	0	0	0	0	1	0	0	0	0	0	0	0	0	0	0	0	0	0	0	0	0	0	0	0	0	0	0	0	0	0	0	0	0	0	0	0	0	0	0	0	0	0	0	0	0	0
AB745637.1.1513	D_0__Bacteria, D_1__Proteobacteria, D_2__Gammaproteobacteria, D_3__Xanthomonadales, D_4__Xanthomonadaceae, D_5__Stenotrophomonas, Ambiguous_taxa	106	0	0	0	0	0	0	0	0	0	0	0	0	0	0	0	0	0	0	0	0	0	0	0	0	0	0	0	0	0	0	0	0	0	0	0	0	0	0	0	0	0	0	0	0	0	0	3
AY212569.1.1518	D_0__Bacteria, D_1__Bacteroidetes, D_2__Bacteroidia, D_3__Bacteroidales, D_4__Paludibacteraceae, D_5__Paludibacter, Ambiguous_taxa	359	0	0	0	0	0	0	0	0	0	0	0	0	0	0	0	0	0	0	0	0	0	0	0	0	0	0	0	0	0	0	0	0	0	0	0	0	0	0	0	0	0	0	0	0	0	0	0
AY952453.1.1508	D_0__Bacteria, D_1__Proteobacteria, D_2__Gammaproteobacteria, D_3__Oceanospirillales, D_4__Halomonadaceae, D_5__Halomonas, Ambiguous_taxa	6	0	0	0	1	0	0	1	0	0	0	0	0	0	0	0	0	0	0	0	0	0	0	0	0	0	0	0	0	0	0	0	0	0	0	0	0	0	0	0	0	1	0	0	0	0	0	0
CP006842.1974421.1975936	D_0__Bacteria, D_1__Actinobacteria, D_2__Actinobacteria, D_3__Corynebacteriales, D_4__Corynebacteriaceae, D_5__Corynebacterium 1, Ambiguous_taxa	52	0	0	0	0	0	0	0	0	0	0	0	0	0	0	0	0	0	0	0	0	0	0	0	0	0	0	0	0	0	0	0	0	0	0	0	0	0	0	0	0	0	0	0	0	0	0	0
CVRU01000011.3662.5169	D_0__Bacteria, D_1__Bacteroidetes, D_2__Bacteroidia, D_3__Bacteroidales, D_4__Dysgonomonadaceae, D_5__Dysgonomonas, Ambiguous_taxa	31	0	0	0	0	0	0	0	0	0	0	0	0	0	0	0	0	0	0	0	0	0	0	0	0	0	0	0	0	0	0	0	0	0	0	0	0	0	0	0	0	0	0	0	0	0	0	0
DQ129420.1.1508	D_0__Bacteria, D_1__Firmicutes, D_2__Bacilli, D_3__Bacillales, D_4__Bacillaceae, D_5__Bacillus, Ambiguous_taxa	21	0	0	0	0	0	0	0	0	0	0	0	0	0	0	0	0	0	0	0	0	0	0	0	0	0	0	0	0	0	0	0	0	0	0	0	0	0	0	0	0	0	0	0	0	0	0	0
DQ823165.1.1508	D_0__Bacteria, D_1__Proteobacteria, D_2__Gammaproteobacteria, D_3__Xanthomonadales, D_4__Xanthomonadaceae, D_5__uncultured, D_6__uncultured bacterium	1	0	0	0	0	0	0	0	0	0	0	0	0	0	0	0	0	0	0	0	0	0	0	0	0	0	0	0	0	0	0	0	0	0	0	0	0	0	0	0	0	0	0	0	0	0	0	0
DQ849078.1.1521	D_0__Bacteria, D_1__Actinobacteria, D_2__Actinobacteria, D_3__Micrococcales, D_4__Micrococcaceae, D_5__Pseudarthrobacter, Ambiguous_taxa	1	0	0	0	0	0	1	0	0	0	0	0	0	0	0	0	0	0	0	0	0	0	0	0	0	0	0	0	0	0	0	0	0	0	0	0	0	0	0	0	0	0	0	0	0	0	0	0
EF520577.1.1508	D_0__Bacteria, D_1__Proteobacteria, D_2__Gammaproteobacteria, D_3__Legionellales, D_4__Legionellaceae, D_5__Legionella, Ambiguous_taxa	200	0	0	0	0	0	0	0	0	0	0	0	0	0	0	0	0	0	0	0	0	0	0	0	0	0	0	0	0	0	0	0	0	0	0	0	0	0	0	0	0	0	0	0	0	0	0	0
EF999402.1.1508	D_0__Bacteria, D_1__Proteobacteria, D_2__Gammaproteobacteria, D_3__Pseudomonadales, D_4__Moraxellaceae, D_5__Acinetobacter, Ambiguous_taxa	20	0	0	0	0	0	0	0	0	0	0	0	0	0	0	0	0	0	0	0	0	0	0	0	1	0	0	0	0	0	0	0	0	0	0	0	0	0	0	0	0	0	0	0	0	0	0	0
EU800963.1.1509	D_0__Bacteria, D_1__Proteobacteria, D_2__Gammaproteobacteria, D_3__Betaproteobacteriales, D_4__Methylophilaceae, D_5__OM43 clade, D_6__uncultured bacterium	358	0	0	0	0	0	0	0	0	0	0	1	0	9	0	0	0	0	0	0	0	0	0	0	0	0	0	0	0	0	11	0	0	0	0	0	0	0	0	0	0	0	0	0	0	0	0	0
FJ230896.1.1508	D_0__Bacteria, D_1__Proteobacteria, D_2__Gammaproteobacteria, D_3__Legionellales, D_4__Legionellaceae, D_5__Legionella, D_6__uncultured bacterium	365	0	0	0	0	0	0	0	0	0	0	0	0	0	0	0	0	0	0	0	0	0	0	0	0	0	0	0	0	0	0	0	0	0	0	0	0	0	0	0	0	0	0	0	0	0	0	0
FJ479443.1.1508	D_0__Bacteria, D_1__Acidobacteria, D_2__Subgroup 6, D_3__uncultured bacterium, D_4__uncultured bacterium, D_5__uncultured bacterium, D_6__uncultured bacterium	200	0	0	0	0	0	0	0	0	0	0	0	0	0	0	0	0	0	0	0	0	0	0	0	0	0	0	0	0	0	8	0	0	0	0	0	0	0	0	0	0	0	0	0	0	0	0	0
FJ936935.1.1508	D_0__Bacteria, D_1__Acidobacteria, D_2__Subgroup 6, Ambiguous_taxa, Ambiguous_taxa, Ambiguous_taxa, Ambiguous_taxa	443	0	0	0	0	0	0	64	0	0	0	0	0	0	0	0	0	0	0	0	0	0	0	0	0	0	0	0	0	0	0	0	0	0	0	0	0	0	0	0	0	0	0	0	0	0	0	0
FM872981.1.1508	D_0__Bacteria, D_1__Proteobacteria, D_2__Deltaproteobacteria, D_3__Myxococcales, D_4__Polyangiaceae, D_5__Pajaroellobacter, Ambiguous_taxa	71	0	0	0	0	0	0	0	0	0	0	0	0	0	0	0	0	0	0	0	0	0	0	0	0	0	0	0	0	0	0	0	0	0	0	0	0	0	0	0	0	0	0	0	0	0	0	0
FPLK01001215.8.1515	D_0__Bacteria, D_1__Proteobacteria, D_2__Gammaproteobacteria, D_3__Betaproteobacteriales, D_4__Burkholderiaceae, D_5__uncultured, Ambiguous_taxa	2	0	0	0	0	0	0	0	0	0	0	0	0	0	0	0	0	0	0	0	0	0	0	1	0	0	0	0	0	0	0	0	0	0	0	0	0	0	0	0	0	0	0	0	0	0	0	0
FPLM01001868.18.1525	D_0__Bacteria, D_1__Bacteroidetes, D_2__Bacteroidia, D_3__Bacteroidales, D_4__Paludibacteraceae, D_5__uncultured, Ambiguous_taxa	16	0	0	0	0	0	0	0	0	0	0	0	0	0	0	0	0	0	0	0	0	0	0	0	0	0	0	0	5	0	0	0	0	0	0	0	0	0	0	0	0	0	0	0	0	0	0	0
FPLP01000321.15.1522	D_0__Bacteria, D_1__Proteobacteria, D_2__Gammaproteobacteria, D_3__Betaproteobacteriales, D_4__Burkholderiaceae, D_5__Limnohabitans, D_6__metagenome	34419	1	0	0	0	0	0	0	0	0	2	40	1	0	3	0	0	0	6	0	0	0	2	0	0	0	0	0	0	0	0	0	0	0	0	0	0	0	0	0	0	0	0	52	8	3	32	0
FPLP01005491.16.1523	D_0__Bacteria, D_1__Proteobacteria, D_2__Gammaproteobacteria, D_3__Betaproteobacteriales, D_4__Burkholderiaceae, D_5__Rhodoferax, Ambiguous_taxa	29148	0	0	0	0	0	0	0	125	2	7	21	0	80	3	4	0	0	0	0	1	0	35	49	40	0	1	65	7	4	28	6	3	1	9	23	56	0	21	0	78	78	75	3	0	0	162	0
FPLS01015039.12.1519	D_0__Bacteria, D_1__Acidobacteria, D_2__Subgroup 5, D_3__metagenome, D_4__metagenome, D_5__metagenome, D_6__metagenome	36	0	0	0	0	0	0	0	0	0	0	0	0	0	0	0	0	0	0	0	0	0	0	0	0	0	0	0	0	0	0	0	0	0	0	0	0	0	0	0	0	0	0	0	0	0	0	0
FR749785.1.1508	D_0__Bacteria, D_1__Proteobacteria, D_2__Gammaproteobacteria, D_3__Xanthomonadales, D_4__Rhodanobacteraceae, D_5__Rhodanobacter, Ambiguous_taxa	13588	151	150	288	648	251	639	232	607	353	90	582	21	222	66	40	37	39	86	10	25	38	50	22	34	72	86	30	65	13	33	0	202	1	90	85	100	300	94	559	198	382	255	48	60	75	415	366
GU179749.1.1508	D_0__Bacteria, D_1__Atribacteria, D_2__JS1, D_3__uncultured candidate division JS1 bacterium, D_4__uncultured candidate division JS1 bacterium, D_5__uncultured candidate division JS1 bacterium, D_6__uncultured candidate division JS1 bacterium	658	0	0	0	0	0	0	0	0	0	6	0	0	0	0	0	0	0	0	0	0	0	0	0	0	0	0	0	0	0	0	0	0	0	0	0	0	0	0	0	0	0	0	0	14	0	0	0
GU479036.1.1509	D_0__Bacteria, D_1__Proteobacteria, D_2__Gammaproteobacteria, D_3__Xanthomonadales, D_4__Xanthomonadaceae, D_5__Lysobacter, Ambiguous_taxa	273	0	0	0	0	0	0	0	0	0	0	0	0	0	0	0	0	0	0	0	0	0	0	0	0	0	0	0	0	0	0	0	0	0	0	0	0	0	0	0	0	0	0	0	0	0	0	0
GU563753.1.1508	D_0__Bacteria, D_1__Proteobacteria, D_2__Gammaproteobacteria, D_3__Enterobacteriales, D_4__Enterobacteriaceae, D_5__uncultured, Ambiguous_taxa	3	0	0	0	0	0	0	0	0	0	0	0	0	0	0	0	0	0	0	1	0	0	0	0	0	0	0	0	0	0	0	0	0	0	0	0	0	0	0	0	0	0	0	0	0	0	0	0
HQ323439.1.1508	D_0__Bacteria, D_1__Actinobacteria, D_2__Actinobacteria, D_3__Micrococcales, D_4__Micrococcaceae, D_5__Kocuria, Ambiguous_taxa	46	0	0	0	0	0	0	0	0	0	0	0	0	0	0	0	0	0	0	0	0	0	0	0	0	0	0	0	0	0	0	0	0	0	0	0	0	0	0	0	0	0	0	0	0	0	0	0
HQ597386.1.1508	D_0__Bacteria, D_1__Acidobacteria, D_2__Subgroup 6, Ambiguous_taxa, Ambiguous_taxa, Ambiguous_taxa, Ambiguous_taxa	28	0	0	0	0	0	0	0	0	0	0	0	0	0	0	0	0	0	0	0	0	0	0	0	0	0	0	0	0	0	0	0	0	0	0	0	0	0	0	0	0	0	0	0	0	0	0	0
HQ597841.1.1508	D_0__Bacteria, D_1__Acidobacteria, D_2__Subgroup 6, D_3__uncultured Acidobacteria bacterium, D_4__uncultured Acidobacteria bacterium, D_5__uncultured Acidobacteria bacterium, D_6__uncultured Acidobacteria bacterium	3	0	0	0	0	0	0	0	0	0	0	0	0	0	0	0	0	0	0	0	0	0	0	0	0	0	0	0	0	0	0	0	0	0	0	0	0	0	0	0	0	0	0	0	0	0	0	0
HQ597947.1.1508	D_0__Bacteria, D_1__Acidobacteria, D_2__Subgroup 6, D_3__uncultured Acidobacteria bacterium, D_4__uncultured Acidobacteria bacterium, D_5__uncultured Acidobacteria bacterium, D_6__uncultured Acidobacteria bacterium	216	0	0	0	0	0	0	0	0	0	0	0	0	0	0	0	0	0	0	0	0	0	0	0	0	0	0	0	0	0	0	0	0	0	7	0	0	0	0	0	0	0	0	0	0	0	0	0
HQ598259.1.1508	D_0__Bacteria, D_1__Acidobacteria, D_2__Subgroup 6, D_3__uncultured Acidobacteria bacterium, D_4__uncultured Acidobacteria bacterium, D_5__uncultured Acidobacteria bacterium, D_6__uncultured Acidobacteria bacterium	41	0	0	0	0	0	0	0	0	0	0	0	0	0	0	0	0	0	0	0	0	0	0	0	0	0	0	0	10	0	0	0	0	0	0	0	0	0	0	0	0	0	0	0	0	0	0	0
HQ598613.1.1508	D_0__Bacteria, D_1__Acidobacteria, D_2__Subgroup 6, Ambiguous_taxa, Ambiguous_taxa, Ambiguous_taxa, Ambiguous_taxa	186	0	0	0	0	0	0	0	0	0	0	0	0	0	0	0	0	0	0	0	0	0	0	0	0	0	0	0	0	0	0	0	0	0	0	0	0	0	0	0	0	0	0	0	0	0	0	0
JF970601.1.1508	D_0__Bacteria, D_1__Proteobacteria, D_2__Gammaproteobacteria, D_3__Xanthomonadales, D_4__Xanthomonadaceae, D_5__Stenotrophomonas, D_6__Stenotrophomonas sp. AIC4-13	1	0	0	0	0	0	0	0	0	0	0	0	0	0	0	0	0	0	0	0	0	0	0	0	0	0	0	0	0	0	0	0	0	0	0	0	0	0	0	0	0	0	0	0	0	0	0	0
JRMW01000023.276.1808	D_0__Bacteria, D_1__Firmicutes, D_2__Clostridia, D_3__Clostridiales, D_4__Family XI, D_5__Anaerococcus, Ambiguous_taxa	25	21	0	0	0	0	0	4	0	0	0	0	0	0	0	0	0	0	0	0	0	0	0	0	0	0	0	0	0	0	0	0	0	0	0	0	0	0	0	0	0	0	0	0	0	0	0	0
KC469078.1.1508	D_0__Bacteria, D_1__Proteobacteria, D_2__Gammaproteobacteria, D_3__Pseudomonadales, D_4__Pseudomonadaceae, D_5__Pseudomonas, Ambiguous_taxa	454	0	0	0	0	0	0	0	0	0	3	0	0	0	0	1	0	0	0	0	0	0	0	0	0	0	0	0	0	0	0	0	0	0	0	0	0	0	0	0	0	0	0	0	0	0	0	0
KC561108.1.1508	D_0__Bacteria, D_1__Firmicutes, D_2__Bacilli, D_3__Lactobacillales, D_4__Lactobacillaceae, D_5__Lactobacillus, D_6__Lactobacillus crispatus	1	0	0	0	0	0	0	0	0	0	0	0	0	0	0	0	0	0	0	0	0	0	0	0	0	0	0	0	0	0	0	0	0	0	0	0	0	0	0	0	0	0	0	0	0	0	0	0
KC620689.1.1524	D_0__Bacteria, D_1__Proteobacteria, D_2__Gammaproteobacteria, D_3__Betaproteobacteriales, D_4__Burkholderiaceae, D_5__Massilia, D_6__uncultured bacterium	7481	0	0	0	0	2	22	0	11	0	1	0	0	1	0	0	21	3	9	0	2	4	1	4	9	0	0	0	1	0	19	0	2	0	1	0	0	14	12	48	0	0	0	0	2	0	0	0
KF060263.1.1508	D_0__Bacteria, D_1__Firmicutes, D_2__Bacilli, D_3__Lactobacillales, D_4__Lactobacillaceae, D_5__Lactobacillus, Ambiguous_taxa	5	0	0	0	0	0	0	0	0	0	0	0	0	0	0	0	0	0	0	0	0	0	0	0	0	0	0	0	0	0	0	0	0	0	0	0	0	0	0	0	0	0	0	0	0	0	0	0
KF601967.1.1508	D_0__Bacteria, D_1__Proteobacteria, D_2__Gammaproteobacteria, D_3__Vibrionales, D_4__Vibrionaceae, D_5__Vibrio, Ambiguous_taxa	2	0	0	0	0	0	0	0	0	0	0	0	0	0	0	0	0	0	0	0	0	0	0	0	0	0	0	0	0	0	0	0	0	0	0	0	0	0	0	0	0	0	0	0	0	0	0	0
KF975528.1.1518	D_0__Bacteria, D_1__Proteobacteria, D_2__Gammaproteobacteria, D_3__Alteromonadales, D_4__Alteromonadaceae, D_5__Rheinheimera, Ambiguous_taxa	2	0	0	0	0	0	0	0	0	0	0	0	0	0	0	0	0	0	0	0	0	0	0	0	0	0	0	0	2	0	0	0	0	0	0	0	0	0	0	0	0	0	0	0	0	0	0	0
KF975536.1.1519	D_0__Bacteria, D_1__Proteobacteria, D_2__Gammaproteobacteria, D_3__Alteromonadales, D_4__Alteromonadaceae, D_5__Rheinheimera, Ambiguous_taxa	650	0	0	0	83	0	0	0	0	0	0	0	0	0	1	0	38	32	49	8	0	0	2	1	4	0	0	0	30	5	0	0	0	0	0	0	0	0	0	0	0	0	0	1	0	0	0	0
KJ841887.1.1509	D_0__Bacteria, D_1__Proteobacteria, D_2__Gammaproteobacteria, D_3__Vibrionales, D_4__Vibrionaceae, D_5__Vibrio, Ambiguous_taxa	2001	0	0	0	0	0	0	0	0	0	0	0	0	0	0	0	0	0	0	0	0	0	0	0	0	0	0	0	0	0	0	0	0	0	0	0	0	0	0	0	0	0	0	0	0	0	0	0
KM221342.1.1508	D_0__Bacteria, D_1__Proteobacteria, D_2__Gammaproteobacteria, D_3__Betaproteobacteriales, D_4__Methylophilaceae, D_5__uncultured, Ambiguous_taxa	10	0	0	0	0	0	0	0	0	0	0	0	0	0	0	0	0	0	0	0	0	0	0	0	0	0	0	0	0	0	0	0	0	0	0	0	0	0	0	10	0	0	0	0	0	0	0	0
KT804632.1.1513	D_0__Bacteria, D_1__Proteobacteria, D_2__Gammaproteobacteria, D_3__Pseudomonadales, D_4__Pseudomonadaceae, D_5__Pseudomonas, D_6__Pseudomonas sp. enrichment culture	1	0	0	0	0	0	0	0	0	0	0	0	0	0	0	0	0	0	0	0	0	0	0	0	0	0	0	0	0	0	0	0	0	0	0	0	0	0	0	0	0	0	0	0	0	0	0	0
LMYF01009029.3575.5082	D_0__Bacteria, D_1__Bacteroidetes, D_2__Bacteroidia, D_3__Flavobacteriales, D_4__Crocinitomicaceae, D_5__Fluviicola, Ambiguous_taxa	287	0	0	0	0	0	0	79	0	0	0	0	0	0	0	0	0	0	0	0	0	0	0	0	0	0	0	0	0	0	0	0	0	0	0	0	0	0	0	0	0	0	0	0	0	0	0	0
LN794200.1.1525	D_0__Bacteria, D_1__Proteobacteria, D_2__Gammaproteobacteria, D_3__Betaproteobacteriales, D_4__Burkholderiaceae, D_5__Massilia, Ambiguous_taxa	61619	1	1	1	2	0	14	699	1861	246	0	0	0	2	0	2	6	0	15	1	3	0	19	1	9	0	0	0	28	0	12	0	0	0	560	67	3	65	25	91	0	0	15	30	11	2	18	1
AB109013.1.1507	D_0__Bacteria, D_1__Proteobacteria, D_2__Gammaproteobacteria, D_3__Pseudomonadales, D_4__Pseudomonadaceae, D_5__Pseudomonas, Ambiguous_taxa	827	0	0	0	58	75	0	1	0	0	0	0	0	0	0	0	0	101	0	0	0	0	0	0	0	0	0	0	0	0	0	0	0	0	0	0	1	0	0	0	0	0	0	0	0	0	0	0
AB855727.1.1521	D_0__Bacteria, D_1__Proteobacteria, D_2__Gammaproteobacteria, D_3__Enterobacteriales, D_4__Enterobacteriaceae, D_5__Escherichia-Shigella, D_6__Shigella dysenteriae	4	0	0	0	0	0	0	0	0	0	0	0	0	0	0	0	0	0	0	0	0	0	0	0	0	0	0	0	0	0	0	0	0	0	0	0	0	1	0	0	0	0	0	0	0	0	0	0
AF418945.1.1507	D_0__Bacteria, D_1__Proteobacteria, D_2__Gammaproteobacteria, D_3__Xanthomonadales, D_4__Xanthomonadaceae, D_5__Arenimonas, D_6__uncultured bacterium	183	0	0	0	0	0	0	0	0	0	0	0	0	0	0	0	0	0	0	0	0	0	0	0	0	0	0	0	0	1	0	0	0	0	0	0	0	0	0	0	0	0	0	0	0	0	0	0
AY923120.1.1508	D_0__Bacteria, D_1__Proteobacteria, D_2__Gammaproteobacteria, D_3__Pasteurellales, D_4__Pasteurellaceae, D_5__Haemophilus, D_6__Haemophilus sp. oral clone ASCA10	877	0	1	0	0	0	0	0	0	0	0	0	0	0	0	0	0	0	0	0	0	0	0	0	0	0	1	0	0	0	0	0	0	0	0	3	0	69	0	0	0	0	58	0	0	0	0	0
BCWS01000019.265.1771	D_0__Bacteria, D_1__Actinobacteria, D_2__Actinobacteria, D_3__Propionibacteriales, D_4__Propionibacteriaceae, D_5__Pseudopropionibacterium, D_6__Propionibacterium propionicum NBRC 14587	18	15	0	0	0	0	0	0	0	0	0	0	0	0	0	0	0	0	0	0	0	0	0	0	0	0	0	0	0	0	0	0	0	0	0	0	0	0	0	0	0	0	0	0	0	0	0	0
CBYE010000031.3297.4803	D_0__Bacteria, D_1__Bacteroidetes, D_2__Bacteroidia, D_3__Flavobacteriales, D_4__Weeksellaceae, D_5__Elizabethkingia, Ambiguous_taxa	97	0	0	0	0	0	0	0	0	0	0	0	0	0	0	0	0	0	0	11	22	0	0	0	0	0	0	0	0	0	0	0	0	0	0	0	0	0	0	0	0	0	0	0	0	0	0	0
CP001013.1101163.1102682	D_0__Bacteria, D_1__Proteobacteria, D_2__Gammaproteobacteria, D_3__Betaproteobacteriales, D_4__Burkholderiaceae, D_5__Leptothrix, Ambiguous_taxa	11	0	0	0	0	0	0	0	0	0	0	0	0	0	0	0	0	0	0	0	0	0	0	0	0	0	0	0	0	0	0	0	0	0	0	0	0	0	0	0	0	0	0	0	0	0	0	0
CP002528.2383976.2385490	D_0__Bacteria, D_1__Bacteroidetes, D_2__Bacteroidia, D_3__Flavobacteriales, D_4__Flavobacteriaceae, D_5__Dokdonia, Ambiguous_taxa	2	0	0	0	0	0	0	0	0	0	0	0	0	0	0	0	0	0	0	0	0	0	0	0	0	0	0	0	0	0	0	0	0	0	0	0	0	0	0	0	0	0	0	0	0	0	0	0
DQ298783.1.1519	D_0__Bacteria, D_1__Actinobacteria, D_2__Actinobacteria, D_3__Micrococcales, D_4__Micrococcaceae, D_5__Glutamicibacter, Ambiguous_taxa	215	0	0	0	0	0	0	0	0	0	0	0	0	0	0	0	0	0	0	0	0	0	0	0	0	0	0	0	0	0	0	0	0	0	0	0	0	0	0	0	0	0	0	0	0	0	0	0
DQ298787.1.1519	D_0__Bacteria, D_1__Bacteroidetes, D_2__Bacteroidia, D_3__Chitinophagales, D_4__Chitinophagaceae, D_5__Chitinophaga, D_6__bacterium 14C13	12	0	0	0	0	0	0	0	0	0	0	0	0	0	0	0	0	0	0	0	0	0	0	0	0	0	0	0	0	0	0	0	0	0	0	0	0	0	0	0	0	0	0	0	0	0	0	0
EF406662.1.1508	D_0__Bacteria, D_1__Proteobacteria, D_2__Gammaproteobacteria, D_3__Enterobacteriales, D_4__Enterobacteriaceae, D_5__Escherichia-Shigella, D_6__uncultured bacterium	1	0	0	0	0	0	0	0	0	0	0	0	0	0	0	0	0	0	0	0	0	0	0	0	0	0	0	0	0	0	0	0	0	0	0	0	0	0	0	0	0	0	0	0	0	0	0	0
EF682949.1.1508	D_0__Bacteria, D_1__Firmicutes, D_2__Clostridia, D_3__Clostridiales, D_4__Family XI, D_5__Gallicola, D_6__uncultured Firmicutes bacterium	3	0	0	0	0	0	0	0	0	0	0	0	0	0	0	0	0	0	0	0	0	0	0	0	0	0	0	0	0	0	0	0	0	0	0	0	0	0	0	0	0	0	0	0	0	0	0	0
EU580515.1.1507	D_0__Bacteria, D_1__Proteobacteria, D_2__Gammaproteobacteria, D_3__Betaproteobacteriales, D_4__Burkholderiaceae, D_5__Leptothrix, Ambiguous_taxa	230	0	0	0	0	0	0	0	0	0	0	1	0	0	0	0	0	0	0	0	0	0	8	0	0	0	0	0	0	0	0	0	0	0	0	7	0	0	0	0	0	0	0	0	0	0	0	0
FJ184323.1.1507	D_0__Bacteria, D_1__Proteobacteria, D_2__Gammaproteobacteria, D_3__Xanthomonadales, D_4__Xanthomonadaceae, D_5__Stenotrophomonas, D_6__uncultured soil bacterium	3	0	0	0	0	0	0	0	0	0	0	0	0	0	0	0	0	0	0	0	0	0	0	0	0	0	0	0	0	0	0	0	0	0	0	0	0	0	0	0	0	0	0	0	0	0	0	0
FJ527676.1.1507	D_0__Bacteria, D_1__Proteobacteria, D_2__Gammaproteobacteria, D_3__Enterobacteriales, D_4__Enterobacteriaceae, D_5__Enterobacter, Ambiguous_taxa	4474	59	0	0	0	0	0	1	0	0	0	84	3	0	30	0	175	131	74	10	46	106	314	304	120	0	0	0	14	9	24	1	3	0	0	0	0	0	5	0	0	0	1	0	0	0	0	0
FJ624905.1.1508	D_0__Bacteria, D_1__Proteobacteria, D_2__Deltaproteobacteria, D_3__Oligoflexales, D_4__0319-6G20, D_5__uncultured bacterium, D_6__uncultured bacterium	102	6	0	0	0	0	0	0	0	0	0	0	0	0	0	0	0	0	0	0	0	0	0	0	0	0	0	0	0	0	0	0	0	0	0	0	0	0	0	0	0	0	0	0	0	0	0	0
FJ655516.1.1516	D_0__Bacteria, D_1__Proteobacteria, D_2__Gammaproteobacteria, D_3__Orbales, D_4__Orbaceae, D_5__Gilliamella, Ambiguous_taxa	4	0	0	0	0	0	0	0	0	0	0	0	0	0	0	0	0	0	0	0	0	0	0	0	0	0	0	0	0	0	0	0	0	0	0	0	0	0	0	0	0	0	0	0	0	0	0	0
FNRY01000001.2625031.2626561	D_0__Bacteria, D_1__Actinobacteria, D_2__Actinobacteria, D_3__Micrococcales, D_4__Microbacteriaceae, D_5__Microbacterium, Ambiguous_taxa	1	0	0	0	0	0	0	0	0	0	0	0	0	0	0	0	0	0	0	0	0	0	0	0	0	0	0	0	0	0	0	0	0	0	0	0	0	0	0	0	0	0	0	0	0	0	0	0
FPLL01007791.9.1515	D_0__Bacteria, D_1__Proteobacteria, D_2__Gammaproteobacteria, D_3__Pseudomonadales, D_4__Moraxellaceae, D_5__uncultured, D_6__metagenome	155	0	0	0	0	0	0	0	0	0	0	14	0	0	0	0	0	0	0	0	0	0	0	0	0	0	0	0	0	0	0	0	0	0	0	0	0	0	0	0	0	0	0	0	0	0	0	0
FPLP01001838.16.1522	D_0__Bacteria, D_1__Proteobacteria, D_2__Gammaproteobacteria, D_3__Pseudomonadales, D_4__Moraxellaceae, D_5__[Agitococcus] lubricus group, D_6__metagenome	2341	0	0	0	0	0	0	0	0	0	0	23	0	0	0	0	0	0	0	0	0	0	0	0	10	0	0	0	7	0	0	0	0	0	0	0	0	0	0	0	0	0	0	0	0	0	0	0
FPLS01016483.13.1519	D_0__Bacteria, D_1__Actinobacteria, D_2__Actinobacteria, D_3__Pseudonocardiales, D_4__Pseudonocardiaceae, D_5__Pseudonocardia, Ambiguous_taxa	4	0	0	0	0	0	0	0	0	0	0	0	0	0	0	0	0	0	0	0	0	0	0	0	0	0	0	0	0	0	0	0	0	0	0	0	0	0	0	4	0	0	0	0	0	0	0	0
FPLS01017449.9.1515	D_0__Bacteria, D_1__Actinobacteria, D_2__Actinobacteria, D_3__Micromonosporales, D_4__Micromonosporaceae, D_5__uncultured, D_6__metagenome	96	0	0	0	0	0	0	0	0	0	0	0	0	0	0	0	0	0	0	0	0	0	0	0	0	0	0	0	0	0	0	0	0	0	0	0	0	0	0	0	0	0	0	0	0	0	0	0
FUWZ01000029.16.1546	D_0__Bacteria, D_1__Bacteroidetes, D_2__Bacteroidia, D_3__Chitinophagales, D_4__Chitinophagaceae, D_5__Chitinophaga, Ambiguous_taxa	1	0	0	0	0	0	0	0	0	0	0	0	0	0	0	0	0	0	0	0	0	0	0	0	0	0	0	0	0	0	0	0	0	0	0	0	0	0	0	0	0	0	0	0	0	0	0	0
GQ388900.1.1507	D_0__Bacteria, D_1__Proteobacteria, D_2__Gammaproteobacteria, D_3__Legionellales, D_4__Legionellaceae, D_5__Legionella, D_6__uncultured bacterium	17	0	14	0	0	0	0	0	0	0	0	0	0	0	0	0	0	0	0	0	0	0	0	0	0	0	0	0	0	0	0	0	0	0	0	0	0	0	0	0	0	0	0	0	0	0	0	0
GQ443089.1.1507	D_0__Bacteria, D_1__Proteobacteria, D_2__Gammaproteobacteria, D_3__Xanthomonadales, D_4__Xanthomonadaceae, D_5__Stenotrophomonas, D_6__uncultured bacterium	693	112	0	0	0	0	0	0	0	0	0	0	0	0	0	0	0	0	0	0	0	0	0	0	0	0	0	0	0	0	0	0	0	0	0	0	0	0	0	0	0	0	0	0	0	0	0	0
HQ395186.1.1507	D_0__Bacteria, D_1__Deferribacteres, D_2__Deferribacteres, D_3__Deferribacterales, D_4__Deferribacteraceae, D_5__uncultured, D_6__uncultured bacterium	8	0	0	0	0	0	0	0	0	0	0	0	0	0	1	0	0	0	0	0	0	0	0	0	0	0	0	0	0	0	0	0	0	0	0	0	0	0	0	0	0	0	0	0	0	0	0	0
HQ674854.1.1510	D_0__Bacteria, D_1__Actinobacteria, D_2__Actinobacteria, D_3__Pseudonocardiales, D_4__Pseudonocardiaceae, D_5__Pseudonocardia, Ambiguous_taxa	163	13	8	34	103	0	1	0	0	0	0	0	0	0	0	0	0	0	0	0	0	0	0	0	0	0	0	0	0	0	0	0	0	0	0	0	0	0	0	0	0	0	0	0	0	0	0	0
HQ729890.1.1507	D_0__Bacteria, D_1__Acidobacteria, D_2__Subgroup 6, D_3__uncultured Acidobacteria bacterium, D_4__uncultured Acidobacteria bacterium, D_5__uncultured Acidobacteria bacterium, D_6__uncultured Acidobacteria bacterium	1	0	0	0	0	0	1	0	0	0	0	0	0	0	0	0	0	0	0	0	0	0	0	0	0	0	0	0	0	0	0	0	0	0	0	0	0	0	0	0	0	0	0	0	0	0	0	0
JF766542.1.1507	D_0__Bacteria, D_1__Proteobacteria, D_2__Gammaproteobacteria, D_3__Pseudomonadales, D_4__Pseudomonadaceae, D_5__Pseudomonas, D_6__uncultured bacterium	4	0	0	0	0	0	0	0	0	0	0	0	0	0	0	0	0	0	0	0	0	0	0	0	0	0	0	0	0	0	0	0	0	0	0	0	0	0	0	0	0	0	0	0	0	0	0	0
JF808897.1.1508	D_0__Bacteria, D_1__Proteobacteria, D_2__Gammaproteobacteria, D_3__Aeromonadales, D_4__Aeromonadaceae, D_5__Aeromonas, Ambiguous_taxa	157	0	0	0	2	0	0	0	0	0	0	0	0	0	0	0	1	0	3	0	0	0	0	0	1	0	0	0	0	0	0	0	0	0	0	0	0	0	0	0	0	0	0	0	0	0	0	1
JF830173.1.1510	D_0__Bacteria, D_1__Proteobacteria, D_2__Gammaproteobacteria, D_3__Aeromonadales, D_4__Aeromonadaceae, D_5__Aeromonas, D_6__uncultured bacterium	1	0	0	0	0	0	0	0	0	0	0	0	0	0	0	0	1	0	0	0	0	0	0	0	0	0	0	0	0	0	0	0	0	0	0	0	0	0	0	0	0	0	0	0	0	0	0	0
JF830188.1.1510	D_0__Bacteria, D_1__Proteobacteria, D_2__Gammaproteobacteria, D_3__Enterobacteriales, D_4__Enterobacteriaceae, D_5__Escherichia-Shigella, D_6__uncultured bacterium	329	0	0	0	0	0	0	0	0	0	0	0	0	0	0	0	0	0	0	0	0	0	0	0	0	0	0	0	0	0	0	0	0	0	0	0	0	0	0	0	0	0	0	0	0	0	0	0
JQ684454.1.1519	D_0__Bacteria, D_1__Bacteroidetes, D_2__Bacteroidia, D_3__Chitinophagales, D_4__Chitinophagaceae, D_5__Sediminibacterium, Ambiguous_taxa	4	0	0	0	0	0	0	0	0	0	0	0	0	0	0	0	0	0	0	0	0	0	0	0	0	0	0	0	0	0	0	0	0	0	0	0	0	0	0	0	0	0	0	0	0	0	0	0
JX079489.1.1518	D_0__Bacteria, D_1__Actinobacteria, D_2__Actinobacteria, D_3__Propionibacteriales, D_4__Propionibacteriaceae, D_5__Cutibacterium, D_6__uncultured Propionibacterium sp.	191	3	6	1	36	10	16	8	5	2	0	1	0	1	1	0	1	1	0	1	0	1	0	0	0	3	1	1	1	0	0	1	0	0	0	2	0	16	0	6	1	1	4	0	0	0	3	1
JX221875.1.1507	D_0__Bacteria, D_1__Proteobacteria, D_2__Gammaproteobacteria, D_3__Betaproteobacteriales, D_4__TRA3-20, D_5__uncultured bacterium, D_6__uncultured bacterium	9	0	0	0	0	0	0	0	0	0	0	0	0	0	0	0	0	0	0	0	0	0	0	0	0	0	0	0	0	0	0	0	0	0	0	0	0	0	0	0	0	0	0	0	0	0	0	0
KC424719.1.1521	D_0__Bacteria, D_1__Proteobacteria, D_2__Gammaproteobacteria, D_3__Betaproteobacteriales, D_4__Gallionellaceae, D_5__uncultured, D_6__uncultured bacterium	1	0	0	0	0	0	0	1	0	0	0	0	0	0	0	0	0	0	0	0	0	0	0	0	0	0	0	0	0	0	0	0	0	0	0	0	0	0	0	0	0	0	0	0	0	0	0	0
KC554209.1.1522	D_0__Bacteria, D_1__Actinobacteria, D_2__Actinobacteria, D_3__Micrococcales, D_4__Microbacteriaceae, D_5__Agrococcus, Ambiguous_taxa	146	0	0	0	0	0	0	0	0	0	0	0	0	0	3	0	0	0	0	0	0	0	0	0	0	0	0	0	0	0	0	0	0	0	0	0	0	0	0	0	0	0	0	0	0	0	0	0
KF438225.1.1545	D_0__Bacteria, D_1__Proteobacteria, D_2__Gammaproteobacteria, D_3__Enterobacteriales, D_4__Enterobacteriaceae, D_5__Enterobacter, Ambiguous_taxa	130	0	0	0	0	0	0	0	0	0	0	0	0	0	0	0	1	1	0	0	0	0	0	0	8	0	0	0	8	0	0	0	0	0	0	0	0	0	23	0	0	0	0	0	0	0	0	0
KF551973.1.1631	D_0__Bacteria, D_1__Proteobacteria, D_2__Gammaproteobacteria, D_3__Aeromonadales, D_4__Aeromonadaceae, D_5__Aeromonas, D_6__Aeromonas veronii	4	0	0	0	0	0	0	0	0	0	0	0	0	0	0	0	0	0	0	0	0	0	0	0	0	0	0	0	0	0	0	0	0	0	0	0	0	0	0	0	0	0	0	0	0	0	0	0
KJ568459.1.1507	D_0__Bacteria, D_1__Proteobacteria, D_2__Gammaproteobacteria, D_3__Betaproteobacteriales, D_4__Gallionellaceae, D_5__Sideroxydans, D_6__uncultured bacterium	32	1	0	1	0	0	1	0	0	0	0	0	0	0	0	0	0	0	0	0	0	0	0	0	0	0	0	0	0	0	0	0	0	0	0	0	0	0	0	0	0	0	0	0	0	0	0	5
KJ782831.1.1507	D_0__Bacteria, D_1__Proteobacteria, D_2__Gammaproteobacteria, D_3__Diplorickettsiales, D_4__Diplorickettsiaceae, D_5__uncultured, D_6__uncultured bacterium	23	0	0	0	0	0	0	0	0	0	0	0	0	0	0	0	0	12	0	0	0	0	0	0	0	0	0	0	0	0	0	0	0	0	0	0	0	0	0	0	0	0	0	0	0	0	0	0
KM374758.1.1507	D_0__Bacteria, D_1__Proteobacteria, D_2__Gammaproteobacteria, D_3__Pseudomonadales, D_4__Pseudomonadaceae, D_5__Pseudomonas, Ambiguous_taxa	43	0	0	0	0	0	0	0	0	0	0	0	0	0	0	0	0	0	0	0	0	0	0	0	0	0	0	0	0	0	0	0	0	0	0	0	0	0	9	0	0	0	0	0	0	0	0	0
KP096714.1.1521	D_0__Bacteria, D_1__Proteobacteria, D_2__Gammaproteobacteria, D_3__Betaproteobacteriales, D_4__Burkholderiaceae, D_5__Sphaerotilus, Ambiguous_taxa	27305	0	0	0	1	92	0	22	28	90	0	2	0	34	0	2	0	0	0	1	0	0	69	12	32	0	1	0	157	15	17	0	1	0	1001	81	165	0	7	453	4	300	77	23	2	0	47	1
KT262954.1.1507	D_0__Bacteria, D_1__Proteobacteria, D_2__Gammaproteobacteria, D_3__Betaproteobacteriales, D_4__Burkholderiaceae, D_5__uncultured, D_6__Acidovorax sp. enrichment culture	7	0	0	1	0	0	0	0	0	0	0	0	0	0	0	0	0	0	0	0	0	0	0	0	0	0	0	0	0	0	0	0	0	0	0	0	0	0	0	0	0	0	0	0	0	0	0	0
KX431266.1.1507	D_0__Bacteria, D_1__Proteobacteria, D_2__Gammaproteobacteria, D_3__Alteromonadales, D_4__Shewanellaceae, D_5__Shewanella, D_6__uncultured bacterium	2	0	0	0	0	0	0	0	0	0	0	0	0	0	0	0	0	0	0	0	0	0	0	0	0	0	0	0	0	0	0	0	0	0	0	0	0	1	0	0	0	0	0	0	0	0	0	0
LT592134.1.1569	D_0__Bacteria, D_1__Cyanobacteria, D_2__Oxyphotobacteria, D_3__Chloroplast, D_4__uncultured prokaryote, D_5__uncultured prokaryote, D_6__uncultured prokaryote	1	0	0	0	0	0	0	0	0	0	0	0	0	0	0	0	0	0	0	0	0	0	0	0	0	0	0	0	0	0	0	0	0	0	0	0	0	0	0	0	0	0	0	0	0	0	0	0
AJ867657.1.1506	D_0__Bacteria, D_1__Proteobacteria, D_2__Gammaproteobacteria, D_3__Betaproteobacteriales, D_4__Burkholderiaceae, Ambiguous_taxa, Ambiguous_taxa	1550	0	0	0	0	0	0	0	0	0	7	0	0	0	0	0	0	1	0	0	0	0	0	0	0	0	0	0	0	0	0	0	0	0	0	0	0	0	0	0	0	0	0	0	0	0	0	0
AKKU01000023.38873.40404	D_0__Bacteria, D_1__Proteobacteria, D_2__Gammaproteobacteria, D_3__Alteromonadales, D_4__Alteromonadaceae, D_5__Alishewanella, Ambiguous_taxa	209	0	0	0	0	0	0	0	0	0	0	7	0	0	0	0	0	0	0	0	0	0	0	0	0	0	0	0	0	0	0	0	0	0	0	0	0	0	0	0	0	0	0	0	0	0	0	0
AM111029.1.1506	D_0__Bacteria, D_1__Proteobacteria, D_2__Gammaproteobacteria, D_3__Pseudomonadales, D_4__Pseudomonadaceae, D_5__Pseudomonas, Ambiguous_taxa	221	0	0	0	0	0	0	0	0	0	0	0	0	0	0	0	0	0	0	0	0	0	0	0	0	0	0	0	0	0	0	0	0	0	0	0	0	0	0	0	0	0	0	0	0	0	0	0
AOCN01000022.514554.516059	D_0__Bacteria, D_1__Actinobacteria, D_2__Actinobacteria, D_3__Micrococcales, D_4__Microbacteriaceae, D_5__Leucobacter, Ambiguous_taxa	18	0	0	0	0	0	0	0	0	0	0	0	0	0	0	0	0	0	0	0	0	0	0	0	0	0	0	0	0	0	0	0	0	0	0	0	0	0	0	0	0	0	0	0	0	0	0	0
ARJQ01000007.945634.947139	D_0__Bacteria, D_1__Proteobacteria, D_2__Gammaproteobacteria, D_3__Xanthomonadales, D_4__Rhodanobacteraceae, D_5__Rudaea, Ambiguous_taxa	255	27	1	0	0	62	0	0	0	0	0	0	0	0	0	0	0	0	10	0	0	0	29	0	3	0	88	0	4	0	23	0	1	0	0	0	0	0	0	0	0	0	0	0	0	0	0	0
AUDS01000006.3986.5491	D_0__Bacteria, D_1__Bacteroidetes, D_2__Bacteroidia, D_3__Chitinophagales, D_4__Chitinophagaceae, D_5__Terrimonas, Ambiguous_taxa	7	0	0	0	0	0	0	0	0	0	0	0	0	0	0	0	0	0	0	0	0	0	0	0	0	0	0	0	0	0	0	0	0	0	0	0	0	0	0	0	0	0	0	0	0	0	0	0
AXUM01000008.370213.371718	D_0__Bacteria, D_1__Bacteroidetes, D_2__Bacteroidia, D_3__Chitinophagales, D_4__Chitinophagaceae, D_5__Sediminibacterium, Ambiguous_taxa	20	0	0	0	0	12	0	0	0	0	0	0	0	0	0	0	0	0	0	0	0	0	0	0	0	0	0	0	0	0	0	0	0	0	0	0	0	0	0	0	0	0	0	0	0	0	0	0
AY661998.1.1520	D_0__Bacteria, D_1__Proteobacteria, D_2__Gammaproteobacteria, D_3__Pseudomonadales, D_4__Moraxellaceae, D_5__[Agitococcus] lubricus group, D_6__uncultured bacterium	55	0	0	0	0	0	0	0	0	0	0	0	0	0	0	0	0	0	0	0	0	1	15	0	0	0	0	0	0	0	0	0	0	0	0	0	0	0	0	0	0	0	0	0	0	0	0	0
AY945891.1.1507	D_0__Bacteria, D_1__Proteobacteria, D_2__Gammaproteobacteria, D_3__Betaproteobacteriales, D_4__Rhodocyclaceae, D_5__C39, Ambiguous_taxa	15	0	0	0	0	0	0	0	0	0	0	0	0	0	0	0	0	0	0	3	0	0	0	0	0	0	0	0	0	0	0	0	0	0	0	0	0	0	0	0	0	0	0	0	0	0	0	0
DQ350835.1.1535	D_0__Bacteria, D_1__Firmicutes, D_2__Bacilli, D_3__Bacillales, D_4__Staphylococcaceae, D_5__Staphylococcus, Ambiguous_taxa	37	0	0	0	0	0	1	0	0	0	0	0	0	0	0	0	0	0	0	0	0	0	0	0	0	0	0	0	0	0	0	0	0	0	0	0	0	3	0	0	0	0	0	0	0	0	0	0
DQ404894.1.1528	D_0__Bacteria, D_1__Proteobacteria, D_2__Gammaproteobacteria, D_3__Betaproteobacteriales, D_4__Burkholderiaceae, D_5__Rhizobacter, Ambiguous_taxa	874	0	54	8	163	61	37	15	65	271	8	1	0	0	0	1	1	0	0	0	0	0	0	0	0	0	0	0	12	0	0	0	0	0	0	0	0	0	0	0	0	0	0	9	0	0	0	0
EU861878.1.1506	D_0__Bacteria, D_1__Proteobacteria, D_2__Gammaproteobacteria, D_3__Betaproteobacteriales, D_4__A21b, Ambiguous_taxa, Ambiguous_taxa	1	0	0	0	0	0	0	0	0	0	0	0	0	0	0	0	0	0	0	0	0	0	0	0	0	0	0	0	0	0	0	0	0	0	0	0	0	0	0	0	0	0	0	0	0	0	0	0
EU939439.1.1509	D_0__Bacteria, D_1__Proteobacteria, D_2__Gammaproteobacteria, D_3__Enterobacteriales, D_4__Enterobacteriaceae, D_5__Pseudocitrobacter, Ambiguous_taxa	4	0	0	0	0	0	0	0	0	0	0	0	0	0	0	0	0	0	0	0	0	0	0	0	0	0	0	0	0	0	0	0	0	0	0	0	0	0	0	0	0	0	0	0	0	0	0	0
FJ535226.1.1506	D_0__Bacteria, D_1__Proteobacteria, D_2__Gammaproteobacteria, D_3__Aeromonadales, D_4__Aeromonadaceae, D_5__Aeromonas, Ambiguous_taxa	325	0	0	0	0	0	0	0	0	0	0	0	0	0	0	0	0	0	0	0	0	0	0	0	0	0	0	0	0	0	0	0	0	0	0	0	0	0	0	0	0	0	0	0	0	0	0	0
FM955864.1.1517	D_0__Bacteria, D_1__Actinobacteria, D_2__Actinobacteria, D_3__Micrococcales, D_4__Sanguibacteraceae, D_5__Sanguibacter, Ambiguous_taxa	377	0	0	0	0	98	0	0	0	0	0	0	0	11	0	1	0	0	0	0	0	0	0	0	0	0	0	0	0	0	0	0	0	0	0	0	0	0	19	0	0	0	0	2	0	0	0	0
FPID01000468.7.1512	D_0__Bacteria, D_1__Proteobacteria, D_2__Gammaproteobacteria, D_3__Enterobacteriales, D_4__Enterobacteriaceae, D_5__Escherichia-Shigella, D_6__metagenome	2	0	0	0	0	0	0	0	0	0	0	0	0	0	0	0	0	0	0	0	0	0	0	0	0	0	0	0	0	0	0	0	0	0	0	0	0	0	0	0	0	0	0	0	0	0	0	0
FPLL01000140.5.1510	D_0__Bacteria, D_1__Proteobacteria, D_2__Gammaproteobacteria, D_3__Betaproteobacteriales, D_4__Burkholderiaceae, D_5__Pelomonas, D_6__metagenome	2055	0	0	0	0	0	0	1	0	0	0	1	0	23	0	2	0	0	0	1	0	0	11	0	4	0	0	75	1	0	2	0	0	0	0	0	0	0	0	0	0	0	0	0	0	0	0	71
GQ397062.1.1506	D_0__Bacteria, D_1__Proteobacteria, D_2__Gammaproteobacteria, D_3__Xanthomonadales, D_4__Rhodanobacteraceae, D_5__uncultured, Ambiguous_taxa	12	0	0	0	0	0	0	0	0	0	0	0	0	0	0	0	0	0	0	0	0	0	0	0	0	0	0	0	0	0	0	0	0	0	0	0	0	0	0	0	0	0	0	0	0	0	0	0
GQ480065.1.1507	D_0__Bacteria, D_1__Proteobacteria, D_2__Gammaproteobacteria, D_3__Xanthomonadales, D_4__Xanthomonadaceae, D_5__Thermomonas, D_6__uncultured bacterium	4	1	0	0	0	0	0	0	0	0	0	0	0	0	0	0	0	0	0	0	0	0	0	0	0	0	0	0	0	0	0	0	0	0	0	0	0	0	0	0	0	0	0	0	0	0	0	0
GQ500790.1.1506	D_0__Bacteria, D_1__Proteobacteria, D_2__Gammaproteobacteria, D_3__Betaproteobacteriales, D_4__Methylophilaceae, D_5__uncultured, Ambiguous_taxa	9	0	0	0	0	0	0	0	0	0	0	0	0	0	0	0	0	0	0	0	0	0	0	0	0	0	0	0	0	0	0	0	0	0	0	0	0	0	0	0	0	0	0	0	0	0	0	0
GQ871730.1.1506	D_0__Bacteria, D_1__Proteobacteria, D_2__Gammaproteobacteria, D_3__Pseudomonadales, D_4__Pseudomonadaceae, D_5__Pseudomonas, Ambiguous_taxa	59	0	0	0	0	0	0	0	0	0	0	0	0	0	0	0	0	0	0	0	0	0	0	0	0	0	0	0	0	0	0	0	0	0	0	0	0	0	0	0	0	0	0	0	0	0	0	0
GU444095.1.1506	D_0__Bacteria, D_1__Proteobacteria, D_2__Gammaproteobacteria, D_3__Xanthomonadales, D_4__Xanthomonadaceae, D_5__Pseudoxanthomonas, D_6__uncultured bacterium	11	0	0	0	0	0	0	0	0	0	0	0	0	0	0	0	0	1	0	0	0	0	1	1	0	0	0	0	0	0	0	0	0	0	0	0	0	0	0	0	0	0	0	0	0	0	0	0
HE974817.1.1506	D_0__Bacteria, D_1__Nitrospirae, D_2__Nitrospira, D_3__Nitrospirales, D_4__Nitrospiraceae, D_5__Nitrospira, D_6__uncultured Nitrospira sp.	131	0	0	0	5	0	0	0	0	0	0	0	0	0	0	0	0	0	0	0	0	0	0	0	0	0	0	0	0	0	0	0	0	0	0	0	0	0	0	0	0	0	0	0	0	0	0	0
HK556821.1.1506	D_0__Bacteria, D_1__Bacteroidetes, D_2__Bacteroidia, D_3__Bacteroidales, D_4__Prevotellaceae, D_5__Alloprevotella, D_6__unidentified	41	0	0	0	0	0	0	0	0	0	0	0	0	0	0	0	0	0	0	0	0	0	0	0	0	0	0	0	0	0	0	0	0	0	0	0	0	0	0	0	0	0	0	0	0	0	0	0
HM779849.1.1506	D_0__Bacteria, D_1__Proteobacteria, D_2__Gammaproteobacteria, D_3__Pseudomonadales, D_4__Pseudomonadaceae, D_5__Pseudomonas, Ambiguous_taxa	41	0	0	0	0	0	0	0	0	0	1	0	0	3	1	0	0	0	0	0	0	0	0	0	0	0	0	0	0	0	0	0	0	0	0	0	0	0	0	0	0	0	5	0	0	0	0	0
HQ729871.1.1506	D_0__Bacteria, D_1__Acidobacteria, D_2__Subgroup 6, D_3__uncultured Acidobacteria bacterium, D_4__uncultured Acidobacteria bacterium, D_5__uncultured Acidobacteria bacterium, D_6__uncultured Acidobacteria bacterium	7	0	0	0	0	0	0	0	0	0	0	0	0	0	0	0	0	0	0	0	0	0	0	0	0	0	0	0	0	0	0	0	0	0	0	0	0	0	0	0	0	0	0	0	0	0	0	0
JF766543.1.1506	D_0__Bacteria, D_1__Proteobacteria, D_2__Gammaproteobacteria, D_3__Betaproteobacteriales, D_4__Burkholderiaceae, D_5__Burkholderia-Caballeronia-Paraburkholderia, D_6__uncultured bacterium	4	0	0	0	0	0	0	0	0	0	0	0	0	0	0	0	0	0	0	0	0	0	0	0	0	0	0	0	0	0	0	0	0	0	0	0	0	0	0	0	0	0	0	0	0	0	0	0
JF808864.1.1506	D_0__Bacteria, D_1__Proteobacteria, D_2__Gammaproteobacteria, D_3__Betaproteobacteriales, D_4__Hydrogenophilaceae, D_5__uncultured, D_6__uncultured Dechloromonas sp.	1	0	0	0	0	0	0	0	0	0	0	0	0	0	0	0	0	0	0	0	0	0	0	0	0	0	0	0	0	0	0	0	0	0	0	0	0	0	0	0	0	0	0	0	0	0	0	0
JF830166.1.1509	D_0__Bacteria, D_1__Proteobacteria, D_2__Gammaproteobacteria, D_3__Aeromonadales, D_4__Aeromonadaceae, D_5__Aeromonas, D_6__uncultured bacterium	6	0	0	0	0	0	0	0	0	0	0	0	0	0	0	0	0	0	0	0	0	0	0	0	0	0	0	0	0	0	0	0	0	0	0	0	0	0	0	0	0	0	0	0	0	0	0	0
JN001928.1.1515	D_0__Bacteria, D_1__Proteobacteria, D_2__Gammaproteobacteria, D_3__Pseudomonadales, D_4__Pseudomonadaceae, D_5__Pseudomonas, Ambiguous_taxa	5	0	0	0	0	0	0	0	0	0	0	0	0	0	0	0	0	0	0	0	0	0	0	0	0	0	0	0	0	0	0	0	0	0	0	0	0	0	0	0	0	0	0	0	0	0	1	0
JN013932.1.1509	D_0__Bacteria, D_1__Proteobacteria, D_2__Gammaproteobacteria, D_3__Enterobacteriales, D_4__Enterobacteriaceae, Ambiguous_taxa, Ambiguous_taxa	502	0	0	0	0	0	0	0	0	0	0	0	0	0	0	0	0	0	0	0	0	0	0	0	0	0	0	0	0	0	0	0	0	0	0	0	0	0	14	0	0	0	0	0	0	0	0	0
JOEE01000020.157.1662	D_0__Bacteria, D_1__Actinobacteria, D_2__Actinobacteria, D_3__Micrococcales, D_4__Intrasporangiaceae, D_5__Phycicoccus, Ambiguous_taxa	282	0	0	0	0	0	0	0	0	0	0	0	0	0	0	0	0	0	0	0	0	0	0	0	0	0	0	0	0	0	0	0	0	0	0	0	0	0	0	78	0	0	0	44	32	0	26	0
JONR01000049.14217.15722	D_0__Bacteria, D_1__Proteobacteria, D_2__Gammaproteobacteria, D_3__Salinisphaerales, D_4__Solimonadaceae, D_5__Nevskia, Ambiguous_taxa	81	0	0	0	0	0	0	57	0	0	0	7	0	0	0	0	0	0	0	0	0	0	0	0	0	0	0	0	0	0	0	0	0	0	0	0	0	0	0	0	0	0	0	0	0	0	0	0
JPVS01000021.3471.5001	D_0__Bacteria, D_1__Actinobacteria, D_2__Actinobacteria, D_3__Micrococcales, D_4__Micrococcaceae, D_5__Rothia, D_6__Rothia dentocariosa	785	1	82	0	48	37	244	0	0	0	0	0	0	0	0	0	0	0	0	0	0	7	4	0	0	0	0	0	0	0	0	0	0	0	0	0	0	0	8	0	53	0	24	0	0	0	0	0
JQ278833.1.1506	D_0__Bacteria, D_1__Proteobacteria, D_2__Deltaproteobacteria, D_3__Myxococcales, D_4__Haliangiaceae, D_5__Haliangium, Ambiguous_taxa	83	0	0	0	0	0	0	0	0	0	0	0	0	0	0	0	0	0	0	0	0	0	0	0	0	0	0	0	0	0	0	0	0	0	0	0	0	0	0	0	0	0	0	0	0	0	0	0
JQ684380.1.1506	D_0__Bacteria, D_1__Proteobacteria, D_2__Gammaproteobacteria, D_3__Gammaproteobacteria Incertae Sedis, D_4__Unknown Family, D_5__Candidatus Berkiella, Ambiguous_taxa	4	0	0	0	0	0	0	0	0	0	0	0	0	0	0	0	0	0	0	0	0	0	1	0	0	0	0	0	0	0	0	0	0	0	0	0	0	0	0	0	0	0	0	0	0	0	0	0
KC189633.1.1506	D_0__Bacteria, D_1__Proteobacteria, D_2__Gammaproteobacteria, D_3__Coxiellales, D_4__Coxiellaceae, D_5__Coxiella, D_6__uncultured bacterium	18	0	0	0	0	0	0	0	0	0	0	0	0	0	0	0	0	12	0	0	0	0	0	0	0	0	0	0	0	0	0	0	0	0	0	0	0	0	0	0	0	0	0	0	0	0	0	0
KC331477.1.1506	D_0__Bacteria, D_1__Proteobacteria, D_2__Gammaproteobacteria, D_3__Xanthomonadales, D_4__Xanthomonadaceae, D_5__Luteimonas, Ambiguous_taxa	30	0	0	0	0	0	0	0	0	0	0	0	0	0	0	0	0	0	0	0	0	0	0	0	0	0	0	0	0	0	0	0	0	0	0	0	0	0	0	0	0	0	0	0	0	0	0	0
KC424720.1.1515	D_0__Bacteria, D_1__Proteobacteria, D_2__Gammaproteobacteria, D_3__Betaproteobacteriales, D_4__Gallionellaceae, D_5__Gallionella, Ambiguous_taxa	76	0	0	0	0	0	0	0	0	0	0	0	0	0	0	0	0	0	0	0	0	0	0	0	0	0	0	0	0	0	0	0	0	0	0	0	0	0	0	0	1	0	0	0	0	0	0	0
KC554198.1.1520	D_0__Bacteria, D_1__Actinobacteria, D_2__Actinobacteria, D_3__Propionibacteriales, D_4__Nocardioidaceae, D_5__Marmoricola, Ambiguous_taxa	28	8	0	0	0	0	0	0	0	0	0	0	0	0	0	0	0	0	0	0	0	0	0	0	0	0	0	0	0	0	0	0	0	0	0	0	0	0	0	0	0	0	0	0	0	0	0	0
KF245474.1.1506	D_0__Bacteria, D_1__Firmicutes, D_2__Bacilli, D_3__Bacillales, D_4__Staphylococcaceae, D_5__Jeotgalicoccus, D_6__Jeotgalicoccus halotolerans	1	0	0	0	0	0	0	0	0	0	0	0	0	0	0	0	0	0	0	0	0	0	0	0	0	0	0	0	0	0	0	0	0	0	0	0	0	0	0	0	0	0	0	0	0	0	0	0
KF384457.1.1506	D_0__Bacteria, D_1__Proteobacteria, D_2__Gammaproteobacteria, D_3__Enterobacteriales, D_4__Enterobacteriaceae, Ambiguous_taxa, Ambiguous_taxa	106	0	0	0	0	1	0	0	103	0	0	0	0	0	0	0	0	0	0	0	0	0	0	0	0	0	0	0	0	0	0	0	0	0	0	0	0	0	0	0	0	0	0	0	0	0	0	0
KJ808524.1.1506	D_0__Bacteria, D_1__Proteobacteria, D_2__Gammaproteobacteria, D_3__Betaproteobacteriales, D_4__Rhodocyclaceae, D_5__Sulfuritalea, D_6__uncultured bacterium	2	0	0	0	0	1	0	0	0	0	0	0	0	0	0	0	0	0	0	0	0	0	0	0	0	0	0	0	0	0	0	0	0	0	0	0	0	0	0	0	0	0	0	0	0	0	0	0
KX753216.1.1506	D_0__Bacteria, D_1__Actinobacteria, D_2__Thermoleophilia, D_3__Gaiellales, D_4__uncultured, D_5__uncultured bacterium, D_6__uncultured bacterium	3	0	0	0	0	0	0	0	0	0	0	0	0	0	0	0	0	1	0	0	0	0	0	0	0	0	0	0	0	0	0	0	0	0	0	0	0	0	0	0	0	0	0	0	0	0	0	0
LMNR01000004.3878.5411	D_0__Bacteria, D_1__Actinobacteria, D_2__Actinobacteria, D_3__Micrococcales, D_4__Microbacteriaceae, D_5__Rathayibacter, Ambiguous_taxa	274	0	0	0	168	0	0	0	0	0	0	0	0	0	0	0	0	0	0	0	0	0	0	0	0	0	0	0	0	0	0	0	0	0	0	0	0	0	0	0	0	0	0	0	0	0	0	0
MF103672.1.1509	D_0__Bacteria, D_1__Proteobacteria, D_2__Gammaproteobacteria, D_3__Pseudomonadales, D_4__Pseudomonadaceae, D_5__Pseudomonas, D_6__Pseudomonas fluorescens	3336	0	0	0	0	0	0	0	0	1	0	0	0	2	1	0	0	0	0	0	0	0	0	0	0	0	0	0	0	0	0	0	0	0	0	0	0	0	0	0	0	0	0	0	0	0	0	1
AB559667.1.1517	D_0__Bacteria, D_1__Firmicutes, D_2__Clostridia, D_3__Clostridiales, D_4__Family XI, D_5__Peptoniphilus, D_6__uncultured bacterium	39	0	0	0	0	0	0	0	0	0	0	0	0	0	0	0	0	0	0	0	0	0	0	0	0	0	0	0	0	0	0	0	0	0	0	0	0	0	0	0	0	0	0	0	0	0	0	0
AF445723.1.1505	D_0__Bacteria, D_1__Proteobacteria, D_2__Gammaproteobacteria, D_3__Xanthomonadales, D_4__Xanthomonadaceae, D_5__Arenimonas, Ambiguous_taxa	1	0	0	0	0	0	0	0	0	0	0	0	0	0	0	0	0	0	0	0	0	0	0	0	0	0	0	0	0	0	0	0	0	0	0	0	0	0	0	0	0	0	0	0	0	0	0	0
AJ400840.1.1518	D_0__Bacteria, D_1__Proteobacteria, D_2__Gammaproteobacteria, D_3__Betaproteobacteriales, D_4__Burkholderiaceae, D_5__Acidovorax, Ambiguous_taxa	27984	0	0	0	0	0	0	1	81	0	0	0	0	0	0	0	0	0	0	0	0	0	0	0	0	0	0	0	0	3	0	0	0	0	0	0	0	0	0	0	0	0	0	0	0	0	0	0
AJ457160.1.1506	D_0__Bacteria, D_1__Firmicutes, D_2__Bacilli, D_3__Bacillales, D_4__Paenibacillaceae, D_5__Brevibacillus, D_6__Brevibacillus sp. AV-Pb	524	0	0	0	0	0	0	0	0	0	0	0	0	0	0	0	0	0	0	0	0	0	0	0	0	0	0	0	0	0	0	0	0	0	0	0	0	0	0	0	0	0	0	0	0	0	0	34
AY081991.1.1523	D_0__Bacteria, D_1__Proteobacteria, D_2__Gammaproteobacteria, D_3__Xanthomonadales, D_4__Rhodanobacteraceae, D_5__Rhodanobacter, D_6__uncultured bacterium	59	0	0	0	0	0	0	0	0	0	0	0	0	1	0	0	0	3	0	0	0	0	0	0	0	0	0	0	0	0	0	0	0	0	0	0	0	0	0	0	0	0	0	0	0	0	0	1
AY838505.1.1508	D_0__Bacteria, D_1__Proteobacteria, D_2__Gammaproteobacteria, D_3__Betaproteobacteriales, D_4__Burkholderiaceae, D_5__Ralstonia, D_6__uncultured bacterium	2	0	0	0	0	0	0	0	0	0	0	0	0	0	0	0	0	0	0	0	0	0	0	0	0	0	0	0	0	0	0	0	0	0	0	0	0	0	0	0	0	0	0	0	0	0	2	0
BAEW01000035.25.1529	D_0__Bacteria, D_1__Firmicutes, D_2__Clostridia, D_3__Clostridiales, D_4__Family XI, D_5__Peptoniphilus, D_6__Peptoniphilus rhinitidis 1-13	38	0	0	0	0	0	0	0	0	0	0	0	1	0	0	0	0	0	1	0	0	0	0	0	0	0	0	0	0	0	0	0	0	0	36	0	0	0	0	0	0	0	0	0	0	0	0	0
BAJS01000049.3577.5109	D_0__Bacteria, D_1__Bacteroidetes, D_2__Bacteroidia, D_3__Bacteroidales, D_4__Bacteroidaceae, D_5__Bacteroides, Ambiguous_taxa	6	0	0	0	6	0	0	0	0	0	0	0	0	0	0	0	0	0	0	0	0	0	0	0	0	0	0	0	0	0	0	0	0	0	0	0	0	0	0	0	0	0	0	0	0	0	0	0
BCQN01000021.4078.5582	D_0__Bacteria, D_1__Actinobacteria, D_2__Actinobacteria, D_3__Micrococcales, D_4__Micrococcaceae, D_5__Arthrobacter, Ambiguous_taxa	1026	0	0	0	0	0	0	0	0	0	0	0	0	0	0	0	0	0	0	16	0	6	1	0	0	0	0	0	114	156	97	0	0	0	47	0	0	0	0	0	0	0	35	0	0	0	0	0
CETB01006084.118.1622	D_0__Bacteria, D_1__Actinobacteria, D_2__Actinobacteria, D_3__Micrococcales, D_4__Microbacteriaceae, D_5__Microbacterium, Ambiguous_taxa	1507	0	0	0	0	0	0	0	0	0	0	0	0	0	0	0	0	0	0	22	0	0	13	0	0	0	0	0	0	0	1	0	0	0	0	0	0	41	33	90	0	0	0	140	46	30	0	54
CP002542.2752771.2754283	D_0__Bacteria, D_1__Bacteroidetes, D_2__Bacteroidia, D_3__Flavobacteriales, D_4__Crocinitomicaceae, D_5__Fluviicola, Ambiguous_taxa	138	0	0	64	0	0	0	0	0	0	0	0	0	0	0	0	0	0	0	0	0	0	0	0	0	0	0	0	0	0	0	0	0	0	0	0	0	0	0	0	0	0	0	0	0	0	0	0
DQ157993.1.1517	D_0__Bacteria, D_1__Actinobacteria, D_2__Actinobacteria, D_3__Micrococcales, D_4__Micrococcaceae, D_5__Arthrobacter, Ambiguous_taxa	707	0	0	0	0	0	0	0	0	0	0	0	0	0	0	0	0	0	1	0	0	0	0	0	0	0	0	0	1	6	7	0	0	0	0	0	0	0	11	0	0	0	0	0	9	0	0	0
DQ264492.1.1523	D_0__Bacteria, D_1__Proteobacteria, D_2__Gammaproteobacteria, D_3__Pseudomonadales, D_4__Pseudomonadaceae, D_5__Pseudomonas, D_6__uncultured bacterium	3	0	0	0	0	0	0	0	0	0	0	0	0	0	0	0	0	0	0	0	0	0	0	0	0	0	0	0	0	0	0	0	0	0	0	0	0	0	0	0	0	0	0	0	0	0	0	0
EF190076.1.1508	D_0__Bacteria, D_1__Proteobacteria, D_2__Gammaproteobacteria, D_3__Alteromonadales, D_4__Marinobacteraceae, D_5__Marinobacter, Ambiguous_taxa	9	0	1	1	0	0	0	1	0	0	0	0	0	0	0	0	0	0	0	1	0	0	0	0	0	0	0	0	0	0	0	1	0	1	0	0	0	0	0	0	0	0	0	0	0	0	0	0
EF679189.1.1505	D_0__Bacteria, D_1__Proteobacteria, D_2__Gammaproteobacteria, D_3__Aeromonadales, D_4__Aeromonadaceae, D_5__Aeromonas, D_6__uncultured Aeromonas sp.	4731	0	0	0	0	0	0	0	0	0	4	0	0	50	0	23	0	0	0	0	0	0	22	14	11	0	0	0	0	0	0	0	0	0	0	0	0	0	6	0	0	30	0	0	0	0	7	0
EU801808.1.1505	D_0__Bacteria, D_1__Proteobacteria, D_2__Gammaproteobacteria, D_3__Betaproteobacteriales, D_4__TRA3-20, D_5__uncultured bacterium, D_6__uncultured bacterium	32	0	0	0	0	0	0	0	0	0	0	0	0	0	0	0	0	0	0	0	0	0	0	0	0	0	0	0	0	0	0	0	0	0	0	0	0	0	0	0	0	0	0	0	0	0	0	0
FEXI01000003.485.1989	D_0__Bacteria, D_1__Proteobacteria, D_2__Gammaproteobacteria, D_3__Betaproteobacteriales, D_4__Neisseriaceae, D_5__Neisseria, D_6__Neisseria meningitidis	2	0	0	0	0	0	0	0	0	0	0	0	0	0	0	0	0	0	0	0	0	0	0	0	0	0	0	0	0	0	0	0	0	0	0	0	0	0	0	0	0	0	0	0	0	0	0	0
FPLK01001342.16.1520	D_0__Bacteria, D_1__Bacteroidetes, D_2__Bacteroidia, D_3__Sphingobacteriales, D_4__env.OPS 17, Ambiguous_taxa, Ambiguous_taxa	406	0	0	0	0	0	0	0	0	0	0	0	0	0	0	0	0	0	0	0	0	0	0	0	0	0	0	0	0	0	0	0	0	0	9	0	0	0	0	0	0	0	0	0	9	0	0	0
FR839341.1.1551	D_0__Bacteria, D_1__Proteobacteria, D_2__Gammaproteobacteria, D_3__Enterobacteriales, D_4__Enterobacteriaceae, D_5__Enterobacter, D_6__Enterobacter sp. T1_510	7	0	0	0	0	0	0	0	0	0	0	0	0	0	0	0	0	0	0	0	0	0	1	0	0	0	0	0	0	0	0	0	0	0	0	0	0	0	1	0	0	0	0	0	0	0	0	0
GQ358888.1.1505	D_0__Bacteria, D_1__Firmicutes, D_2__Bacilli, D_3__Lactobacillales, D_4__Streptococcaceae, D_5__Streptococcus, D_6__uncultured bacterium	3	0	0	0	0	0	0	0	0	0	0	0	0	0	0	0	0	0	0	0	0	0	0	0	0	0	0	0	0	0	0	0	0	0	0	0	0	0	0	0	0	0	0	0	0	0	0	0
GU179528.1.1505	D_0__Bacteria, D_1__Proteobacteria, D_2__Gammaproteobacteria, D_3__Alteromonadales, D_4__Shewanellaceae, D_5__Shewanella, D_6__uncultured Shewanella sp.	21	0	0	0	0	0	0	0	0	0	0	0	0	0	0	0	0	0	0	0	0	0	0	0	0	0	0	0	0	0	0	0	0	0	0	0	0	0	0	0	0	0	0	0	0	0	0	0
GU563786.1.1505	D_0__Bacteria, D_1__Proteobacteria, D_2__Gammaproteobacteria, D_3__Enterobacteriales, D_4__Enterobacteriaceae, Ambiguous_taxa, Ambiguous_taxa	384	0	0	0	0	0	0	0	0	0	52	0	0	0	0	0	0	0	0	0	0	0	0	0	0	0	0	0	0	0	0	0	0	0	0	0	0	0	0	0	0	0	0	0	0	0	0	0
HE575971.1.1505	D_0__Bacteria, D_1__Firmicutes, D_2__Bacilli, D_3__Lactobacillales, D_4__Carnobacteriaceae, D_5__Jeotgalibaca, D_6__uncultured bacterium	24	0	0	0	0	0	0	0	0	0	0	0	0	0	0	0	0	0	0	0	0	0	0	0	0	0	0	0	0	0	0	0	0	0	0	0	0	0	0	0	0	0	0	0	0	0	0	0
HK555962.10.1514	D_0__Bacteria, D_1__Actinobacteria, D_2__Actinobacteria, D_3__Corynebacteriales, D_4__Corynebacteriaceae, D_5__Corynebacterium 1, D_6__unidentified	282	0	0	0	0	0	0	0	60	0	0	0	0	0	0	0	0	0	0	0	0	0	12	0	0	0	0	0	0	0	0	0	0	0	0	0	0	0	0	17	0	0	0	0	0	0	0	0
HK555979.10.1514	D_0__Bacteria, D_1__Actinobacteria, D_2__Actinobacteria, D_3__Corynebacteriales, D_4__Corynebacteriaceae, D_5__Corynebacterium, D_6__unidentified	145	0	0	0	0	0	0	3	0	0	0	2	0	8	0	0	0	0	0	0	0	0	0	0	0	0	0	0	0	0	0	0	0	37	0	45	0	0	6	0	0	0	0	4	0	4	0	0
HM066655.1.1512	D_0__Bacteria, D_1__Proteobacteria, D_2__Gammaproteobacteria, D_3__Pseudomonadales, D_4__Moraxellaceae, D_5__Acinetobacter, D_6__uncultured bacterium	15	0	0	0	0	0	0	0	0	0	0	0	0	0	0	0	1	0	0	0	0	0	0	0	0	0	0	0	0	0	0	0	0	0	0	0	0	0	0	0	0	0	0	0	0	0	0	0
HM159963.1.1509	D_0__Bacteria, D_1__Proteobacteria, D_2__Gammaproteobacteria, D_3__Pseudomonadales, D_4__Pseudomonadaceae, D_5__Pseudomonas, Ambiguous_taxa	90	0	0	0	1	0	0	0	0	0	2	0	2	3	0	12	0	0	0	0	0	0	0	0	0	0	0	1	0	0	0	0	0	0	0	0	0	0	0	0	0	0	0	0	0	0	0	0
HM445343.1.1505	D_0__Bacteria, D_1__Proteobacteria, D_2__Gammaproteobacteria, D_3__Betaproteobacteriales, D_4__TRA3-20, D_5__uncultured bacterium, D_6__uncultured bacterium	17	0	0	0	0	0	0	0	0	0	0	0	0	0	0	0	0	0	0	0	0	0	0	0	0	0	0	0	2	0	0	0	0	0	0	0	0	0	0	0	0	0	0	0	0	0	0	0
HQ008542.1.1509	D_0__Bacteria, D_1__Proteobacteria, D_2__Gammaproteobacteria, D_3__Betaproteobacteriales, D_4__Burkholderiaceae, D_5__Acidovorax, Ambiguous_taxa	124	0	0	0	0	0	2	0	0	0	0	0	0	0	0	0	0	0	0	0	0	0	1	0	0	0	0	0	0	0	0	1	0	0	0	0	0	0	0	0	0	0	0	0	0	0	0	0
HQ326340.1.1505	D_0__Bacteria, D_1__Proteobacteria, D_2__Gammaproteobacteria, D_3__Xanthomonadales, D_4__Rhodanobacteraceae, D_5__Rhodanobacter, D_6__uncultured bacterium	20	0	0	2	1	0	1	0	0	1	0	1	0	1	0	0	0	0	0	0	0	0	0	0	0	0	0	0	0	0	0	0	0	0	0	0	0	1	0	1	1	4	0	0	0	0	0	0
HQ622339.1.1509	D_0__Bacteria, D_1__Proteobacteria, D_2__Gammaproteobacteria, D_3__Enterobacteriales, D_4__Enterobacteriaceae, Ambiguous_taxa, Ambiguous_taxa	14	0	0	0	0	0	0	0	0	0	0	0	0	0	0	0	12	0	0	0	0	0	0	1	0	0	0	0	0	0	0	0	0	0	0	0	0	0	0	0	0	0	0	0	0	0	0	0
HQ674834.1.1508	D_0__Bacteria, D_1__Proteobacteria, D_2__Gammaproteobacteria, D_3__Betaproteobacteriales, D_4__Neisseriaceae, D_5__Kingella, D_6__uncultured Kingella sp.	54	30	0	0	0	6	0	0	0	0	0	0	0	0	0	0	0	0	0	0	0	0	0	0	0	0	0	0	0	0	0	0	0	0	0	0	0	15	0	0	0	0	0	0	0	0	0	0
JF428981.1.1534	D_0__Bacteria, D_1__Proteobacteria, D_2__Gammaproteobacteria, D_3__Steroidobacterales, D_4__Steroidobacteraceae, D_5__uncultured, Ambiguous_taxa	101	0	0	0	0	0	0	0	0	0	0	0	0	0	0	0	0	0	0	0	0	0	0	0	0	0	0	0	0	0	0	0	0	0	0	0	0	0	0	0	0	0	0	0	0	0	0	0
JF830177.1.1510	D_0__Bacteria, D_1__Proteobacteria, D_2__Gammaproteobacteria, D_3__Pseudomonadales, D_4__Moraxellaceae, D_5__Acinetobacter, D_6__uncultured bacterium	1694	32	0	0	0	10	0	0	0	50	0	0	0	31	1	0	54	0	23	0	13	0	116	48	29	0	0	0	5	0	20	0	0	1	0	0	0	0	6	0	0	0	0	0	0	0	0	0
JF833515.1.1508	D_0__Bacteria, D_1__Proteobacteria, D_2__Gammaproteobacteria, D_3__Diplorickettsiales, D_4__Diplorickettsiaceae, D_5__uncultured, D_6__uncultured Aquicella sp.	7679	0	96	0	110	6	167	3	0	0	16	74	1	5	3	26	1	8	1	0	0	0	1	1	8	0	0	0	0	0	0	0	0	0	0	0	0	0	0	0	0	0	2	0	0	0	0	1
JX105731.1.1505	D_0__Bacteria, D_1__Proteobacteria, D_2__Gammaproteobacteria, D_3__Vibrionales, D_4__Vibrionaceae, D_5__Photobacterium, D_6__uncultured bacterium	149	3	46	0	0	0	0	0	0	0	0	0	0	0	0	0	0	0	0	0	0	0	4	0	0	0	0	0	0	0	0	0	0	0	0	0	0	0	0	0	0	0	0	0	0	0	0	0
JX515505.1.1505	D_0__Bacteria, D_1__Proteobacteria, D_2__Gammaproteobacteria, D_3__Xanthomonadales, D_4__Xanthomonadaceae, D_5__Stenotrophomonas, D_6__uncultured bacterium	8	0	0	0	0	0	0	0	0	0	0	0	0	0	0	0	0	0	0	0	0	0	0	0	0	0	0	0	0	0	0	0	0	0	0	0	0	0	0	0	0	0	0	0	0	0	0	0
KC620669.1.1505	D_0__Bacteria, D_1__Proteobacteria, D_2__Gammaproteobacteria, D_3__Diplorickettsiales, D_4__Diplorickettsiaceae, D_5__uncultured bacterium, D_6__uncultured bacterium	205	66	0	2	0	32	0	0	0	0	0	0	0	0	0	0	0	0	0	0	0	0	0	0	0	0	0	0	0	0	0	0	0	0	0	0	0	0	0	0	0	0	0	0	0	0	0	0
KF427992.1.1505	D_0__Bacteria, D_1__Proteobacteria, D_2__Gammaproteobacteria, D_3__Pseudomonadales, D_4__Moraxellaceae, D_5__Acinetobacter, Ambiguous_taxa	68	0	0	0	7	0	0	0	0	0	0	0	0	0	0	0	2	0	0	0	0	0	0	1	1	0	0	0	0	0	0	0	0	1	0	0	0	0	0	0	0	0	0	3	3	0	0	0
KF799683.1.1505	D_0__Bacteria, D_1__Proteobacteria, D_2__Gammaproteobacteria, D_3__Alteromonadales, D_4__Colwelliaceae, D_5__Colwellia, Ambiguous_taxa	1	0	0	0	0	0	0	0	0	0	0	0	0	0	0	0	0	1	0	0	0	0	0	0	0	0	0	0	0	0	0	0	0	0	0	0	0	0	0	0	0	0	0	0	0	0	0	0
KP183078.1.1506	D_0__Bacteria, D_1__Proteobacteria, D_2__Gammaproteobacteria, D_3__Vibrionales, D_4__Vibrionaceae, D_5__Vibrio, Ambiguous_taxa	201	0	0	0	0	0	0	0	0	0	0	0	0	0	0	0	0	0	0	0	0	0	0	0	0	0	0	0	0	0	0	0	0	0	0	0	0	0	0	0	0	0	0	0	0	0	0	0
KR081266.1.1505	D_0__Bacteria, D_1__Proteobacteria, D_2__Gammaproteobacteria, D_3__Gammaproteobacteria Incertae Sedis, D_4__Unknown Family, D_5__Candidatus Berkiella, Ambiguous_taxa	43	0	0	0	0	0	0	0	0	0	0	1	0	0	0	0	0	0	0	0	0	0	0	0	0	0	0	0	0	0	0	0	0	0	0	0	0	0	0	0	0	0	0	0	0	0	0	0
KR537289.1.1506	D_0__Bacteria, D_1__Proteobacteria, D_2__Gammaproteobacteria, D_3__Enterobacteriales, D_4__Enterobacteriaceae, Ambiguous_taxa, Ambiguous_taxa	298	0	0	0	0	0	0	0	0	0	0	0	0	0	0	0	20	0	6	0	0	0	3	8	3	0	0	0	1	0	3	0	0	0	0	0	0	0	2	0	0	0	0	0	0	0	0	0
KT873251.1.1514	D_0__Bacteria, D_1__Actinobacteria, D_2__Actinobacteria, D_3__Micrococcales, D_4__Micrococcaceae, D_5__Kocuria, D_6__Kocuria rhizophila	41	0	0	0	0	0	0	0	0	0	0	0	0	0	0	0	0	0	0	0	0	0	0	0	0	0	0	0	0	0	0	0	0	0	0	0	0	0	0	0	0	0	0	0	0	0	0	0
KX180899.1.1508	D_0__Bacteria, D_1__Proteobacteria, D_2__Gammaproteobacteria, D_3__Aeromonadales, D_4__Aeromonadaceae, D_5__Aeromonas, D_6__uncultured Aeromonas sp.	8	0	0	0	0	0	0	0	0	0	0	0	0	0	0	0	0	0	0	0	0	0	0	0	0	0	0	0	0	0	0	0	0	0	0	0	0	0	0	0	0	0	0	0	0	0	0	0
KY612289.1.1558	D_0__Bacteria, D_1__Proteobacteria, D_2__Gammaproteobacteria, D_3__Pseudomonadales, D_4__Pseudomonadaceae, D_5__Pseudomonas, Ambiguous_taxa	856	0	0	0	0	0	1	0	0	0	10	0	0	0	0	6	0	0	0	0	0	0	0	0	0	0	0	0	0	0	0	0	0	0	0	34	0	0	0	0	0	0	0	5	0	0	0	0
LMER01000011.89.1621	D_0__Bacteria, D_1__Actinobacteria, D_2__Actinobacteria, D_3__Kineosporiales, D_4__Kineosporiaceae, D_5__Angustibacter, Ambiguous_taxa	1	0	0	0	0	0	0	0	0	0	0	0	0	0	0	0	0	0	0	0	0	0	0	0	0	0	0	0	0	0	0	0	0	0	0	0	0	0	0	0	0	0	0	0	0	0	0	0
LMFB01000027.423.1955	D_0__Bacteria, D_1__Proteobacteria, D_2__Alphaproteobacteria, D_3__Rhizobiales, D_4__Rhizobiaceae, D_5__Allorhizobium-Neorhizobium-Pararhizobium-Rhizobium, Ambiguous_taxa	513	0	0	0	0	0	0	0	0	0	0	0	0	0	0	0	0	0	0	0	0	0	0	0	0	0	0	0	0	0	0	0	0	0	0	0	0	0	0	0	0	0	0	26	0	27	84	0
LOHP01000073.249.1777	D_0__Bacteria, D_1__Actinobacteria, D_2__Actinobacteria, D_3__Micrococcales, D_4__Microbacteriaceae, D_5__Leucobacter, Ambiguous_taxa	49	17	0	0	0	0	0	0	0	0	0	0	0	0	0	0	0	0	0	0	0	0	0	0	0	0	0	0	0	0	0	0	0	0	0	0	0	0	0	0	0	0	0	9	0	0	0	0
AB128892.1.1504	D_0__Bacteria, D_1__Proteobacteria, D_2__Gammaproteobacteria, D_3__Betaproteobacteriales, D_4__Burkholderiaceae, D_5__Aquabacterium, D_6__uncultured bacterium	12	0	0	0	0	0	0	0	0	0	0	1	0	0	0	0	0	0	1	0	0	0	2	0	0	0	0	0	3	0	0	0	0	0	0	0	0	0	0	0	0	0	0	0	0	0	0	0
AB255083.1.1504	D_0__Bacteria, D_1__Proteobacteria, D_2__Gammaproteobacteria, D_3__Legionellales, D_4__Legionellaceae, D_5__Legionella, D_6__uncultured bacterium	18	0	0	3	0	0	0	15	0	0	0	0	0	0	0	0	0	0	0	0	0	0	0	0	0	0	0	0	0	0	0	0	0	0	0	0	0	0	0	0	0	0	0	0	0	0	0	0
AB425056.1.1516	D_0__Bacteria, D_1__Proteobacteria, D_2__Gammaproteobacteria, D_3__Betaproteobacteriales, D_4__Burkholderiaceae, D_5__Hydrogenophaga, Ambiguous_taxa	5852	0	0	0	0	0	0	0	0	0	0	0	0	17	0	0	0	0	0	0	0	0	7	3	1	0	0	0	25	0	3	0	0	0	17	78	21	0	0	0	0	13	16	15	27	0	108	37
AJ233414.1.1504	D_0__Bacteria, D_1__Proteobacteria, D_2__Gammaproteobacteria, D_3__Enterobacteriales, D_4__Enterobacteriaceae, D_5__Erwinia, Ambiguous_taxa	6	0	0	0	0	0	0	0	0	0	0	0	0	0	0	0	0	0	0	0	0	0	0	0	0	0	0	0	0	0	0	0	0	0	0	0	0	0	0	0	0	0	0	0	0	0	0	0
AM293660.1.1516	D_0__Bacteria, D_1__Actinobacteria, D_2__Actinobacteria, D_3__Corynebacteriales, D_4__Mycobacteriaceae, D_5__Mycobacterium, Ambiguous_taxa	4	0	0	0	0	0	0	0	0	0	0	0	0	0	0	0	0	0	0	0	0	0	0	0	0	0	0	0	0	0	0	0	0	0	0	0	0	0	0	1	0	0	0	0	0	0	1	0
AWVU01000038.48.1559	D_0__Bacteria, D_1__Firmicutes, D_2__Clostridia, D_3__Clostridiales, D_4__Lachnospiraceae, D_5__Oribacterium, Ambiguous_taxa	39	0	0	0	0	0	0	0	0	0	0	0	0	0	0	0	0	0	0	0	0	0	0	0	0	0	0	0	0	0	0	0	0	0	0	0	0	0	0	0	0	0	0	0	0	0	0	0
AY792295.1.1515	D_0__Bacteria, D_1__Bacteroidetes, D_2__Bacteroidia, D_3__Chitinophagales, D_4__Chitinophagaceae, D_5__Sediminibacterium, Ambiguous_taxa	544	0	0	0	0	0	0	0	0	0	0	0	0	5	0	0	0	0	0	0	0	0	0	0	0	0	0	0	0	0	0	0	0	0	0	0	0	0	0	0	0	0	0	0	0	0	0	0
BAOQ01000072.163.1688	D_0__Bacteria, D_1__Actinobacteria, D_2__Actinobacteria, D_3__Corynebacteriales, D_4__Nocardiaceae, D_5__Gordonia, D_6__Gordonia paraffinivorans NBRC 108238	84	0	0	0	0	0	0	0	0	0	0	0	0	0	0	0	0	0	0	0	0	0	0	0	0	0	0	0	0	0	0	0	0	0	0	0	0	0	0	0	0	0	0	80	0	0	0	0
CP004354.101072.102601	D_0__Bacteria, D_1__Actinobacteria, D_2__Actinobacteria, D_3__Corynebacteriales, D_4__Corynebacteriaceae, D_5__Corynebacterium 1, Ambiguous_taxa	4	0	0	0	0	0	1	0	0	0	2	1	0	0	0	0	0	0	0	0	0	0	0	0	0	0	0	0	0	0	0	0	0	0	0	0	0	0	0	0	0	0	0	0	0	0	0	0
CP018762.2343163.2344689	D_0__Bacteria, D_1__Actinobacteria, D_2__Actinobacteria, D_3__Micrococcales, D_4__Microbacteriaceae, D_5__Microbacterium, Ambiguous_taxa	62	0	0	0	1	0	0	0	0	0	0	0	0	0	0	0	0	0	0	0	0	0	0	0	0	0	0	0	0	0	0	0	0	0	0	0	0	0	0	0	0	0	0	0	0	0	0	0
DQ520192.1.1504	D_0__Bacteria, D_1__Proteobacteria, D_2__Gammaproteobacteria, D_3__Methylococcales, D_4__Methylococcaceae, Ambiguous_taxa, Ambiguous_taxa	1	0	0	0	0	0	0	0	0	0	0	0	0	0	0	0	0	0	0	0	0	0	0	0	0	0	0	0	0	0	0	0	0	0	0	0	0	0	0	0	0	0	0	0	0	0	0	0
EF025911.1.1504	D_0__Bacteria, D_1__Proteobacteria, D_2__Gammaproteobacteria, D_3__Enterobacteriales, D_4__Enterobacteriaceae, D_5__Escherichia-Shigella, D_6__Escherichia coli	1	0	0	0	0	0	0	0	0	0	0	0	0	0	0	0	0	0	0	0	0	0	0	0	0	0	0	0	0	0	0	0	0	0	0	0	0	0	0	0	0	0	0	0	0	0	0	0
EF667907.1.1504	D_0__Bacteria, D_1__Proteobacteria, D_2__Gammaproteobacteria, D_3__Legionellales, D_4__Legionellaceae, D_5__Legionella, Ambiguous_taxa	9	0	0	0	0	0	0	0	0	0	0	0	0	0	0	0	0	0	0	0	0	0	0	0	0	0	0	0	0	0	0	0	0	0	0	0	0	0	0	0	0	0	0	0	0	0	0	0
FJ538127.1.1507	D_0__Bacteria, D_1__Proteobacteria, D_2__Gammaproteobacteria, D_3__WD260, D_4__uncultured bacterium, D_5__uncultured bacterium, D_6__uncultured bacterium	513	0	0	0	0	0	0	0	0	0	0	1	0	0	3	0	0	0	0	0	0	0	0	0	0	0	0	0	0	0	0	0	0	0	0	0	0	0	0	0	0	0	0	0	0	0	0	0
FJ793169.1.1514	D_0__Bacteria, D_1__Nitrospirae, D_2__Nitrospira, D_3__Nitrospirales, D_4__Nitrospiraceae, D_5__Nitrospira, D_6__uncultured bacterium	43	0	0	0	0	0	0	0	0	0	0	0	0	0	0	0	0	0	0	0	0	0	0	0	0	0	0	0	0	0	0	0	0	0	0	0	0	0	0	0	0	0	0	0	0	0	0	0
FJ950662.1.1504	D_0__Bacteria, D_1__Proteobacteria, D_2__Gammaproteobacteria, D_3__Pseudomonadales, D_4__Pseudomonadaceae, D_5__Pseudomonas, D_6__Pseudomonas putida	105	0	2	0	0	0	4	1	0	1	6	0	0	7	0	29	4	0	0	0	1	0	0	1	2	0	0	1	0	0	0	0	0	0	0	0	0	0	0	0	0	0	0	0	0	0	0	2
FPLK01003100.11.1514	D_0__Bacteria, D_1__Proteobacteria, D_2__Gammaproteobacteria, D_3__Betaproteobacteriales, D_4__Burkholderiaceae, D_5__Sphaerotilus, Ambiguous_taxa	4	0	0	0	0	0	0	0	0	0	0	0	0	0	0	0	0	0	0	0	0	0	0	0	0	0	0	0	0	0	0	0	0	0	0	0	0	0	0	0	0	0	0	0	0	0	0	0
FPLM01002904.13.1516	D_0__Bacteria, D_1__Bacteroidetes, D_2__Bacteroidia, D_3__Chitinophagales, D_4__Chitinophagaceae, D_5__Terrimonas, Ambiguous_taxa	14	0	0	0	0	0	0	2	0	0	0	0	0	0	0	0	0	0	0	0	0	0	0	0	0	0	0	0	0	0	0	0	0	0	0	0	0	0	0	0	0	0	0	0	0	0	0	0
FPLP01002943.11.1514	D_0__Bacteria, D_1__Actinobacteria, D_2__Actinobacteria, D_3__Propionibacteriales, D_4__Propionibacteriaceae, Ambiguous_taxa, Ambiguous_taxa	16	0	0	0	0	0	0	0	0	0	0	0	0	0	0	0	0	0	0	0	0	0	0	0	0	0	0	0	0	0	0	0	0	0	0	0	0	0	0	0	0	0	0	0	0	0	0	0
FPLS01003495.9.1512	D_0__Bacteria, D_1__Gemmatimonadetes, D_2__Gemmatimonadetes, D_3__Gemmatimonadales, D_4__Gemmatimonadaceae, D_5__Gemmatimonas, Ambiguous_taxa	47	0	0	0	0	46	0	1	0	0	0	0	0	0	0	0	0	0	0	0	0	0	0	0	0	0	0	0	0	0	0	0	0	0	0	0	0	0	0	0	0	0	0	0	0	0	0	0
FPLS01008651.21.1524	D_0__Bacteria, D_1__Bacteroidetes, D_2__Bacteroidia, D_3__Chitinophagales, D_4__Chitinophagaceae, D_5__Ferruginibacter, Ambiguous_taxa	124	1	0	2	0	0	0	0	0	0	0	15	0	0	0	0	0	0	0	0	0	0	0	0	0	0	0	0	0	0	0	0	0	0	0	0	0	0	0	0	0	0	0	0	0	0	0	0
FPLS01022417.24.1527	D_0__Bacteria, D_1__Bacteroidetes, D_2__Bacteroidia, D_3__Cytophagales, D_4__Microscillaceae, D_5__uncultured, Ambiguous_taxa	19	0	0	0	0	0	0	0	0	0	0	0	0	0	0	0	0	0	0	0	0	0	0	0	0	0	0	0	0	0	0	0	0	0	0	0	0	0	0	0	0	0	0	0	0	0	0	0
GQ359990.1.1504	D_0__Bacteria, D_1__Proteobacteria, D_2__Gammaproteobacteria, D_3__Aeromonadales, D_4__Aeromonadaceae, D_5__Aeromonas, D_6__uncultured bacterium	2	0	0	0	0	0	0	0	0	0	0	0	0	0	0	0	0	0	0	0	0	0	0	0	0	0	0	0	1	0	0	0	0	0	0	0	0	0	0	0	0	0	0	0	0	0	0	0
GQ360019.1.1504	D_0__Bacteria, D_1__Proteobacteria, D_2__Gammaproteobacteria, Ambiguous_taxa, Ambiguous_taxa, Ambiguous_taxa, D_6__uncultured bacterium	1	0	0	0	0	0	0	0	0	0	0	0	0	0	0	0	0	0	0	0	0	0	0	0	0	0	0	0	0	0	0	0	0	0	0	0	0	0	0	0	0	0	0	0	0	0	0	0
GQ389147.1.1504	D_0__Bacteria, D_1__Proteobacteria, D_2__Gammaproteobacteria, D_3__Betaproteobacteriales, D_4__Rhodocyclaceae, D_5__Ferribacterium, D_6__uncultured bacterium	2	0	0	0	0	0	0	0	0	0	0	0	0	0	0	0	0	0	0	0	0	0	0	0	0	0	0	0	0	0	0	0	0	0	0	0	0	0	0	0	0	0	0	0	0	0	0	0
GU553036.1.1504	D_0__Bacteria, D_1__Proteobacteria, D_2__Gammaproteobacteria, D_3__Xanthomonadales, D_4__Xanthomonadaceae, D_5__Stenotrophomonas, D_6__uncultured bacterium	405	0	0	0	0	0	0	0	0	0	0	0	0	0	0	0	0	0	0	0	0	0	0	0	0	0	0	0	0	0	0	0	0	0	1	0	0	0	97	108	0	0	0	105	4	0	0	0
HQ323458.1.1504	D_0__Bacteria, D_1__Actinobacteria, D_2__Actinobacteria, D_3__Micrococcales, D_4__Micrococcaceae, D_5__Micrococcus, Ambiguous_taxa	196	0	0	0	0	0	0	0	0	0	0	0	0	0	0	0	0	0	0	0	0	0	0	0	0	0	0	0	0	0	0	0	0	0	0	0	0	196	0	0	0	0	0	0	0	0	0	0
JF766493.1.1504	D_0__Bacteria, D_1__Proteobacteria, D_2__Gammaproteobacteria, D_3__Betaproteobacteriales, D_4__Burkholderiaceae, Ambiguous_taxa, D_6__uncultured bacterium	2283	0	0	0	0	0	0	0	0	0	0	0	0	0	0	0	0	0	0	0	0	0	0	0	0	0	0	0	0	0	0	0	0	0	0	0	0	0	0	0	0	0	0	0	0	0	0	0
JN187557.1.1504	D_0__Bacteria, D_1__Gemmatimonadetes, D_2__Gemmatimonadetes, D_3__Gemmatimonadales, D_4__Gemmatimonadaceae, D_5__uncultured, D_6__uncultured bacterium	1	0	0	0	0	0	0	0	0	0	0	0	0	0	0	0	0	0	0	0	0	0	0	0	0	0	0	0	0	0	0	0	0	0	0	0	0	0	0	0	0	0	0	0	0	0	0	0
JN695910.1.1553	D_0__Bacteria, D_1__Proteobacteria, D_2__Alphaproteobacteria, D_3__Rhizobiales, D_4__Beijerinckiaceae, D_5__Methylobacterium, D_6__Methylobacterium radiotolerans	6807	2	48	0	217	3	165	0	4	55	0	1	0	43	1	7	42	13	5	2	74	4	56	14	55	0	0	2	22	10	11	0	0	0	103	173	46	692	563	1099	215	484	429	241	178	41	74	10
JN868819.1.1516	D_0__Bacteria, D_1__Proteobacteria, D_2__Gammaproteobacteria, D_3__Betaproteobacteriales, D_4__Burkholderiaceae, Ambiguous_taxa, Ambiguous_taxa	5	0	0	0	0	0	0	1	0	0	0	0	0	0	0	0	0	0	0	0	1	0	0	0	0	0	0	0	0	0	0	0	0	0	0	0	0	0	0	0	0	0	0	0	0	0	0	0
JQ278934.1.1504	D_0__Bacteria, D_1__Proteobacteria, D_2__Gammaproteobacteria, D_3__Legionellales, D_4__Legionellaceae, D_5__Legionella, D_6__uncultured gamma proteobacterium	1	0	0	0	0	0	0	0	0	0	0	0	0	0	0	0	0	0	0	0	0	0	0	0	0	0	0	0	0	0	0	0	0	0	0	0	0	0	0	0	0	0	0	0	0	0	0	0
JQ396568.1.1514	D_0__Bacteria, D_1__Actinobacteria, D_2__Actinobacteria, D_3__Corynebacteriales, D_4__Nocardiaceae, D_5__Rhodococcus, Ambiguous_taxa	509	0	20	0	0	1	0	0	0	0	0	0	0	96	0	0	27	5	0	0	1	0	2	0	0	0	0	0	0	0	18	1	0	0	51	13	0	0	0	0	0	0	0	0	15	0	0	0
JQ978546.1.1504	D_0__Bacteria, D_1__Bacteroidetes, D_2__Bacteroidia, D_3__Chitinophagales, D_4__Chitinophagaceae, D_5__Terrimonas, D_6__uncultured bacterium	19	0	0	0	0	0	0	0	0	0	0	0	0	0	0	0	0	0	0	0	0	0	0	0	0	0	0	0	0	0	0	0	0	0	0	0	0	0	0	0	0	0	0	0	0	0	0	0
JX843606.1.1504	D_0__Bacteria, D_1__Proteobacteria, D_2__Gammaproteobacteria, D_3__Pseudomonadales, D_4__Moraxellaceae, D_5__Acinetobacter, Ambiguous_taxa	913	0	0	0	0	0	0	0	0	0	0	0	0	0	0	0	4	92	16	0	1	0	8	1	2	0	0	0	10	27	1	0	4	0	0	0	0	0	0	0	0	0	0	0	0	0	0	0
KC755074.1.1504	D_0__Bacteria, D_1__Proteobacteria, D_2__Gammaproteobacteria, D_3__Enterobacteriales, D_4__Enterobacteriaceae, D_5__Erwinia, Ambiguous_taxa	609	0	0	0	0	0	0	0	0	0	16	0	0	34	0	0	0	0	0	0	0	0	7	0	0	0	0	0	0	0	0	0	0	0	0	1	0	0	0	0	0	0	0	0	0	0	0	0
KF494747.1.1504	D_0__Bacteria, D_1__Proteobacteria, D_2__Gammaproteobacteria, D_3__Pseudomonadales, D_4__Pseudomonadaceae, D_5__Pseudomonas, D_6__uncultured bacterium	188	0	0	0	0	0	0	0	0	0	0	0	0	0	0	0	0	0	0	0	0	0	0	0	0	0	0	0	0	0	0	0	0	0	0	0	0	0	0	0	0	0	0	0	0	0	0	0
KF906585.1.1521	D_0__Bacteria, D_1__Proteobacteria, D_2__Gammaproteobacteria, D_3__Pseudomonadales, D_4__Pseudomonadaceae, D_5__Pseudomonas, Ambiguous_taxa	2645	0	0	0	0	0	1	3	0	0	13	2	0	0	1	1	20	1	0	0	0	0	9	1	9	0	0	0	35	0	0	0	0	0	0	0	0	0	0	0	0	0	0	1	0	0	0	0
KJ577597.1.1504	D_0__Bacteria, D_1__Proteobacteria, D_2__Gammaproteobacteria, D_3__Enterobacteriales, D_4__Enterobacteriaceae, D_5__Serratia, Ambiguous_taxa	222	0	0	0	0	0	0	0	0	0	0	0	0	0	0	0	0	0	0	0	0	0	0	0	0	0	0	0	0	0	18	0	0	0	0	0	0	0	0	0	0	0	0	0	0	0	1	0
KM200759.1.1504	D_0__Bacteria, D_1__Proteobacteria, D_2__Deltaproteobacteria, D_3__Myxococcales, D_4__Nannocystaceae, D_5__uncultured, D_6__uncultured bacterium	65	0	0	0	0	0	0	0	0	0	0	0	0	0	2	0	0	0	0	0	0	0	0	0	0	0	0	0	0	0	0	0	0	0	0	0	0	0	0	0	0	0	0	0	0	0	0	0
KP751906.170774.172297	D_0__Bacteria, D_1__Cyanobacteria, D_2__Oxyphotobacteria, D_3__Chloroplast, Ambiguous_taxa, Ambiguous_taxa, Ambiguous_taxa	9	0	0	0	3	0	0	0	0	0	0	0	0	0	0	0	0	0	0	0	0	0	0	0	0	0	0	0	0	0	0	0	0	0	0	0	0	0	0	0	0	0	0	0	0	0	0	0
KP975341.1.1504	D_0__Bacteria, D_1__Proteobacteria, D_2__Gammaproteobacteria, D_3__Enterobacteriales, D_4__Enterobacteriaceae, D_5__Escherichia-Shigella, D_6__uncultured bacterium	11	0	0	0	0	0	1	0	0	1	0	0	0	1	0	0	0	0	0	0	0	0	0	0	0	0	0	0	0	0	0	0	0	0	0	0	0	0	0	0	0	0	0	0	0	0	0	1
KT182580.1.1504	D_0__Bacteria, D_1__Proteobacteria, D_2__Gammaproteobacteria, D_3__Xanthomonadales, D_4__Xanthomonadaceae, D_5__Luteimonas, D_6__uncultured Lysobacter sp.	5	0	0	0	0	0	1	0	0	0	0	0	0	0	0	0	0	0	0	0	0	0	0	0	1	0	0	0	0	0	0	0	0	0	0	0	0	0	0	0	0	0	0	0	0	0	0	0
KU978198.1.1508	D_0__Bacteria, D_1__Bacteroidetes, D_2__Bacteroidia, D_3__Chitinophagales, D_4__Chitinophagaceae, D_5__Sediminibacterium, Ambiguous_taxa	278	0	0	0	0	0	0	0	0	0	0	0	0	0	0	0	0	0	0	0	0	0	0	0	0	0	0	0	0	0	0	0	0	0	0	0	0	0	0	0	0	0	0	0	0	0	0	0
KX289656.1.1514	D_0__Bacteria, D_1__Proteobacteria, D_2__Gammaproteobacteria, D_3__Enterobacteriales, D_4__Enterobacteriaceae, D_5__Providencia, Ambiguous_taxa	23	0	0	0	0	0	0	0	0	0	0	0	0	0	0	0	0	0	0	0	0	0	0	0	0	0	0	0	0	0	0	0	0	0	0	0	0	0	0	0	0	0	0	0	0	0	0	0
ACHB01000006.3599.5109	D_0__Bacteria, D_1__Bacteroidetes, D_2__Bacteroidia, D_3__Sphingobacteriales, D_4__Sphingobacteriaceae, D_5__Sphingobacterium, Ambiguous_taxa	439	0	0	0	0	0	0	0	0	0	0	0	0	0	0	0	0	0	0	0	0	0	0	0	0	0	0	0	70	18	55	0	0	0	44	0	0	0	0	0	0	0	50	0	0	0	0	0
AEIH02000001.1451802.1453304	D_0__Bacteria, D_1__Bacteroidetes, D_2__Bacteroidia, D_3__Sphingobacteriales, D_4__Sphingobacteriaceae, D_5__Mucilaginibacter, Ambiguous_taxa	53	0	0	0	0	0	0	0	0	0	0	0	0	0	0	0	0	0	0	0	0	0	0	0	0	0	0	0	0	0	0	0	0	0	0	0	0	0	0	0	0	0	0	0	0	0	0	0
AF283281.1.1512	D_0__Bacteria, D_1__Actinobacteria, D_2__Actinobacteria, D_3__Corynebacteriales, D_4__Tsukamurellaceae, D_5__Tsukamurella, Ambiguous_taxa	59	0	0	0	0	0	0	0	0	0	0	0	0	0	0	0	0	0	0	0	0	0	0	0	0	0	0	0	1	4	0	0	0	0	0	0	0	0	0	0	0	0	0	0	0	0	0	0
AJ298940.1.1511	D_0__Bacteria, D_1__Actinobacteria, D_2__Actinobacteria, D_3__Micrococcales, D_4__Micrococcaceae, D_5__Neomicrococcus, Ambiguous_taxa	1	0	0	0	0	0	0	0	0	0	0	0	0	0	0	0	0	0	0	0	0	0	0	0	0	0	0	0	0	0	0	0	0	0	0	0	0	0	0	0	0	0	0	0	0	0	0	0
APMI01029102.28.1530	D_0__Bacteria, D_1__Actinobacteria, D_2__Actinobacteria, D_3__Micrococcales, D_4__Microbacteriaceae, D_5__Galbitalea, Ambiguous_taxa	101	0	0	0	0	0	0	0	0	0	0	0	0	0	0	0	0	0	0	0	0	0	0	0	0	0	0	0	0	0	0	0	0	0	0	0	0	0	0	0	0	0	0	0	0	0	0	0
ARVZ01000001.3435575.3437077	D_0__Bacteria, D_1__Actinobacteria, D_2__Actinobacteria, D_3__Corynebacteriales, D_4__Nocardiaceae, D_5__Gordonia, Ambiguous_taxa	1	0	0	0	0	0	0	0	0	0	0	0	0	0	0	0	1	0	0	0	0	0	0	0	0	0	0	0	0	0	0	0	0	0	0	0	0	0	0	0	0	0	0	0	0	0	0	0
CP005286.1272742.1274274	D_0__Bacteria, D_1__Actinobacteria, D_2__Actinobacteria, D_3__Corynebacteriales, D_4__Corynebacteriaceae, Ambiguous_taxa, Ambiguous_taxa	17	0	0	0	0	0	0	0	0	0	0	0	0	0	0	0	0	0	0	0	0	0	0	0	0	0	0	0	0	0	0	0	0	0	0	0	0	0	0	0	0	0	0	0	0	16	0	0
EF071318.1.1509	D_0__Bacteria, D_1__Bacteroidetes, D_2__Bacteroidia, D_3__Bacteroidales, D_4__Prevotellaceae, D_5__Prevotella 7, Ambiguous_taxa	1	0	0	0	0	0	0	0	0	0	0	0	0	0	0	0	0	0	0	0	0	0	0	0	0	0	0	0	0	0	0	0	0	0	0	0	0	0	0	0	0	0	0	0	0	0	0	0
EF632906.1.1520	D_0__Bacteria, D_1__Actinobacteria, D_2__Acidimicrobiia, D_3__Microtrichales, D_4__Ilumatobacteraceae, D_5__CL500-29 marine group, Ambiguous_taxa	85	0	0	0	0	52	0	0	0	0	0	0	0	0	0	0	0	0	0	0	0	0	0	0	0	0	0	0	0	0	0	0	0	0	0	0	0	0	0	0	0	0	0	0	0	0	0	0
EU722647.1.1503	D_0__Bacteria, D_1__Proteobacteria, D_2__Gammaproteobacteria, D_3__Alteromonadales, D_4__Idiomarinaceae, D_5__Idiomarina, D_6__uncultured bacterium	2	0	0	0	0	0	0	0	0	0	1	0	0	0	0	0	0	0	0	0	0	0	0	0	0	0	0	0	0	0	0	0	0	0	0	0	0	0	0	0	0	0	0	0	0	0	0	0
EU800281.1.1504	D_0__Bacteria, D_1__Proteobacteria, D_2__Gammaproteobacteria, D_3__Betaproteobacteriales, D_4__Methylophilaceae, D_5__OM43 clade, D_6__uncultured bacterium	2728	22	0	0	0	0	0	0	0	0	0	0	0	0	0	0	21	0	0	0	0	0	3	11	11	0	0	0	2	0	0	0	0	0	0	0	4	0	0	14	0	11	0	1	0	0	0	58
EU982442.1.1503	D_0__Bacteria, D_1__Proteobacteria, D_2__Gammaproteobacteria, D_3__Enterobacteriales, D_4__Enterobacteriaceae, D_5__Serratia, Ambiguous_taxa	5	0	0	0	0	0	0	0	0	0	0	0	0	0	0	0	0	0	0	0	0	0	0	0	0	0	0	0	0	0	0	0	0	0	0	0	0	0	0	0	0	0	0	0	0	0	0	0
FJ516811.1.1503	D_0__Bacteria, D_1__Dependentiae, D_2__Babeliae, D_3__Babeliales, D_4__Vermiphilaceae, D_5__uncultured bacterium, D_6__uncultured bacterium	7	1	0	0	0	0	0	0	0	0	0	0	0	0	0	0	0	0	0	0	0	0	0	0	0	0	0	0	0	0	0	0	0	0	0	0	0	0	0	0	0	0	0	0	0	0	0	0
FPLK01002557.11.1513	D_0__Bacteria, D_1__Actinobacteria, D_2__Acidimicrobiia, D_3__Microtrichales, D_4__Ilumatobacteraceae, D_5__CL500-29 marine group, Ambiguous_taxa	59	0	0	0	0	0	0	0	0	0	0	0	0	0	0	0	0	0	0	0	0	0	0	0	0	0	0	0	0	0	0	0	0	0	0	0	0	0	0	0	0	0	0	0	0	0	0	0
FPLL01008341.1.1503	D_0__Bacteria, D_1__Proteobacteria, D_2__Gammaproteobacteria, D_3__Betaproteobacteriales, D_4__SC-I-84, Ambiguous_taxa, Ambiguous_taxa	29	0	0	0	0	0	0	0	0	0	0	0	0	0	0	0	0	0	0	0	0	0	0	0	0	0	0	0	0	0	0	0	0	0	0	0	0	0	0	0	0	0	0	0	0	0	0	0
FPLP01000459.14.1516	D_0__Bacteria, D_1__Bacteroidetes, D_2__Bacteroidia, D_3__Sphingobacteriales, D_4__LiUU-11-161, Ambiguous_taxa, Ambiguous_taxa	98	0	0	0	0	0	0	0	0	0	0	0	1	0	3	0	0	0	0	0	0	0	0	0	0	0	0	0	0	0	0	0	0	0	0	0	0	0	0	0	0	0	0	0	0	0	0	0
FPLP01010076.17.1519	D_0__Bacteria, D_1__Bacteroidetes, D_2__Bacteroidia, D_3__Sphingobacteriales, D_4__AKYH767, Ambiguous_taxa, Ambiguous_taxa	490	0	0	0	0	18	0	0	0	0	0	0	0	0	0	0	0	0	0	0	0	0	0	0	0	0	0	0	0	0	0	0	0	0	0	0	0	0	0	0	0	0	0	5	0	0	0	0
FPLS01000199.16.1518	D_0__Bacteria, D_1__Bacteroidetes, D_2__Bacteroidia, D_3__Sphingobacteriales, D_4__KD3-93, Ambiguous_taxa, Ambiguous_taxa	226	0	0	0	0	0	0	0	0	0	0	0	0	0	0	0	0	0	0	0	0	0	0	0	0	0	0	0	0	0	0	0	0	0	0	0	0	0	0	1	0	0	0	0	0	0	0	0
FPLS01011996.14.1516	D_0__Bacteria, D_1__Actinobacteria, D_2__Acidimicrobiia, D_3__Microtrichales, D_4__uncultured, Ambiguous_taxa, Ambiguous_taxa	9	0	0	0	0	0	0	0	0	0	0	0	0	0	0	0	0	0	0	0	0	0	0	0	0	0	0	0	0	0	0	0	0	0	0	0	0	0	0	0	0	0	0	0	0	0	0	0
GQ388987.1.1503	D_0__Bacteria, D_1__Proteobacteria, D_2__Gammaproteobacteria, D_3__Pseudomonadales, D_4__Pseudomonadaceae, D_5__Pseudomonas, D_6__uncultured bacterium	44	0	0	0	0	0	0	0	1	0	1	0	0	0	0	0	0	0	0	0	0	0	0	0	0	0	0	0	0	0	0	0	0	0	0	0	0	0	0	0	0	0	0	0	0	0	0	0
GQ389078.1.1503	D_0__Bacteria, D_1__Proteobacteria, D_2__Gammaproteobacteria, D_3__Betaproteobacteriales, D_4__Gallionellaceae, D_5__Sideroxydans, D_6__uncultured bacterium	304	0	0	0	0	0	1	0	1	1	0	0	0	2	0	0	0	0	0	0	0	0	0	0	2	0	0	0	0	0	0	0	0	0	0	0	0	0	0	0	0	0	0	0	0	0	0	1
GQ397074.1.1503	D_0__Bacteria, D_1__Proteobacteria, D_2__Gammaproteobacteria, D_3__Betaproteobacteriales, D_4__Nitrosomonadaceae, D_5__mle1-7, D_6__uncultured bacterium	54	0	0	0	0	0	0	0	0	0	0	0	0	0	0	0	0	0	0	0	0	0	0	0	0	0	0	0	0	0	0	0	0	0	0	0	0	0	0	0	0	0	0	0	0	0	0	0
GQ398423.1.1507	D_0__Bacteria, D_1__Bacteroidetes, D_2__Bacteroidia, D_3__Bacteroidales, D_4__Porphyromonadaceae, D_5__Porphyromonas, D_6__uncultured bacterium	25	0	0	0	1	0	0	0	0	0	0	0	0	0	0	0	0	0	0	0	0	0	0	0	0	0	0	0	5	0	0	0	0	0	0	0	0	0	0	0	0	0	0	0	0	0	0	0
GU293200.1.1503	D_0__Bacteria, D_1__Firmicutes, D_2__Clostridia, D_3__Clostridiales, D_4__Clostridiaceae 1, D_5__Clostridium sensu stricto 1, D_6__uncultured bacterium	737	0	0	0	0	0	0	0	0	0	8	0	0	19	0	0	0	0	0	0	0	0	0	0	0	0	0	0	0	0	0	0	0	0	0	0	0	0	0	0	0	0	0	0	0	0	0	0
GU293206.1.1503	D_0__Bacteria, D_1__Proteobacteria, D_2__Gammaproteobacteria, D_3__Aeromonadales, D_4__Aeromonadaceae, D_5__Aeromonas, D_6__uncultured bacterium	414	0	0	0	0	0	0	0	0	0	0	0	0	0	0	0	0	191	0	0	0	0	11	0	0	0	0	0	28	0	18	0	0	0	0	0	19	2	0	5	0	0	0	0	0	0	0	0
GU361891.1.1503	D_0__Bacteria, D_1__Bacteroidetes, D_2__Bacteroidia, D_3__Bacteroidales, D_4__Prevotellaceae, D_5__Prevotella 2, D_6__uncultured bacterium	103	0	0	0	0	0	0	0	0	0	0	0	0	0	0	0	0	0	0	0	0	0	0	0	0	0	0	0	0	0	0	0	0	0	0	0	0	0	0	0	0	0	0	0	0	0	0	30
HE681225.1.1511	D_0__Bacteria, D_1__Elusimicrobia, D_2__Endomicrobia, D_3__Endomicrobiales, D_4__Endomicrobiaceae, D_5__Candidatus Endomicrobium, D_6__uncultured bacterium	1087	0	0	0	0	0	0	0	0	0	0	0	0	0	0	0	0	0	0	0	0	0	0	0	0	0	0	0	0	0	0	0	0	0	0	0	0	0	0	0	0	0	0	0	0	0	0	0
HF558550.1.1503	D_0__Bacteria, D_1__Proteobacteria, D_2__Gammaproteobacteria, D_3__Alteromonadales, D_4__Colwelliaceae, D_5__Thalassotalea, Ambiguous_taxa	1	0	0	0	0	0	0	0	0	0	0	0	0	0	0	0	0	0	0	0	0	0	0	0	0	0	0	0	0	0	0	0	0	0	0	0	0	0	0	0	0	0	0	0	0	0	0	0
HQ143323.1.1503	D_0__Bacteria, D_1__Proteobacteria, D_2__Gammaproteobacteria, D_3__Pseudomonadales, D_4__Moraxellaceae, D_5__Acinetobacter, D_6__uncultured bacterium	146	0	0	0	0	0	0	0	0	0	0	0	0	0	0	0	0	0	0	0	0	0	0	0	0	0	0	0	0	0	0	0	0	0	0	0	0	0	0	0	0	0	0	0	0	11	0	0
HQ166676.1.1503	D_0__Bacteria, D_1__Proteobacteria, D_2__Gammaproteobacteria, D_3__Gammaproteobacteria Incertae Sedis, D_4__Unknown Family, D_5__Acidibacter, D_6__uncultured bacterium	179	0	0	0	0	0	0	0	0	0	0	0	0	0	0	3	0	0	0	0	0	0	0	0	0	0	0	0	0	0	0	0	0	0	0	0	0	0	0	0	0	0	0	0	0	0	0	0
HQ641263.1.1503	D_0__Bacteria, D_1__Proteobacteria, D_2__Gammaproteobacteria, D_3__Pseudomonadales, D_4__Pseudomonadaceae, D_5__Pseudomonas, D_6__Pseudomonas sp. E10(2010)	17	0	0	0	0	0	0	0	0	0	0	0	0	0	0	0	0	0	0	0	0	0	0	0	0	0	0	0	0	0	0	0	0	0	2	0	0	6	0	2	2	3	1	0	0	0	0	0
JF766456.1.1504	D_0__Bacteria, D_1__Proteobacteria, D_2__Gammaproteobacteria, D_3__Betaproteobacteriales, D_4__Burkholderiaceae, D_5__Janthinobacterium, D_6__uncultured bacterium	51	0	1	0	0	0	0	0	0	0	1	0	0	0	0	0	0	0	0	0	0	0	0	0	0	0	0	0	0	0	0	0	0	0	0	0	0	0	0	0	0	0	0	0	0	0	0	0
JF830187.1.1508	D_0__Bacteria, D_1__Proteobacteria, D_2__Gammaproteobacteria, D_3__Pseudomonadales, D_4__Moraxellaceae, D_5__Acinetobacter, D_6__uncultured bacterium	812	0	0	0	0	5	0	0	0	0	0	0	0	0	0	0	1	0	0	0	0	0	0	0	0	0	0	0	0	0	0	0	0	0	0	0	0	0	0	0	0	0	0	27	0	6	72	0
JN187556.1.1503	D_0__Bacteria, D_1__Proteobacteria, D_2__Gammaproteobacteria, D_3__Pseudomonadales, D_4__Pseudomonadaceae, D_5__Pseudomonas, D_6__uncultured bacterium	3	0	0	0	0	0	0	0	0	0	0	0	0	0	0	0	0	0	0	0	0	0	0	0	0	0	0	0	0	0	0	0	0	0	0	0	0	0	0	0	0	0	0	0	0	0	0	0
JN391621.1.1503	D_0__Bacteria, D_1__Proteobacteria, D_2__Gammaproteobacteria, D_3__Betaproteobacteriales, D_4__Rhodocyclaceae, D_5__Zoogloea, D_6__uncultured bacterium	21	0	0	0	0	0	0	15	0	6	0	0	0	0	0	0	0	0	0	0	0	0	0	0	0	0	0	0	0	0	0	0	0	0	0	0	0	0	0	0	0	0	0	0	0	0	0	0
JN391685.1.1503	D_0__Bacteria, D_1__Proteobacteria, D_2__Gammaproteobacteria, D_3__Betaproteobacteriales, D_4__Rhodocyclaceae, D_5__Candidatus Accumulibacter, Ambiguous_taxa	754	38	0	31	88	58	107	65	107	62	0	0	0	0	0	1	0	1	0	0	0	2	0	13	0	0	0	0	0	0	0	7	11	122	0	0	0	0	0	0	0	0	0	0	0	0	0	0
JN695915.1.1543	D_0__Bacteria, D_1__Proteobacteria, D_2__Alphaproteobacteria, D_3__Rhizobiales, D_4__Beijerinckiaceae, D_5__Methylobacterium, D_6__Methylobacterium radiotolerans	1298	0	205	46	0	1	0	0	0	0	0	0	0	0	0	0	3	0	0	0	0	0	3	4	0	0	0	0	0	0	0	0	0	0	0	0	0	0	21	12	0	1	0	2	0	0	0	52
JN869057.1.1531	D_0__Bacteria, D_1__Proteobacteria, D_2__Gammaproteobacteria, D_3__JG36-GS-52, Ambiguous_taxa, Ambiguous_taxa, Ambiguous_taxa	61	0	0	0	0	0	0	0	0	0	0	0	0	0	0	0	0	0	0	0	0	0	0	7	0	0	0	0	0	0	0	0	0	0	0	0	0	0	0	0	0	0	0	0	0	0	0	0
JQ801235.1.1503	D_0__Bacteria, D_1__Proteobacteria, D_2__Gammaproteobacteria, D_3__Xanthomonadales, D_4__Xanthomonadaceae, D_5__Lysobacter, Ambiguous_taxa	2	0	0	0	0	0	0	0	0	0	0	0	0	0	0	0	0	0	0	0	0	0	0	0	0	0	0	0	0	0	0	0	0	0	0	0	0	0	0	0	0	0	0	0	0	0	0	0
JTJB01000036.132367.133892	D_0__Bacteria, D_1__Deinococcus-Thermus, D_2__Deinococci, D_3__Thermales, D_4__Thermaceae, D_5__Thermus, Ambiguous_taxa	185	17	0	0	12	11	0	41	4	11	0	0	0	0	0	0	0	4	2	1	0	0	0	0	1	0	0	1	0	0	0	0	0	0	0	0	0	0	0	0	0	0	0	6	0	0	0	9
JX114514.1.1503	D_0__Bacteria, D_1__Proteobacteria, D_2__Gammaproteobacteria, D_3__Xanthomonadales, D_4__Xanthomonadaceae, D_5__Luteimonas, Ambiguous_taxa	29	0	0	0	0	0	0	0	0	0	0	0	0	0	0	0	0	0	0	0	0	0	0	1	0	0	0	0	0	0	0	0	0	0	0	0	0	0	0	0	0	0	0	0	0	0	0	0
JX458401.1.1519	D_0__Bacteria, D_1__Proteobacteria, D_2__Gammaproteobacteria, D_3__Betaproteobacteriales, D_4__Burkholderiaceae, D_5__Ampullimonas, Ambiguous_taxa	33	0	0	0	0	0	0	0	0	0	0	0	0	0	0	0	0	0	0	0	0	0	0	0	0	0	0	0	0	0	0	0	0	0	0	0	0	0	0	0	0	0	0	0	0	0	0	0
JX828429.1.1503	D_0__Bacteria, D_1__Proteobacteria, D_2__Gammaproteobacteria, D_3__Enterobacteriales, D_4__Enterobacteriaceae, D_5__Serratia, D_6__Enterobacteriaceae bacterium enrichment culture clone AP-FeEnrich21	396	0	0	0	0	0	0	0	0	0	0	0	0	0	0	0	0	0	0	0	0	0	0	0	0	0	0	0	0	0	0	0	0	0	0	0	0	0	0	0	0	0	0	0	0	0	0	0
KC554435.1.1518	D_0__Bacteria, D_1__Actinobacteria, D_2__Actinobacteria, D_3__Pseudonocardiales, D_4__Pseudonocardiaceae, D_5__Pseudonocardia, Ambiguous_taxa	2	0	0	0	0	0	0	0	0	0	0	0	0	0	0	0	0	0	0	0	0	0	0	0	0	0	0	0	0	0	0	0	0	0	0	0	0	0	0	0	0	0	0	0	0	0	0	0
KC554453.1.1518	D_0__Bacteria, D_1__Actinobacteria, D_2__Acidimicrobiia, D_3__Microtrichales, D_4__Iamiaceae, D_5__Iamia, D_6__uncultured bacterium	9	0	0	0	0	0	0	0	0	0	0	0	0	0	0	0	0	0	0	0	0	0	0	5	0	0	0	0	0	0	0	0	0	0	0	0	0	0	0	0	0	0	0	0	0	0	0	0
KF494538.1.1503	D_0__Bacteria, D_1__Bacteroidetes, D_2__Bacteroidia, D_3__Chitinophagales, D_4__Chitinophagaceae, D_5__Ferruginibacter, Ambiguous_taxa	115	0	0	0	0	0	0	0	0	0	0	0	0	0	0	0	0	0	0	0	0	0	0	0	0	0	0	0	0	0	0	0	0	0	0	0	0	0	2	0	0	0	0	0	0	0	0	0
KF712834.1.1503	D_0__Bacteria, D_1__Verrucomicrobia, D_2__Verrucomicrobiae, D_3__Chthoniobacterales, D_4__Chthoniobacteraceae, D_5__Chthoniobacter, D_6__uncultured bacterium	248	0	0	0	0	0	0	0	0	0	0	0	0	14	0	0	0	0	0	0	0	0	10	0	0	0	0	0	0	0	0	0	0	0	0	0	6	0	0	0	0	0	0	0	0	0	0	0
KJ535388.1.1530	D_0__Bacteria, D_1__Bacteroidetes, D_2__Bacteroidia, D_3__Flavobacteriales, D_4__Weeksellaceae, D_5__Chryseobacterium, D_6__Chryseobacterium indologenes	807	0	25	0	0	0	0	0	0	0	0	0	0	0	0	0	24	0	0	1	19	0	9	0	9	0	0	0	0	0	0	0	0	0	0	0	0	1	29	0	0	0	0	0	0	0	0	0
KJ782811.1.1503	D_0__Bacteria, D_1__Dependentiae, D_2__Babeliae, D_3__Babeliales, D_4__uncultured bacterium, D_5__uncultured bacterium, D_6__uncultured bacterium	9	0	0	0	0	0	0	0	0	0	0	0	0	0	0	0	0	0	0	0	0	0	0	0	0	0	0	0	0	2	0	0	0	0	0	0	0	0	0	0	0	0	0	0	0	0	0	0
KJ808055.1.1503	D_0__Bacteria, D_1__Proteobacteria, D_2__Gammaproteobacteria, D_3__Betaproteobacteriales, D_4__Burkholderiaceae, Ambiguous_taxa, D_6__uncultured bacterium	84	0	0	0	0	2	1	0	0	0	0	0	0	0	0	0	0	0	0	0	0	0	0	0	1	0	0	0	0	0	0	0	0	0	0	0	0	0	0	0	0	0	0	0	0	0	0	0
KJ809362.1.1504	D_0__Bacteria, D_1__Proteobacteria, D_2__Gammaproteobacteria, D_3__Betaproteobacteriales, D_4__Burkholderiaceae, D_5__Aquabacterium, Ambiguous_taxa	76	0	0	0	0	0	0	0	0	0	0	0	0	0	0	0	0	0	0	0	0	0	0	0	0	0	0	0	0	0	0	0	0	0	0	0	0	0	0	0	0	22	0	0	0	0	23	0
KU978311.1.1503	D_0__Bacteria, D_1__Actinobacteria, D_2__Actinobacteria, D_3__Micrococcales, D_4__Dermacoccaceae, D_5__Dermacoccus, Ambiguous_taxa	9435	0	0	17	0	67	399	332	0	0	11	24	2	7	0	0	123	21	29	904	1187	2887	47	113	50	1	0	37	14	2	31	0	102	4	20	87	0	98	117	259	20	59	0	32	0	0	42	46
KX219968.1.1546	D_0__Bacteria, D_1__Proteobacteria, D_2__Gammaproteobacteria, D_3__Betaproteobacteriales, D_4__Burkholderiaceae, D_5__Burkholderia-Caballeronia-Paraburkholderia, Ambiguous_taxa	1784	19	8	10	5	0	0	8	0	1	2	28	0	16	13	0	4	73	1	0	1	0	1	0	0	2	0	1	0	0	0	0	1	1	0	2	0	4	1	12	0	0	0	2	1	0	0	62
KX431284.1.1503	D_0__Bacteria, D_1__Proteobacteria, D_2__Gammaproteobacteria, D_3__Xanthomonadales, D_4__Xanthomonadaceae, D_5__Lysobacter, Ambiguous_taxa	1	0	0	0	0	0	0	0	0	0	0	0	0	0	0	0	0	0	0	0	0	0	0	0	0	0	0	0	0	0	0	0	0	0	0	0	0	0	1	0	0	0	0	0	0	0	0	0
KY176941.1.1507	D_0__Bacteria, D_1__Actinobacteria, D_2__Actinobacteria, D_3__Propionibacteriales, D_4__Nocardioidaceae, D_5__Nocardioides, Ambiguous_taxa	36	0	0	0	0	0	0	0	0	0	0	1	0	0	0	0	0	0	0	0	0	0	0	0	0	0	0	0	0	0	0	0	0	0	0	0	0	0	0	0	0	0	0	0	0	0	0	0
LN833523.1.1521	D_0__Bacteria, D_1__Proteobacteria, D_2__Gammaproteobacteria, D_3__Pseudomonadales, D_4__Moraxellaceae, D_5__Acinetobacter, D_6__uncultured Acinetobacter sp.	1430	0	0	0	0	0	0	0	0	0	0	0	0	0	0	0	0	0	0	0	26	1	0	0	0	0	0	0	0	0	0	0	0	0	0	0	0	0	1	17	0	0	0	0	0	0	0	0
AB109770.615.2139	D_0__Bacteria, D_1__Firmicutes, D_2__Clostridia, D_3__Clostridiales, D_4__Family XI, D_5__Finegoldia, D_6__Finegoldia magna	13	0	0	0	0	0	0	0	0	0	0	0	0	0	0	0	0	1	0	0	0	0	0	0	0	0	0	0	0	0	0	0	0	0	0	0	0	0	0	0	0	0	0	0	0	0	0	0
AB166785.1.1502	D_0__Bacteria, D_1__Proteobacteria, D_2__Gammaproteobacteria, D_3__Betaproteobacteriales, D_4__Rhodocyclaceae, D_5__Dechloromonas, D_6__uncultured bacterium	298	0	0	0	0	0	0	0	0	0	0	0	0	0	0	1	0	0	0	0	0	0	0	0	0	0	0	0	0	0	0	2	0	0	0	0	0	0	0	0	0	0	0	0	2	0	0	98
AB240462.1.1502	D_0__Bacteria, D_1__Proteobacteria, D_2__Gammaproteobacteria, D_3__Betaproteobacteriales, D_4__Rhodocyclaceae, Ambiguous_taxa, Ambiguous_taxa	383	0	0	0	0	0	0	0	0	0	0	0	0	0	0	0	0	0	0	0	0	0	0	0	0	0	0	0	0	0	0	0	0	1	0	0	0	0	0	0	0	0	0	0	0	0	0	0
AB821074.1.1502	D_0__Bacteria, D_1__Proteobacteria, D_2__Gammaproteobacteria, D_3__Betaproteobacteriales, D_4__Burkholderiaceae, D_5__Ramlibacter, Ambiguous_taxa	13	0	0	0	0	0	0	0	0	0	0	0	0	0	0	0	0	0	0	0	0	0	0	0	0	0	0	0	0	0	0	0	0	0	0	0	0	0	2	0	0	0	0	0	0	0	0	0
ABCM01000001.364165.365666	D_0__Bacteria, D_1__Bacteroidetes, D_2__Bacteroidia, D_3__Sphingobacteriales, D_4__Sphingobacteriaceae, D_5__Pedobacter, Ambiguous_taxa	201	0	0	0	0	0	0	0	0	0	0	0	0	0	0	0	0	0	0	0	0	0	0	0	0	0	0	0	0	0	0	0	0	0	0	0	0	0	0	34	0	0	0	0	0	0	0	0
AF098465.1.1509	D_0__Bacteria, D_1__Proteobacteria, D_2__Gammaproteobacteria, D_3__Pseudomonadales, D_4__Pseudomonadaceae, D_5__Pseudomonas, D_6__Pseudomonas sp. Iqa-1	4470	0	0	0	0	0	0	0	0	0	35	0	0	0	1	0	0	0	0	0	0	0	0	0	0	0	0	0	0	0	0	0	0	0	0	0	0	0	0	0	0	0	0	0	0	0	0	0
AF293002.1.1502	D_0__Bacteria, D_1__Proteobacteria, D_2__Alphaproteobacteria, D_3__uncultured, D_4__uncultured Green Bay ferromanganous micronodule bacterium MNH4, D_5__uncultured Green Bay ferromanganous micronodule bacterium MNH4, D_6__uncultured Green Bay ferromanganous micronodule bacterium MNH4	16	0	0	0	0	0	0	0	0	0	0	0	0	0	0	0	0	0	0	0	0	0	0	0	0	0	0	0	0	0	0	0	0	0	0	0	0	0	0	0	0	0	0	0	0	0	0	0
AJ604540.1.1502	D_0__Bacteria, D_1__Proteobacteria, D_2__Gammaproteobacteria, D_3__Xanthomonadales, D_4__Rhodanobacteraceae, D_5__Mizugakiibacter, Ambiguous_taxa	19	0	0	0	0	0	2	0	0	0	0	0	0	0	0	0	0	0	0	0	0	0	5	2	2	0	0	0	0	0	5	0	0	0	0	0	0	0	0	0	0	0	0	0	0	0	0	0
AM411066.1.1502	D_0__Bacteria, D_1__Bacteroidetes, D_2__Bacteroidia, D_3__Sphingobacteriales, D_4__Sphingobacteriaceae, D_5__Sphingobacterium, Ambiguous_taxa	3	0	0	0	0	0	0	0	0	0	0	0	0	0	0	0	0	0	0	0	0	0	0	0	0	0	0	0	0	0	0	0	0	0	0	0	0	0	0	0	0	0	0	0	0	0	0	0
AY770964.1.1503	D_0__Bacteria, D_1__Proteobacteria, D_2__Gammaproteobacteria, D_3__Pseudomonadales, D_4__Pseudomonadaceae, D_5__Pseudomonas, D_6__uncultured bacterium	36	0	0	0	0	0	0	0	0	1	0	0	0	0	0	3	0	0	0	0	0	0	0	0	0	0	0	0	0	0	0	0	0	0	0	0	0	0	0	0	0	0	0	0	0	0	0	0
AYMG01000035.3947.5448	D_0__Bacteria, D_1__Bacteroidetes, D_2__Bacteroidia, D_3__Sphingobacteriales, D_4__Sphingobacteriaceae, D_5__Pedobacter, Ambiguous_taxa	305	0	0	0	0	0	0	0	0	0	0	0	0	0	0	0	0	0	0	0	0	0	0	0	0	0	0	0	0	0	0	0	0	0	0	0	0	0	0	0	0	0	0	0	0	0	0	0
AYTE01000018.95811.97336	D_0__Bacteria, D_1__Actinobacteria, D_2__Actinobacteria, D_3__Corynebacteriales, D_4__Nocardiaceae, D_5__Williamsia, Ambiguous_taxa	72	0	0	0	0	0	0	0	0	0	0	0	0	0	0	0	0	0	0	0	0	0	0	0	0	0	0	0	0	0	0	0	0	0	0	0	0	0	0	0	0	0	0	0	0	0	0	0
BAFC01000092.6.1520	D_0__Bacteria, D_1__Actinobacteria, D_2__Actinobacteria, D_3__Corynebacteriales, D_4__Nocardiaceae, D_5__Gordonia, D_6__Gordonia sputi NBRC 100414	249	0	0	0	0	0	0	131	0	0	0	0	0	0	0	0	0	0	0	0	0	0	0	0	0	0	0	0	0	0	0	0	0	0	0	0	0	0	0	0	0	0	0	0	0	0	0	0
BBHV01000063.146.1647	D_0__Bacteria, D_1__Actinobacteria, D_2__Actinobacteria, D_3__Micrococcales, D_4__Cellulomonadaceae, D_5__Cellulomonas, Ambiguous_taxa	18	0	0	0	0	0	0	0	0	0	0	0	0	0	0	0	0	0	0	0	0	0	0	0	0	0	0	0	0	0	0	0	0	0	0	0	0	0	0	0	0	0	0	0	0	0	0	0
DQ901260.1.1502	D_0__Bacteria, D_1__Proteobacteria, D_2__Gammaproteobacteria, D_3__Acidithiobacillales, D_4__Acidithiobacillaceae, D_5__Acidithiobacillus, D_6__uncultured bacterium	22	0	0	0	0	0	0	0	0	0	0	0	0	0	0	0	0	0	0	0	16	0	0	0	6	0	0	0	0	0	0	0	0	0	0	0	0	0	0	0	0	0	0	0	0	0	0	0
EF114312.1.1511	D_0__Bacteria, D_1__Actinobacteria, D_2__Actinobacteria, D_3__Micrococcales, D_4__Micrococcaceae, D_5__Micrococcus, Ambiguous_taxa	66	0	0	0	0	0	0	0	0	0	0	0	0	0	0	0	0	0	0	0	0	0	0	0	0	0	0	0	0	0	0	0	0	0	0	0	0	0	0	0	0	0	0	0	0	0	0	0
EF509312.1.1502	D_0__Bacteria, D_1__Proteobacteria, D_2__Gammaproteobacteria, D_3__Pseudomonadales, D_4__Pseudomonadaceae, D_5__Pseudomonas, D_6__uncultured bacterium	5	0	0	0	0	0	0	0	0	0	0	0	0	0	0	0	0	0	0	0	0	0	0	0	0	0	0	0	0	0	0	0	0	0	1	0	1	0	0	2	0	1	0	0	0	0	0	0
EF620455.1.1503	D_0__Bacteria, D_1__Proteobacteria, D_2__Gammaproteobacteria, D_3__Xanthomonadales, D_4__Xanthomonadaceae, D_5__Stenotrophomonas, D_6__Stenotrophomonas maltophilia	40	3	0	0	0	1	0	0	0	0	0	0	0	0	0	0	0	0	0	0	0	0	0	0	0	0	0	0	0	0	0	0	0	0	0	0	0	3	3	0	0	0	0	0	0	0	0	0
EU522076.1.1502	D_0__Bacteria, D_1__Proteobacteria, D_2__Gammaproteobacteria, D_3__Betaproteobacteriales, D_4__Burkholderiaceae, D_5__Alcaligenes, D_6__Alcaligenes sp. DMA	4	0	0	0	4	0	0	0	0	0	0	0	0	0	0	0	0	0	0	0	0	0	0	0	0	0	0	0	0	0	0	0	0	0	0	0	0	0	0	0	0	0	0	0	0	0	0	0
EU560783.1.1502	D_0__Bacteria, D_1__Proteobacteria, D_2__Gammaproteobacteria, D_3__Enterobacteriales, D_4__Enterobacteriaceae, D_5__Escherichia-Shigella, D_6__uncultured bacterium	173	0	0	0	0	0	0	0	0	0	0	0	0	0	0	0	0	0	0	0	0	0	0	0	0	0	0	0	0	0	0	0	0	0	0	0	0	0	0	0	0	0	0	0	8	0	0	0
EU800418.1.1502	D_0__Bacteria, D_1__Proteobacteria, D_2__Gammaproteobacteria, D_3__Betaproteobacteriales, D_4__Burkholderiaceae, D_5__GKS98 freshwater group, D_6__uncultured bacterium	3	0	0	0	0	0	0	0	0	0	0	0	0	0	0	0	0	0	0	0	0	0	0	0	0	0	0	0	0	0	0	0	0	0	0	0	0	0	0	0	0	0	0	0	0	0	0	0
FJ470470.1.1502	D_0__Bacteria, D_1__Proteobacteria, D_2__Gammaproteobacteria, D_3__Betaproteobacteriales, D_4__Burkholderiaceae, D_5__Comamonas, D_6__uncultured bacterium	95	0	33	18	0	0	0	0	0	0	0	0	0	0	0	4	0	0	24	1	0	0	0	0	0	0	0	0	0	0	0	0	0	0	0	8	0	0	0	0	0	0	0	0	0	0	0	0
FJ479548.1.1502	D_0__Bacteria, D_1__Proteobacteria, D_2__Gammaproteobacteria, D_3__Betaproteobacteriales, D_4__Nitrosomonadaceae, D_5__MND1, D_6__uncultured bacterium	65	0	0	0	0	0	0	0	0	0	0	0	0	0	0	0	0	0	0	0	0	0	0	0	0	0	0	0	5	0	0	0	0	0	0	0	0	0	0	0	0	0	0	0	0	0	0	0
FJ715990.1.1502	D_0__Bacteria, D_1__Proteobacteria, D_2__Gammaproteobacteria, D_3__Aeromonadales, D_4__Aeromonadaceae, D_5__Aeromonas, D_6__uncultured bacterium	89	0	0	0	0	0	0	0	0	0	0	0	0	0	0	0	0	0	0	0	0	0	0	0	0	0	0	0	0	0	0	0	0	0	0	0	0	0	0	0	0	0	0	0	0	0	0	0
FNHH01000054.4032.5557	D_0__Bacteria, D_1__Bacteroidetes, D_2__Bacteroidia, D_3__Sphingobacteriales, D_4__Sphingobacteriaceae, D_5__Pedobacter, Ambiguous_taxa	129	0	0	0	100	0	0	0	0	0	0	0	0	0	0	0	0	0	0	0	0	0	0	0	0	0	0	0	0	0	0	0	0	0	0	0	0	0	0	0	0	0	0	0	0	0	0	0
FPLS01002523.12.1513	D_0__Bacteria, D_1__Bacteroidetes, D_2__Bacteroidia, D_3__Chitinophagales, D_4__Chitinophagaceae, D_5__uncultured, D_6__metagenome	2	0	0	0	0	0	0	0	0	0	0	0	0	0	0	0	0	0	0	0	0	0	0	0	0	0	0	0	0	0	0	0	0	0	0	0	0	0	0	0	0	0	0	0	0	0	0	0
FPLS01006232.19.1520	D_0__Bacteria, D_1__Bacteroidetes, D_2__Bacteroidia, D_3__Chitinophagales, D_4__Chitinophagaceae, D_5__Ferruginibacter, Ambiguous_taxa	199	0	0	0	0	0	0	0	0	0	0	0	0	0	0	0	0	0	0	0	0	0	0	0	0	0	0	0	0	0	0	0	0	0	0	0	0	0	0	0	0	0	0	0	0	0	0	0
FPLS01012727.12.1513	D_0__Bacteria, D_1__Bacteroidetes, D_2__Bacteroidia, D_3__Sphingobacteriales, D_4__Sphingobacteriaceae, D_5__Pedobacter, Ambiguous_taxa	4290	76	45	33	0	0	4	158	104	1	15	103	0	0	5	0	0	0	0	0	0	1	0	0	0	6	0	1	8	2	3	0	0	0	16	0	0	67	57	41	2	0	1	66	105	2	27	33
FPLS01036983.18.1519	D_0__Bacteria, D_1__Bacteroidetes, D_2__Bacteroidia, D_3__Sphingobacteriales, D_4__Sphingobacteriaceae, D_5__Pedobacter, Ambiguous_taxa	469	0	0	0	0	0	0	0	0	0	1	0	0	0	0	0	0	0	1	0	0	0	0	0	0	0	0	0	31	10	4	0	0	0	0	0	0	0	0	0	0	0	0	0	0	0	0	0
FPLS01048244.12.1513	D_0__Bacteria, D_1__Bacteroidetes, D_2__Bacteroidia, D_3__Sphingobacteriales, D_4__Sphingobacteriaceae, D_5__uncultured, D_6__metagenome	5	0	0	0	0	0	0	0	0	0	0	0	0	0	0	0	0	0	0	0	0	0	0	0	0	0	0	0	0	0	0	0	0	0	0	0	0	0	0	0	0	0	0	0	0	0	0	0
FPLS01061934.28.1529	D_0__Bacteria, D_1__Bacteroidetes, D_2__Bacteroidia, D_3__Chitinophagales, D_4__Chitinophagaceae, D_5__Ferruginibacter, Ambiguous_taxa	17	0	0	0	0	0	0	0	0	0	0	0	0	0	0	0	0	0	0	0	0	0	5	0	2	0	0	0	0	0	0	0	0	0	0	0	0	0	0	0	0	0	0	0	0	0	0	0
FUZP01000004.3978.5503	D_0__Bacteria, D_1__Actinobacteria, D_2__Actinobacteria, D_3__Micrococcales, D_4__Microbacteriaceae, D_5__Okibacterium, Ambiguous_taxa	347	0	0	0	0	0	0	0	0	0	0	0	0	0	0	0	0	0	0	0	0	0	0	0	9	0	0	0	0	0	0	0	0	0	0	0	0	0	21	0	0	0	0	12	0	0	8	0
GQ396816.1.1502	D_0__Bacteria, D_1__Proteobacteria, D_2__Gammaproteobacteria, D_3__Betaproteobacteriales, D_4__Methylophilaceae, D_5__Methylotenera, D_6__uncultured bacterium	27	0	0	0	0	0	25	0	0	0	0	0	0	0	0	0	0	0	0	0	0	0	0	0	0	0	0	0	0	0	0	0	0	0	0	0	0	0	0	0	0	0	0	0	0	0	0	0
GQ396835.1.1502	D_0__Bacteria, D_1__Proteobacteria, D_2__Gammaproteobacteria, D_3__Betaproteobacteriales, D_4__Burkholderiaceae, D_5__Rhodoferax, Ambiguous_taxa	98	1	0	0	0	2	0	0	0	0	0	0	0	0	0	0	0	0	0	0	0	0	1	0	3	0	0	0	0	0	0	0	0	0	0	0	0	1	0	0	0	0	0	0	0	0	0	0
GQ415372.2.1503	D_0__Bacteria, D_1__Proteobacteria, D_2__Gammaproteobacteria, D_3__Pseudomonadales, D_4__Pseudomonadaceae, D_5__Pseudomonas, Ambiguous_taxa	1	0	0	0	0	0	0	0	0	0	0	0	0	0	0	0	0	0	0	0	0	0	0	0	0	0	0	0	0	0	0	0	0	0	0	0	0	0	0	0	0	0	0	0	0	0	0	1
GQ443098.1.1502	D_0__Bacteria, D_1__Proteobacteria, D_2__Gammaproteobacteria, D_3__Xanthomonadales, D_4__Xanthomonadaceae, D_5__Stenotrophomonas, D_6__uncultured bacterium	1465	0	0	0	0	0	0	0	0	0	0	0	0	0	0	1	0	0	3	0	0	0	15	0	32	0	0	0	0	0	0	0	0	0	0	0	0	0	0	0	0	0	0	0	0	0	0	0
HE582776.1.1512	D_0__Bacteria, D_1__Proteobacteria, D_2__Gammaproteobacteria, D_3__Pseudomonadales, D_4__Moraxellaceae, D_5__[Agitococcus] lubricus group, D_6__Agitococcus lubricus	155	0	0	0	0	0	0	0	0	0	0	0	0	0	0	0	0	0	0	0	0	0	0	0	0	0	0	0	0	0	0	0	0	0	0	0	0	0	0	0	0	0	0	0	0	0	0	0
HE662660.1.1556	D_0__Bacteria, D_1__Actinobacteria, D_2__Actinobacteria, D_3__Micrococcales, D_4__Microbacteriaceae, D_5__Plantibacter, Ambiguous_taxa	237	0	0	0	0	0	0	0	0	0	0	1	0	0	0	0	0	0	0	0	0	0	0	0	0	0	0	0	0	0	0	0	0	1	0	0	0	0	8	0	0	0	0	0	0	0	0	0
HM049693.1.1502	D_0__Bacteria, D_1__Proteobacteria, D_2__Gammaproteobacteria, D_3__Enterobacteriales, D_4__Enterobacteriaceae, D_5__Erwinia, Ambiguous_taxa	897	1	2	2	2	2	6	6	7	2	0	0	0	0	0	0	8	3	3	17	11	15	3	5	3	25	23	37	4	4	1	12	27	26	0	0	0	1	0	0	0	2	0	0	0	0	0	8
HM108658.1.1502	D_0__Bacteria, D_1__Proteobacteria, D_2__Gammaproteobacteria, D_3__Betaproteobacteriales, D_4__Burkholderiaceae, D_5__Burkholderia-Caballeronia-Paraburkholderia, D_6__uncultured beta proteobacterium	78	0	1	0	0	0	0	0	0	0	0	4	0	0	1	0	0	6	0	0	0	0	0	0	0	0	0	0	0	0	0	0	0	0	0	0	0	0	0	1	0	0	0	0	0	0	0	1
HM629335.1.1502	D_0__Bacteria, D_1__Proteobacteria, D_2__Gammaproteobacteria, D_3__Pseudomonadales, D_4__Moraxellaceae, D_5__Acinetobacter, Ambiguous_taxa	2	0	0	0	0	0	0	0	0	0	0	0	0	0	0	0	0	0	0	0	0	0	0	0	0	0	0	0	0	0	0	0	0	0	0	0	0	0	0	0	0	0	0	0	0	0	0	0
HQ190363.1.1504	D_0__Bacteria, D_1__Dependentiae, D_2__Babeliae, D_3__Babeliales, D_4__Vermiphilaceae, D_5__uncultured bacterium, D_6__uncultured bacterium	8	0	0	0	0	0	0	0	0	0	0	0	0	0	0	0	0	0	0	0	0	0	0	0	0	0	0	0	0	0	0	0	0	0	0	0	0	0	0	0	0	0	0	0	0	0	0	0
JF830179.1.1509	D_0__Bacteria, D_1__Proteobacteria, D_2__Gammaproteobacteria, D_3__Pseudomonadales, D_4__Moraxellaceae, D_5__Acinetobacter, D_6__uncultured bacterium	10693	0	0	6	0	0	0	43	0	0	0	11	0	29	6	0	193	39	164	31	8	0	250	217	124	0	3	5	85	23	77	53	9	52	1	0	0	0	0	0	0	0	21	0	0	0	0	0
JFJP01037309.2349.3850	D_0__Bacteria, D_1__Proteobacteria, D_2__Deltaproteobacteria, D_3__Bdellovibrionales, D_4__Bacteriovoracaceae, D_5__Peredibacter, D_6__microbial mat metagenome	81	0	0	0	0	0	0	0	0	0	0	0	0	0	0	0	0	0	0	0	0	0	0	0	0	0	0	0	0	0	0	0	0	0	0	0	0	0	0	0	0	0	0	0	0	0	0	0
JGZR01000006.171817.173326	D_0__Bacteria, D_1__Actinobacteria, D_2__Actinobacteria, D_3__Bifidobacteriales, D_4__Bifidobacteriaceae, D_5__Bifidobacterium, Ambiguous_taxa	63	0	0	0	0	0	0	0	0	0	0	0	0	0	0	0	0	0	0	0	0	0	0	0	0	0	0	0	0	0	0	0	0	0	0	0	0	0	0	0	0	0	0	0	0	0	0	0
JN019027.1.1502	D_0__Bacteria, D_1__Proteobacteria, D_2__Gammaproteobacteria, D_3__Pseudomonadales, D_4__Pseudomonadaceae, D_5__Pseudomonas, Ambiguous_taxa	3	0	0	0	0	0	0	0	0	0	0	0	0	0	0	0	0	0	0	0	0	0	0	0	0	0	0	1	0	0	0	0	0	0	0	0	0	0	1	0	0	0	0	0	0	0	0	0
JN038241.1.1502	D_0__Bacteria, D_1__Proteobacteria, D_2__Gammaproteobacteria, D_3__Pseudomonadales, D_4__Moraxellaceae, D_5__Acinetobacter, D_6__uncultured Acinetobacter sp.	141	0	0	0	0	0	0	0	0	0	0	0	0	0	0	0	0	0	0	0	5	0	0	0	0	0	0	0	0	0	0	0	0	0	0	0	0	0	0	2	0	0	0	0	0	0	0	0
JN178093.1.1514	D_0__Bacteria, D_1__Actinobacteria, D_2__Actinobacteria, D_3__Pseudonocardiales, D_4__Pseudonocardiaceae, D_5__Pseudonocardia, D_6__uncultured bacterium	39	0	0	0	0	0	0	0	0	0	0	0	0	0	0	0	0	0	0	0	0	0	0	0	0	0	0	0	0	0	0	0	0	0	0	0	0	0	0	0	0	0	0	0	0	0	0	0
JN217164.1.1510	D_0__Bacteria, D_1__Proteobacteria, D_2__Gammaproteobacteria, D_3__Acidithiobacillales, D_4__Acidithiobacillaceae, D_5__KCM-B-112, D_6__uncultured bacterium	1	0	0	0	0	0	0	0	0	0	0	0	0	0	0	0	0	0	0	0	0	1	0	0	0	0	0	0	0	0	0	0	0	0	0	0	0	0	0	0	0	0	0	0	0	0	0	0
JQ799975.1.1502	D_0__Bacteria, D_1__Proteobacteria, D_2__Gammaproteobacteria, D_3__Betaproteobacteriales, D_4__Burkholderiaceae, D_5__Hydrogenophaga, Ambiguous_taxa	31	0	0	0	0	0	0	0	0	0	0	0	0	0	0	0	0	0	0	0	1	0	0	0	0	0	0	0	0	0	0	0	0	0	0	0	0	0	0	0	0	0	0	0	0	0	0	0
JX224201.1.1502	D_0__Bacteria, D_1__Proteobacteria, D_2__Gammaproteobacteria, D_3__Betaproteobacteriales, D_4__Gallionellaceae, D_5__Gallionella, D_6__uncultured bacterium	18	0	0	0	0	0	0	0	0	0	0	0	0	0	0	0	0	0	0	0	0	0	0	0	0	0	0	0	0	0	0	0	0	0	0	0	0	0	0	0	0	0	0	0	0	0	0	0
KC189696.1.1502	D_0__Bacteria, D_1__Proteobacteria, D_2__Gammaproteobacteria, D_3__Xanthomonadales, D_4__Rhodanobacteraceae, D_5__uncultured, D_6__uncultured bacterium	10	0	0	0	0	0	0	0	0	0	0	0	0	0	0	0	0	0	0	0	0	0	0	0	0	0	0	0	0	0	0	0	0	0	0	0	0	0	0	0	0	0	0	0	0	0	0	0
KC541202.1.1518	D_0__Bacteria, D_1__Actinobacteria, D_2__Actinobacteria, D_3__Micrococcales, D_4__Demequinaceae, D_5__Demequina, D_6__uncultured bacterium	51	0	0	0	23	0	0	0	0	0	0	0	0	0	0	0	0	0	0	0	0	0	0	0	0	0	0	0	0	0	0	0	0	0	0	0	0	0	0	0	0	0	0	0	0	0	0	0
KF428010.1.1502	D_0__Bacteria, D_1__Proteobacteria, D_2__Gammaproteobacteria, D_3__Pseudomonadales, D_4__Pseudomonadaceae, D_5__Pseudomonas, D_6__uncultured bacterium	27	0	0	0	0	0	0	0	0	0	0	0	0	0	0	0	0	0	0	0	0	0	0	0	0	0	0	0	0	0	0	0	0	0	0	0	0	0	0	0	0	0	0	0	0	0	0	0
KF481605.1.1503	D_0__Bacteria, D_1__Proteobacteria, D_2__Gammaproteobacteria, D_3__Xanthomonadales, D_4__Xanthomonadaceae, D_5__Stenotrophomonas, D_6__uncultured bacterium	112	0	0	0	0	0	0	0	0	0	0	0	0	0	0	0	0	0	0	0	0	0	0	0	0	0	0	0	0	0	0	0	0	0	0	0	0	0	0	0	0	0	0	0	0	0	1	0
KF712649.1.1502	D_0__Bacteria, D_1__Proteobacteria, D_2__Gammaproteobacteria, D_3__Pseudomonadales, D_4__Pseudomonadaceae, D_5__Pseudomonas, Ambiguous_taxa	1655	1	0	0	0	0	0	0	0	0	0	0	0	0	0	0	0	0	0	0	0	0	0	0	0	0	0	0	0	0	0	0	0	0	0	0	0	0	0	0	0	0	0	0	1	0	0	0
KM095501.1.1542	D_0__Bacteria, D_1__Actinobacteria, D_2__Actinobacteria, D_3__Micrococcales, D_4__Microbacteriaceae, Ambiguous_taxa, Ambiguous_taxa	202	0	0	0	0	0	0	0	0	0	0	0	0	0	0	0	0	0	0	0	0	0	0	0	0	0	0	0	0	0	0	0	0	0	0	0	0	92	0	1	0	0	0	73	19	7	0	0
KM504995.1.1503	D_0__Bacteria, D_1__Proteobacteria, D_2__Gammaproteobacteria, D_3__Betaproteobacteriales, D_4__Betaproteobacteriales Incertae Sedis, D_5__uncultured bacterium, D_6__uncultured bacterium	1740	0	0	0	0	0	0	0	0	0	0	0	0	0	0	0	0	0	0	0	0	0	7	0	1	0	0	506	0	0	12	0	25	0	0	248	0	0	1	0	20	0	0	0	0	0	0	0
KM975678.1.1502	D_0__Bacteria, D_1__Proteobacteria, D_2__Gammaproteobacteria, D_3__Enterobacteriales, D_4__Enterobacteriaceae, D_5__Klebsiella, D_6__Klebsiella sp. wj6	15	0	0	0	0	0	0	0	0	0	0	0	0	0	0	0	0	0	0	0	0	0	0	0	0	0	0	0	0	0	0	0	0	0	0	0	0	0	0	0	0	0	0	0	0	0	0	0
KP345949.1.1503	D_0__Bacteria, D_1__Actinobacteria, D_2__Actinobacteria, D_3__Micrococcales, D_4__Dermacoccaceae, D_5__Barrientosiimonas, Ambiguous_taxa	28	0	0	0	0	0	0	0	0	0	0	0	0	0	0	0	0	0	0	0	0	0	0	0	0	0	0	0	0	0	0	0	0	0	0	0	0	0	0	0	0	0	0	0	0	0	0	0
KR072675.1.1502	D_0__Bacteria, D_1__Proteobacteria, D_2__Gammaproteobacteria, D_3__Pseudomonadales, D_4__Moraxellaceae, D_5__Acinetobacter, Ambiguous_taxa	36	0	0	0	0	0	0	0	0	0	0	0	0	0	0	0	1	0	0	0	0	0	2	0	0	0	0	0	0	0	0	0	0	0	0	0	0	0	0	0	0	0	0	1	0	0	0	0
LMMO01000001.590912.592441	D_0__Bacteria, D_1__Actinobacteria, D_2__Actinobacteria, D_3__Micrococcales, D_4__Microbacteriaceae, D_5__Frigoribacterium, Ambiguous_taxa	1273	0	0	0	0	0	0	0	0	0	0	0	0	0	0	0	0	0	0	0	0	0	0	0	0	0	0	0	0	0	0	0	0	0	0	0	0	0	0	0	0	0	0	0	0	0	0	0
LMNH01000001.1135193.1136722	D_0__Bacteria, D_1__Actinobacteria, D_2__Actinobacteria, D_3__Propionibacteriales, D_4__Nocardioidaceae, D_5__Nocardioides, Ambiguous_taxa	1	0	0	0	0	0	0	0	0	0	0	0	0	0	0	0	0	0	0	0	0	0	0	0	0	0	0	0	0	0	0	0	0	0	0	0	0	0	0	0	0	0	0	0	0	0	0	0
LMYF01000009.586686.588187	D_0__Bacteria, D_1__Bacteroidetes, D_2__Bacteroidia, D_3__Chitinophagales, D_4__Chitinophagaceae, D_5__Sediminibacterium, Ambiguous_taxa	1348	0	0	0	0	0	0	0	0	0	0	0	0	0	0	0	0	0	0	0	0	0	2	0	0	0	0	0	0	0	0	0	0	0	0	0	0	0	0	0	0	0	0	0	0	0	0	0
M11657.1.1527	D_0__Bacteria, D_1__Bacteroidetes, D_2__Bacteroidia, D_3__Sphingobacteriales, D_4__Sphingobacteriaceae, D_5__Pedobacter, Ambiguous_taxa	394	0	0	0	0	0	0	0	0	0	0	0	0	0	0	0	0	0	0	0	0	0	0	0	0	0	0	0	0	0	0	0	0	0	0	0	0	0	1	0	0	0	0	1	1	0	1	0
MBTF01000026.3551.5079	D_0__Bacteria, D_1__Bacteroidetes, D_2__Bacteroidia, D_3__Sphingobacteriales, D_4__Sphingobacteriaceae, D_5__Mucilaginibacter, D_6__Mucilaginibacter pedocola	73	0	0	0	0	0	0	0	0	0	0	0	0	0	0	0	0	0	0	0	0	0	0	0	0	0	0	0	0	0	0	0	0	0	0	0	0	0	0	0	0	0	0	0	0	0	0	0
AB862901.1.1501	D_0__Bacteria, D_1__Proteobacteria, D_2__Gammaproteobacteria, D_3__Betaproteobacteriales, D_4__Burkholderiaceae, D_5__uncultured, D_6__uncultured bacterium	92	0	0	0	0	0	0	0	0	0	0	0	0	0	0	0	0	13	0	0	0	0	0	0	0	0	0	0	0	0	0	0	0	0	0	0	0	0	0	0	0	0	0	0	0	0	0	0
AF448513.1.1501	D_0__Bacteria, D_1__Proteobacteria, D_2__Gammaproteobacteria, D_3__Cellvibrionales, D_4__Cellvibrionaceae, D_5__Cellvibrio, Ambiguous_taxa	287	0	0	0	0	0	0	0	0	0	0	15	1	0	15	0	0	0	0	0	0	0	0	0	0	0	0	0	0	0	0	0	0	0	0	0	0	0	0	0	0	0	0	0	0	0	0	0
AJ507466.182.1706	D_0__Bacteria, D_1__Actinobacteria, D_2__Actinobacteria, D_3__Micrococcales, D_4__Microbacteriaceae, D_5__Aurantimicrobium, Ambiguous_taxa	79	0	0	0	0	0	0	0	0	0	0	0	0	0	0	0	0	0	0	0	0	0	0	0	0	0	0	0	0	0	0	0	0	0	0	0	0	0	0	0	0	0	0	0	0	0	0	0
ARBN01000051.64.1564	D_0__Bacteria, D_1__Bacteroidetes, D_2__Bacteroidia, D_3__Cytophagales, D_4__Cytophagaceae, D_5__Cytophaga, Ambiguous_taxa	507	0	0	0	0	0	0	0	0	0	0	0	0	0	0	0	0	0	0	0	0	0	0	0	0	0	0	0	0	0	0	0	0	0	0	0	0	0	0	0	0	0	0	0	0	0	0	0
ATVG01000023.2522.4022	D_0__Bacteria, D_1__Actinobacteria, D_2__Actinobacteria, D_3__Corynebacteriales, D_4__Corynebacteriaceae, D_5__Corynebacterium 1, D_6__Corynebacterium massiliense DSM 45435	32	0	0	0	0	0	0	0	0	0	0	0	0	0	0	0	0	0	0	0	0	0	0	0	0	0	0	0	0	0	0	0	0	0	0	0	0	0	0	0	0	0	0	0	0	0	0	0
AUIB01000007.114179.115679	D_0__Bacteria, D_1__Actinobacteria, D_2__Actinobacteria, D_3__Propionibacteriales, D_4__Propionibacteriaceae, D_5__Propionimicrobium, Ambiguous_taxa	631	0	0	0	0	0	0	0	0	0	0	0	0	0	0	0	0	0	0	0	0	0	1	0	0	0	0	0	0	0	0	0	0	533	0	0	0	0	6	90	0	0	0	0	0	0	0	0
AY081984.1.1503	D_0__Bacteria, D_1__Proteobacteria, D_2__Gammaproteobacteria, D_3__Pseudomonadales, D_4__Pseudomonadaceae, D_5__Pseudomonas, D_6__uncultured bacterium	365	0	2	0	1	2	7	3	1	2	21	1	2	35	1	55	7	3	13	0	1	0	1	4	1	0	0	1	1	0	6	0	0	1	0	0	0	0	0	0	0	0	5	0	0	1	1	8
AY188938.1.1501	D_0__Bacteria, D_1__Proteobacteria, D_2__Gammaproteobacteria, D_3__Oceanospirillales, D_4__Halomonadaceae, D_5__Cobetia, D_6__marine bacterium P_wp0224	26291	54	142	1746	671	596	964	892	940	648	25	4	1	34	9	20	39	0	1	18	42	0	5	0	5	0	0	0	8	2	7	0	44	0	101	0	0	1159	676	268	11	55	115	1004	4062	204	1961	566
AY212646.1.1501	D_0__Bacteria, D_1__Proteobacteria, D_2__Gammaproteobacteria, D_3__Pseudomonadales, D_4__Pseudomonadaceae, D_5__Pseudomonas, D_6__uncultured bacterium	8631	57	0	0	0	0	0	0	0	7	7	9	1	14	8	0	26	12	19	0	0	0	21	29	14	0	0	0	25	0	0	15	0	0	0	0	0	0	0	0	0	0	0	0	3	0	1	0
AY945914.1.1502	D_0__Bacteria, D_1__Proteobacteria, D_2__Gammaproteobacteria, D_3__Betaproteobacteriales, D_4__Aquaspirillaceae, D_5__Rivicola, Ambiguous_taxa	70	0	0	0	0	0	0	0	0	0	0	0	0	0	0	0	0	0	0	0	0	0	0	0	0	0	0	0	0	0	0	0	0	0	0	0	0	0	0	0	0	0	0	0	0	0	0	0
BCSO01000023.3859.5359	D_0__Bacteria, D_1__Actinobacteria, D_2__Actinobacteria, D_3__Micrococcales, D_4__Microbacteriaceae, D_5__Pseudoclavibacter, Ambiguous_taxa	134	0	0	0	0	0	90	0	0	0	0	0	0	0	0	0	0	0	0	0	0	0	0	0	0	0	0	0	0	0	0	0	0	0	0	0	0	0	0	44	0	0	0	0	0	0	0	0
CP012070.1883617.1885145	D_0__Bacteria, D_1__Actinobacteria, D_2__Actinobacteria, D_3__Micrococcales, D_4__Intrasporangiaceae, D_5__Arsenicicoccus, Ambiguous_taxa	31	0	0	0	0	0	0	0	0	6	0	0	0	0	0	0	0	0	0	0	0	2	0	0	0	0	0	0	0	0	0	0	0	0	0	0	0	0	2	9	0	0	0	0	0	0	0	0
DQ087194.1.1501	D_0__Bacteria, D_1__Bacteroidetes, D_2__Bacteroidia, D_3__Bacteroidales, D_4__Porphyromonadaceae, D_5__Porphyromonas, D_6__Porphyromonas sp. oral clone HF001	113	0	0	0	0	0	0	0	0	0	0	0	0	0	0	0	0	0	0	0	0	0	0	0	0	0	0	0	0	3	0	0	0	0	0	0	0	108	0	0	0	0	0	0	0	0	0	0
DQ264558.1.1501	D_0__Bacteria, D_1__Proteobacteria, D_2__Gammaproteobacteria, D_3__Betaproteobacteriales, D_4__Burkholderiaceae, D_5__Acidovorax, D_6__uncultured bacterium	43	0	0	0	0	0	0	0	0	0	0	0	0	0	0	0	0	0	0	0	0	0	0	0	0	0	0	0	1	0	0	0	0	0	0	0	0	0	0	0	0	0	0	0	0	0	0	0
DQ817752.1.1501	D_0__Bacteria, D_1__Firmicutes, D_2__Bacilli, D_3__Lactobacillales, D_4__Carnobacteriaceae, D_5__Pisciglobus, Ambiguous_taxa	3	0	0	0	0	0	0	0	0	0	0	0	0	0	0	0	0	0	0	0	0	0	0	0	0	0	0	0	0	0	0	0	0	0	0	0	0	0	0	0	0	0	0	0	0	0	0	0
EF509418.1.1501	D_0__Bacteria, D_1__Proteobacteria, D_2__Gammaproteobacteria, D_3__Pseudomonadales, D_4__Pseudomonadaceae, D_5__Pseudomonas, D_6__uncultured bacterium	6	0	0	0	0	0	0	0	0	0	0	0	0	0	0	0	0	0	0	0	0	0	0	0	0	0	0	0	0	0	0	0	0	0	0	0	0	1	0	1	2	0	0	0	0	0	0	0
EU193067.1.1873	D_0__Bacteria, D_1__Proteobacteria, D_2__Deltaproteobacteria, D_3__Myxococcales, D_4__Polyangiaceae, D_5__Pajaroellobacter, D_6__uncultured Polyangiaceae bacterium	3	0	0	0	0	0	0	0	0	0	0	0	0	0	0	0	0	0	0	0	0	0	0	0	0	0	0	0	0	0	0	0	0	0	0	0	0	0	0	0	0	0	0	0	0	0	0	0
EU344937.1.1501	D_0__Bacteria, D_1__Firmicutes, D_2__Bacilli, D_3__Lactobacillales, D_4__Carnobacteriaceae, D_5__Carnobacterium, D_6__uncultured Carnobacterium sp.	20	0	0	0	0	0	0	0	1	0	0	0	0	0	0	0	0	0	0	0	0	0	0	0	0	0	0	0	0	0	0	0	0	0	0	0	0	0	0	0	0	0	0	0	0	0	0	0
EU567061.1.1537	D_0__Bacteria, D_1__Actinobacteria, D_2__Actinobacteria, D_3__Corynebacteriales, D_4__Corynebacteriaceae, D_5__Corynebacterium 1, Ambiguous_taxa	14	0	0	0	0	0	0	0	0	0	0	0	0	0	0	0	14	0	0	0	0	0	0	0	0	0	0	0	0	0	0	0	0	0	0	0	0	0	0	0	0	0	0	0	0	0	0	0
EU662586.1.1507	D_0__Bacteria, D_1__Proteobacteria, D_2__Gammaproteobacteria, D_3__Betaproteobacteriales, D_4__Burkholderiaceae, D_5__Thiomonas, Ambiguous_taxa	6	0	0	0	0	0	0	0	0	0	0	0	0	0	0	0	0	0	0	0	0	0	0	0	0	0	0	0	0	0	0	0	0	0	0	0	0	0	0	0	0	0	0	6	0	0	0	0
EU786146.1.1501	D_0__Bacteria, D_1__Proteobacteria, D_2__Gammaproteobacteria, D_3__CCD24, Ambiguous_taxa, Ambiguous_taxa, Ambiguous_taxa	164	0	0	0	0	0	0	0	0	0	0	0	0	0	0	0	0	0	0	0	0	0	0	0	0	0	0	0	0	0	0	0	0	0	0	0	0	0	0	0	0	0	0	0	0	0	0	0
EU800830.1.1502	D_0__Bacteria, D_1__Proteobacteria, D_2__Gammaproteobacteria, D_3__Betaproteobacteriales, D_4__Methylophilaceae, D_5__OM43 clade, D_6__uncultured bacterium	26	0	0	0	0	0	0	0	0	0	0	0	0	0	0	0	0	0	0	0	0	0	0	0	0	0	0	0	0	0	0	0	0	0	0	0	1	0	0	6	0	1	0	0	0	0	0	0
FMTV01000021.419.1943	D_0__Bacteria, D_1__Bacteroidetes, D_2__Bacteroidia, D_3__Sphingobacteriales, D_4__Sphingobacteriaceae, D_5__Mucilaginibacter, Ambiguous_taxa	97	0	0	0	0	0	0	0	0	0	0	0	0	0	0	0	0	0	0	0	0	0	0	0	0	0	0	0	0	0	0	0	0	0	0	0	0	0	0	0	0	0	0	0	0	0	0	0
FOEE01000030.63.1587	D_0__Bacteria, D_1__Actinobacteria, D_2__Actinobacteria, D_3__Frankiales, D_4__Geodermatophilaceae, D_5__Blastococcus, Ambiguous_taxa	16	0	0	0	0	0	0	13	0	0	0	0	0	0	0	0	0	0	0	0	0	0	0	0	0	0	0	0	0	0	0	0	0	0	0	0	0	0	0	0	0	0	1	0	0	0	0	0
FPLP01009913.16.1516	D_0__Bacteria, D_1__Bacteroidetes, D_2__Bacteroidia, D_3__Sphingobacteriales, D_4__env.OPS 17, D_5__metagenome, D_6__metagenome	9	0	0	0	0	0	0	1	0	0	0	0	0	0	0	0	0	0	0	0	0	0	0	0	0	0	0	0	0	0	0	0	0	0	0	0	0	0	0	0	0	0	0	0	0	0	0	0
FPLS01015432.13.1513	D_0__Bacteria, D_1__Bacteroidetes, D_2__Bacteroidia, D_3__Chitinophagales, D_4__Chitinophagaceae, D_5__uncultured, D_6__metagenome	65	0	0	0	0	23	0	0	0	0	0	0	0	0	0	0	0	0	0	0	0	0	0	0	1	0	0	0	0	0	0	0	0	0	0	0	0	0	0	0	0	0	0	0	0	0	0	0
FPLS01030296.11.1511	D_0__Bacteria, D_1__Actinobacteria, D_2__Actinobacteria, D_3__Micrococcales, D_4__Microbacteriaceae, Ambiguous_taxa, Ambiguous_taxa	2	0	0	0	0	0	0	0	0	0	0	0	0	0	0	0	0	0	0	0	0	0	0	0	0	0	0	0	0	0	0	0	0	0	0	0	0	0	0	0	0	0	0	0	0	0	0	0
FPLS01043592.13.1513	D_0__Bacteria, D_1__Actinobacteria, D_2__Actinobacteria, D_3__Frankiales, D_4__Nakamurellaceae, D_5__Nakamurella, Ambiguous_taxa	21	0	0	0	0	0	0	0	0	0	0	0	0	0	0	0	0	0	0	0	0	0	0	0	0	0	0	0	0	0	0	0	0	0	1	0	0	0	0	0	0	0	0	0	0	0	0	0
GQ249375.1.1501	D_0__Bacteria, D_1__Proteobacteria, D_2__Gammaproteobacteria, D_3__Betaproteobacteriales, D_4__Nitrosomonadaceae, D_5__Nitrosomonas, D_6__uncultured Nitrosomonas sp.	52025	0	0	0	0	0	0	0	7	182	0	0	0	0	0	0	0	0	0	0	0	0	1	0	0	0	0	0	9	0	1	0	0	0	71	0	0	66	168	0	0	108	0	1143	881	212	781	201
GQ389185.1.1501	D_0__Bacteria, D_1__Proteobacteria, D_2__Gammaproteobacteria, D_3__Pseudomonadales, D_4__Pseudomonadaceae, D_5__Pseudomonas, D_6__uncultured bacterium	2765	0	0	0	40	0	0	0	1	0	0	2	0	4	14	3	0	0	2	0	0	0	1	0	3	0	0	0	0	0	0	4	0	0	0	0	0	0	2	0	0	0	558	29	0	0	0	1
GQ500755.1.1501	D_0__Bacteria, D_1__Proteobacteria, D_2__Gammaproteobacteria, D_3__Betaproteobacteriales, D_4__Nitrosomonadaceae, D_5__mle1-7, D_6__uncultured bacterium	1	0	0	0	0	0	0	0	0	0	0	0	0	0	0	0	0	0	0	0	0	0	0	0	0	0	0	0	0	0	0	0	0	0	0	0	0	0	0	0	0	0	0	0	0	0	0	0
GU454941.1.1501	D_0__Bacteria, D_1__Proteobacteria, D_2__Gammaproteobacteria, D_3__Betaproteobacteriales, D_4__Rhodocyclaceae, D_5__uncultured, D_6__uncultured bacterium	17	0	0	0	0	0	0	0	0	0	0	0	0	0	0	0	0	0	0	0	0	0	0	0	0	0	0	0	0	0	0	0	0	0	0	0	0	0	0	0	0	0	0	0	0	0	0	0
HQ120032.1.1506	D_0__Bacteria, D_1__Proteobacteria, D_2__Gammaproteobacteria, D_3__Betaproteobacteriales, D_4__Burkholderiaceae, D_5__Noviherbaspirillum, D_6__uncultured bacterium	439	0	0	0	0	0	0	0	0	0	0	0	0	0	0	0	0	0	0	0	0	0	0	0	0	0	0	0	2	0	0	0	0	0	0	0	0	0	0	0	0	0	0	0	0	0	0	0
HQ166702.1.1501	D_0__Bacteria, D_1__Proteobacteria, D_2__Deltaproteobacteria, D_3__Myxococcales, D_4__Haliangiaceae, D_5__Haliangium, D_6__uncultured bacterium	18	0	0	0	0	0	0	0	0	0	0	0	0	0	0	0	0	0	0	0	0	0	0	0	0	0	0	0	0	0	0	0	0	0	0	0	0	0	0	0	0	0	18	0	0	0	0	0
HQ910303.1.1501	D_0__Bacteria, D_1__Proteobacteria, D_2__Gammaproteobacteria, D_3__Betaproteobacteriales, D_4__Burkholderiaceae, D_5__Limnobacter, Ambiguous_taxa	1	0	0	0	0	0	0	0	0	0	0	0	0	0	0	0	0	0	0	0	0	0	0	0	0	0	0	0	0	0	0	0	0	0	0	0	0	0	1	0	0	0	0	0	0	0	0	0
JF733429.1.1501	D_0__Bacteria, D_1__Proteobacteria, D_2__Gammaproteobacteria, D_3__Betaproteobacteriales, D_4__Burkholderiaceae, D_5__Pelomonas, D_6__uncultured Pseudomonadaceae bacterium	17	0	0	0	0	0	0	0	0	0	0	0	0	0	0	0	0	0	0	0	0	0	0	0	0	0	0	0	0	0	0	0	0	1	0	0	0	0	0	0	0	0	0	0	0	0	0	0
JN391638.1.1502	D_0__Bacteria, D_1__Bacteroidetes, D_2__Bacteroidia, D_3__Sphingobacteriales, D_4__env.OPS 17, D_5__uncultured bacterium, D_6__uncultured bacterium	1	0	0	0	0	0	0	0	0	0	0	0	0	0	0	0	0	0	0	0	0	0	0	0	0	0	0	0	0	0	0	0	0	0	0	0	0	0	0	0	0	0	0	0	0	0	0	0
JN391793.1.1501	D_0__Bacteria, D_1__Proteobacteria, D_2__Gammaproteobacteria, D_3__Betaproteobacteriales, D_4__Rhodocyclaceae, D_5__Zoogloea, D_6__uncultured bacterium	307	0	0	0	42	0	0	0	13	0	0	0	0	0	0	0	0	0	0	0	0	0	0	0	0	0	0	0	0	0	9	0	0	0	0	0	0	0	0	0	0	0	0	0	0	0	51	0
JQ946333.1.1501	D_0__Bacteria, D_1__Firmicutes, D_2__Bacilli, D_3__Bacillales, D_4__Bacillaceae, D_5__Bacillus, D_6__Bacillus thermoamylovorans	15	0	0	0	0	0	0	2	0	0	0	0	0	0	0	0	5	0	0	0	0	0	0	0	0	0	0	0	0	0	0	0	0	0	0	0	0	0	0	0	0	0	0	0	0	0	0	0
JQ975872.1.1501	D_0__Bacteria, D_1__Proteobacteria, D_2__Gammaproteobacteria, D_3__Xanthomonadales, D_4__Xanthomonadaceae, D_5__Stenotrophomonas, D_6__Stenotrophomonas sp. enrichment culture clone Y007	1	0	0	0	0	0	0	0	0	0	0	0	0	0	0	0	0	0	0	0	0	0	0	0	0	0	0	0	0	0	0	0	0	0	0	0	0	0	0	0	0	0	0	0	0	0	0	0
JX406264.1.1501	D_0__Bacteria, D_1__Proteobacteria, D_2__Gammaproteobacteria, D_3__Betaproteobacteriales, D_4__Burkholderiaceae, D_5__Limnohabitans, Ambiguous_taxa	55	0	0	0	0	0	0	24	0	0	0	0	0	0	0	0	0	0	9	0	0	0	0	0	0	0	0	0	0	0	0	0	0	0	0	0	0	0	0	0	0	0	0	0	0	0	0	0
JX406265.1.1501	D_0__Bacteria, D_1__Proteobacteria, D_2__Gammaproteobacteria, D_3__Betaproteobacteriales, D_4__Burkholderiaceae, D_5__Undibacterium, D_6__uncultured bacterium	125	0	0	0	0	0	0	1	0	0	0	0	0	7	0	0	0	0	0	0	0	0	0	0	0	0	0	0	0	0	0	0	0	0	0	0	0	0	0	0	0	0	0	0	0	0	0	0
KC189654.1.1501	D_0__Bacteria, D_1__Proteobacteria, D_2__Gammaproteobacteria, D_3__Betaproteobacteriales, D_4__Burkholderiaceae, D_5__Undibacterium, Ambiguous_taxa	1777	0	0	0	0	0	0	0	0	0	7	0	0	16	0	0	0	0	0	0	0	0	0	0	0	0	0	0	6	0	14	0	0	0	0	0	0	0	0	0	0	0	0	0	0	0	0	192
KC286780.1.1513	D_0__Bacteria, D_1__Proteobacteria, D_2__Gammaproteobacteria, D_3__Betaproteobacteriales, D_4__Burkholderiaceae, D_5__Polaromonas, Ambiguous_taxa	1648	0	0	0	0	14	0	0	0	0	0	0	0	0	0	0	0	0	0	0	0	0	4	16	5	0	0	0	0	0	0	0	0	0	0	16	0	3	23	0	0	2	0	0	0	0	0	0
KC554593.1.1518	D_0__Bacteria, D_1__Actinobacteria, D_2__Acidimicrobiia, D_3__uncultured, Ambiguous_taxa, Ambiguous_taxa, Ambiguous_taxa	1	0	0	0	0	0	0	0	0	0	0	0	0	0	0	0	0	0	0	0	0	0	0	0	0	0	0	0	0	0	0	0	0	0	0	0	0	0	0	0	0	0	0	0	0	0	0	0
KC554646.1.1516	D_0__Bacteria, D_1__Actinobacteria, D_2__Actinobacteria, D_3__Micrococcales, D_4__Micrococcaceae, D_5__Arthrobacter, D_6__uncultured bacterium	3	0	0	0	0	0	0	0	0	0	0	0	0	0	0	0	0	0	0	0	0	0	0	0	0	0	0	0	0	0	0	0	0	0	0	0	0	0	0	0	0	0	0	0	0	0	0	0
KC894570.1.1509	D_0__Bacteria, D_1__Proteobacteria, D_2__Gammaproteobacteria, D_3__Betaproteobacteriales, D_4__Burkholderiaceae, D_5__Comamonas, Ambiguous_taxa	8474	0	0	0	0	0	0	0	0	0	0	0	0	0	0	0	3	0	0	0	0	0	2	0	0	0	0	0	3	0	0	0	0	0	0	0	0	0	0	0	0	0	0	0	0	0	0	0
KF010751.1.1501	D_0__Bacteria, D_1__Proteobacteria, D_2__Gammaproteobacteria, D_3__Betaproteobacteriales, D_4__Burkholderiaceae, D_5__Acidovorax, Ambiguous_taxa	4794	16	61	175	108	123	99	108	34	49	3	5	0	6	0	3	15	2	0	7	0	23	1	0	3	0	12	0	3	0	1	4	0	69	0	0	0	30	10	0	0	7	0	1	1	0	13	0
KF712887.1.1501	D_0__Bacteria, D_1__Proteobacteria, D_2__Gammaproteobacteria, D_3__Steroidobacterales, D_4__Steroidobacteraceae, D_5__Steroidobacter, D_6__uncultured bacterium	23	0	0	0	0	0	0	0	0	0	0	0	0	0	0	0	0	0	0	0	0	0	0	0	0	1	0	0	0	0	0	0	0	0	0	0	0	0	0	0	0	0	0	0	0	0	0	0
KF851140.1.1502	D_0__Bacteria, D_1__Proteobacteria, D_2__Gammaproteobacteria, D_3__Pseudomonadales, D_4__Pseudomonadaceae, D_5__Pseudomonas, D_6__uncultured Pseudomonas sp.	8260	0	0	0	0	0	1	0	0	0	6	0	1	2	0	0	0	0	0	0	0	0	0	0	0	8	0	0	0	0	0	0	0	0	0	0	0	0	0	2	0	1	62	0	0	0	0	0
KJ804190.1.1505	D_0__Bacteria, D_1__Firmicutes, D_2__Bacilli, D_3__Lactobacillales, D_4__Lactobacillaceae, D_5__Lactobacillus, D_6__Lactobacillus plantarum	1	0	0	0	0	0	0	0	0	0	0	0	0	0	0	0	1	0	0	0	0	0	0	0	0	0	0	0	0	0	0	0	0	0	0	0	0	0	0	0	0	0	0	0	0	0	0	0
KP322636.1.1501	D_0__Bacteria, D_1__Proteobacteria, D_2__Gammaproteobacteria, D_3__Enterobacteriales, D_4__Enterobacteriaceae, D_5__Klebsiella, D_6__Klebsiella sp. iihr28	1718	0	0	0	0	0	0	0	0	0	0	0	0	0	4	14	5	2	70	0	25	0	22	43	27	0	0	0	0	3	0	0	0	0	0	0	0	0	0	0	0	0	0	0	0	0	0	0
KR029293.1.1501	D_0__Bacteria, D_1__Proteobacteria, D_2__Gammaproteobacteria, D_3__Pseudomonadales, D_4__Moraxellaceae, D_5__Acinetobacter, Ambiguous_taxa	31	0	0	0	0	0	0	0	0	0	0	0	0	0	0	1	0	0	0	0	0	0	0	0	0	0	0	0	8	0	0	0	0	0	0	0	0	0	0	0	0	0	0	0	0	0	0	0
KT893282.1.1501	D_0__Bacteria, D_1__Bacteroidetes, D_2__Rhodothermia, D_3__Balneolales, D_4__Balneolaceae, D_5__uncultured bacterium, D_6__uncultured bacterium	395	6	11	7	63	23	26	27	8	12	0	0	0	0	0	0	2	1	0	1	1	0	0	1	0	0	2	0	1	0	1	0	4	5	4	3	3	30	1	6	1	7	6	0	0	0	2	4
KU514693.1.1501	D_0__Bacteria, D_1__Proteobacteria, D_2__Gammaproteobacteria, D_3__Betaproteobacteriales, D_4__Burkholderiaceae, Ambiguous_taxa, Ambiguous_taxa	68883	1	0	13	12	100	2	27	10	2	574	80	3	106	29	2	3	0	0	1	0	12	9	9	3	37	0	0	0	0	0	0	0	0	9	0	12	8	0	38	0	18	0	56	40	9	1	40
KX508837.1.1501	D_0__Bacteria, D_1__Proteobacteria, D_2__Gammaproteobacteria, D_3__Pseudomonadales, D_4__Moraxellaceae, D_5__Acinetobacter, Ambiguous_taxa	94	0	0	0	0	0	0	0	0	0	0	0	0	0	0	0	3	0	0	0	1	0	4	4	3	0	0	0	0	0	1	0	0	0	0	0	0	0	0	0	0	0	0	0	0	0	0	0
KX527846.1.1513	D_0__Bacteria, D_1__Actinobacteria, D_2__Actinobacteria, D_3__Micrococcales, D_4__Dermacoccaceae, D_5__uncultured, Ambiguous_taxa	9	0	0	0	0	0	0	0	0	0	0	0	0	0	0	0	0	0	0	0	0	0	0	0	0	0	0	0	0	0	0	0	0	0	0	0	0	0	1	0	0	0	0	0	0	0	0	0
KY287465.1.1502	D_0__Bacteria, D_1__Proteobacteria, D_2__Gammaproteobacteria, D_3__Betaproteobacteriales, D_4__Chromobacteriaceae, D_5__Paludibacterium, Ambiguous_taxa	108	0	0	0	0	0	0	0	0	0	0	0	0	0	0	0	0	0	0	0	0	0	0	0	0	0	0	0	0	0	0	0	0	0	0	0	0	0	0	0	0	0	0	0	0	0	0	39
LSCY01000011.94162.95670	D_0__Bacteria, D_1__Actinobacteria, D_2__Actinobacteria, D_3__Corynebacteriales, D_4__Corynebacteriaceae, D_5__Corynebacterium 1, D_6__Corynebacterium kroppenstedtii	178	0	0	0	0	67	9	0	33	0	0	0	0	0	0	0	0	20	0	0	0	0	0	0	0	0	0	0	0	0	0	0	0	0	0	0	0	0	0	0	0	0	0	0	0	0	0	0
LT629710.3193644.3195168	D_0__Bacteria, D_1__Actinobacteria, D_2__Actinobacteria, D_3__Frankiales, D_4__Nakamurellaceae, D_5__Nakamurella, Ambiguous_taxa	15	0	0	0	0	0	0	0	0	0	0	0	0	0	0	0	0	0	0	0	0	0	0	0	0	0	0	0	0	0	0	0	0	0	0	0	0	0	1	0	0	0	0	0	1	0	0	0
AB013258.1.1500	D_0__Bacteria, D_1__Proteobacteria, D_2__Gammaproteobacteria, D_3__Betaproteobacteriales, D_4__Chromobacteriaceae, D_5__Paludibacterium, D_6__uncultured beta proteobacterium	103	0	0	0	0	0	0	0	0	0	0	0	0	0	0	0	0	0	0	0	0	0	2	0	0	0	0	0	0	0	0	0	0	0	0	0	0	0	0	0	0	0	0	0	0	0	0	0
AB042418.1.1500	D_0__Bacteria, D_1__Proteobacteria, D_2__Gammaproteobacteria, D_3__Pseudomonadales, D_4__Pseudomonadaceae, D_5__Pseudomonas, D_6__Vestimentiferan symbiont TW-6	6	0	0	0	0	0	0	0	0	0	0	0	0	0	0	0	0	0	0	0	0	0	0	0	0	0	0	0	0	0	0	0	0	0	0	0	0	0	0	0	0	0	0	0	0	0	0	0
ACLJ02000003.1110917.1112424	D_0__Bacteria, D_1__Actinobacteria, D_2__Actinobacteria, D_3__Corynebacteriales, D_4__Corynebacteriaceae, D_5__Corynebacterium 1, D_6__Corynebacterium genitalium ATCC 33030	39	0	0	0	0	0	0	0	0	0	0	0	0	0	0	0	0	0	0	0	0	0	5	0	0	0	0	0	0	0	0	0	0	0	0	0	0	0	6	0	0	0	0	0	0	0	0	0
AJ249206.1.1512	D_0__Bacteria, D_1__Actinobacteria, D_2__Actinobacteria, D_3__Pseudonocardiales, D_4__Pseudonocardiaceae, D_5__Pseudonocardia, Ambiguous_taxa	20	0	0	0	0	0	0	0	0	0	0	0	0	0	0	0	0	0	0	0	0	0	0	0	0	0	0	0	0	0	0	0	0	0	0	0	0	0	0	0	0	0	0	0	0	0	0	0
AM111006.1.1500	D_0__Bacteria, D_1__Proteobacteria, D_2__Gammaproteobacteria, D_3__Pseudomonadales, D_4__Moraxellaceae, D_5__Psychrobacter, Ambiguous_taxa	3519	0	0	0	0	0	78	0	0	167	0	7	0	63	0	0	0	0	0	0	0	0	0	0	0	0	0	0	0	0	0	0	0	0	0	0	0	0	0	0	0	0	0	72	65	8	1	1
AM396933.1.1523	D_0__Bacteria, D_1__Proteobacteria, D_2__Gammaproteobacteria, D_3__Pseudomonadales, D_4__Pseudomonadaceae, D_5__Pseudomonas, Ambiguous_taxa	68	0	0	0	0	0	0	0	0	0	1	0	0	0	0	0	0	0	0	0	0	0	0	0	0	0	0	0	0	0	0	0	0	0	0	0	0	0	0	0	0	0	0	0	0	0	0	0
AUFR01000061.3419.4918	D_0__Bacteria, D_1__Actinobacteria, D_2__Actinobacteria, D_3__Propionibacteriales, D_4__Propionibacteriaceae, D_5__Propionibacterium, Ambiguous_taxa	81	0	0	0	0	0	0	0	0	0	0	0	0	0	0	0	0	0	0	0	0	0	0	0	0	0	0	0	0	0	0	0	0	0	1	80	0	0	0	0	0	0	0	0	0	0	0	0
AY212613.1.1510	D_0__Bacteria, D_1__Actinobacteria, D_2__Actinobacteria, D_3__Micrococcales, D_4__Dermabacteraceae, D_5__Brachybacterium, Ambiguous_taxa	20	0	0	0	0	0	0	0	0	0	0	0	0	0	0	0	0	0	0	0	0	0	0	0	0	0	0	0	0	0	0	0	0	0	0	0	0	0	0	0	0	0	0	0	0	0	0	0
AY218698.1.1500	D_0__Bacteria, D_1__Proteobacteria, D_2__Gammaproteobacteria, D_3__Xanthomonadales, D_4__Rhodanobacteraceae, D_5__Dokdonella, D_6__uncultured bacterium	132	0	0	0	0	0	0	1	0	0	0	0	0	0	0	0	0	0	0	0	0	0	0	0	0	0	0	0	0	0	0	0	0	0	0	0	0	0	0	0	0	0	0	0	0	0	0	0
AY464462.1.1522	D_0__Bacteria, D_1__Bacteroidetes, D_2__Bacteroidia, D_3__Flavobacteriales, D_4__Weeksellaceae, D_5__Chryseobacterium, Ambiguous_taxa	3371	0	0	0	0	0	0	0	0	0	0	0	0	0	0	0	0	0	0	0	0	0	0	0	0	0	0	0	1	0	10	0	0	0	0	0	0	0	0	0	0	0	0	0	0	0	0	0
CP004353.2380503.2382026	D_0__Bacteria, D_1__Actinobacteria, D_2__Actinobacteria, D_3__Corynebacteriales, D_4__Corynebacteriaceae, D_5__Corynebacterium, Ambiguous_taxa	276	0	0	0	249	0	0	0	0	0	0	0	0	0	0	0	23	0	0	0	0	0	0	0	0	0	0	0	0	0	0	0	0	0	0	0	0	0	0	0	0	0	0	0	0	0	0	0
CZJS01000138.63.1562	D_0__Bacteria, D_1__Actinobacteria, D_2__Actinobacteria, D_3__Micrococcales, D_4__Microbacteriaceae, D_5__Pseudoclavibacter, Ambiguous_taxa	3	0	0	0	0	0	0	0	0	0	0	0	0	0	0	0	0	0	0	0	0	0	0	0	0	0	0	0	0	0	0	0	0	0	0	0	0	0	0	0	0	0	0	0	0	0	0	0
DQ116000.1.1500	D_0__Bacteria, D_1__Proteobacteria, D_2__Gammaproteobacteria, D_3__Pseudomonadales, D_4__Moraxellaceae, D_5__Acinetobacter, D_6__uncultured bacterium	129	0	0	0	0	0	0	0	0	0	0	6	0	0	0	0	0	0	0	0	0	0	10	0	0	0	0	0	17	0	0	0	0	0	0	0	0	0	0	0	0	0	0	0	0	0	0	0
DQ241393.1.1500	D_0__Bacteria, D_1__Proteobacteria, D_2__Gammaproteobacteria, D_3__Betaproteobacteriales, D_4__Gallionellaceae, D_5__Gallionella, D_6__uncultured bacterium	23	0	0	0	0	0	0	0	0	0	0	0	0	0	0	0	0	0	0	0	0	0	0	0	0	0	0	0	0	0	0	0	0	0	0	0	0	0	0	0	0	0	0	0	0	0	0	0
DQ264496.1.1506	D_0__Bacteria, D_1__Proteobacteria, D_2__Gammaproteobacteria, D_3__Pseudomonadales, D_4__Moraxellaceae, D_5__Acinetobacter, D_6__uncultured bacterium	13	0	0	0	0	0	0	0	0	0	0	0	0	0	0	0	0	0	2	0	0	0	0	0	0	0	0	0	0	0	0	0	0	0	0	0	0	0	0	0	0	0	0	0	0	0	0	0
EF400729.1.1501	D_0__Bacteria, D_1__Bacteroidetes, D_2__Bacteroidia, D_3__Bacteroidales, D_4__Prevotellaceae, D_5__Prevotella 9, Ambiguous_taxa	132	0	0	0	0	0	0	0	0	0	0	0	0	0	0	0	0	0	0	0	0	0	0	0	0	0	0	0	0	0	0	0	0	0	0	0	0	0	0	0	0	0	0	0	0	0	52	31
EU150285.1.1500	D_0__Bacteria, D_1__Proteobacteria, D_2__Gammaproteobacteria, D_3__Xanthomonadales, D_4__Rhodanobacteraceae, D_5__Dokdonella, D_6__uncultured bacterium	105	0	0	0	0	98	0	0	0	0	0	0	0	0	0	0	0	0	0	0	0	0	0	0	0	0	0	0	0	0	0	0	0	0	0	0	0	0	0	0	0	0	0	0	0	0	0	0
EU801065.1.1500	D_0__Bacteria, D_1__Proteobacteria, D_2__Gammaproteobacteria, D_3__Betaproteobacteriales, D_4__Burkholderiaceae, D_5__Limnohabitans, Ambiguous_taxa	9096	0	0	0	0	1	0	0	0	0	0	0	0	360	0	0	0	0	0	0	0	0	9	2	10	0	0	0	0	0	0	0	0	0	0	0	0	0	0	0	24	0	0	0	0	0	26	0
EU982444.1.1500	D_0__Bacteria, D_1__Proteobacteria, D_2__Gammaproteobacteria, D_3__Enterobacteriales, D_4__Enterobacteriaceae, D_5__Serratia, D_6__uncultured bacterium	1486	0	0	0	0	0	0	0	0	0	117	8	0	0	4	0	1	0	0	0	0	0	0	0	0	0	0	0	0	0	0	0	0	0	0	0	9	0	0	0	0	0	0	2	0	0	0	0
FJ439860.1.1500	D_0__Bacteria, D_1__Proteobacteria, D_2__Alphaproteobacteria, D_3__Rhizobiales, D_4__Xanthobacteraceae, D_5__Bradyrhizobium, D_6__uncultured bacterium	158	0	0	0	0	0	0	0	0	0	0	5	0	0	11	0	0	0	0	0	0	0	0	0	0	0	0	0	0	0	0	0	0	0	0	0	0	0	0	0	0	0	0	0	0	0	0	0
FJ470444.1.1500	D_0__Bacteria, D_1__Bacteroidetes, D_2__Bacteroidia, D_3__Bacteroidales, D_4__Porphyromonadaceae, D_5__Porphyromonas, D_6__uncultured bacterium	128	0	0	0	61	0	41	0	0	4	0	0	0	0	0	0	0	0	0	0	0	0	0	0	0	0	0	0	0	0	0	0	0	0	0	0	0	0	0	0	18	0	0	0	0	0	0	0
FJ470517.1.1500	D_0__Bacteria, D_1__Bacteroidetes, D_2__Bacteroidia, D_3__Bacteroidales, D_4__Prevotellaceae, D_5__Prevotella, D_6__uncultured bacterium	27	0	0	0	0	0	0	0	0	0	0	0	0	0	0	0	0	0	0	0	0	0	0	0	0	0	0	0	0	0	0	0	0	0	0	0	0	0	0	0	0	0	0	0	0	0	0	0
FJ538140.1.1503	D_0__Bacteria, D_1__Proteobacteria, D_2__Gammaproteobacteria, D_3__Betaproteobacteriales, D_4__SC-I-84, Ambiguous_taxa, Ambiguous_taxa	2	0	0	0	0	0	0	0	0	0	0	0	0	0	0	0	0	0	0	0	0	0	0	0	0	0	0	0	0	0	0	0	0	0	0	0	0	0	0	0	0	0	0	0	0	0	0	0
FM955865.1.1500	D_0__Bacteria, D_1__Proteobacteria, D_2__Gammaproteobacteria, D_3__Pseudomonadales, D_4__Pseudomonadaceae, D_5__Pseudomonas, Ambiguous_taxa	196	0	0	0	0	0	0	0	0	0	3	0	0	1	0	0	0	0	0	0	0	0	0	0	0	0	0	0	0	0	0	0	0	0	0	0	0	0	0	0	0	0	0	0	0	0	0	0
FN687450.1.1513	D_0__Bacteria, D_1__Deinococcus-Thermus, D_2__Deinococci, D_3__Thermales, D_4__Thermaceae, D_5__Thermus, Ambiguous_taxa	81	0	0	0	0	0	0	0	0	2	0	0	0	0	0	0	0	0	1	0	0	0	0	0	0	0	0	0	0	0	0	0	0	0	0	5	0	0	0	0	0	0	0	0	0	0	1	72
FOPP01000010.684.2207	D_0__Bacteria, D_1__Bacteroidetes, D_2__Bacteroidia, D_3__Sphingobacteriales, D_4__Sphingobacteriaceae, D_5__Pedobacter, Ambiguous_taxa	691	0	0	21	0	0	0	1	0	0	0	0	0	0	0	0	0	0	0	0	0	0	0	0	0	0	0	0	0	0	0	0	0	0	0	0	0	0	0	0	0	0	0	0	0	0	0	0
FPLL01004206.13.1512	D_0__Bacteria, D_1__Bacteroidetes, D_2__Bacteroidia, D_3__Sphingobacteriales, D_4__NS11-12 marine group, Ambiguous_taxa, Ambiguous_taxa	16	0	0	0	0	0	0	0	0	0	0	0	0	0	0	0	0	0	8	0	0	0	0	0	0	0	0	0	0	0	0	0	0	0	0	0	0	0	0	0	0	0	0	0	0	0	0	0
FQTV01000031.58.1581	D_0__Bacteria, D_1__Bacteroidetes, D_2__Bacteroidia, D_3__Bacteroidales, D_4__Bacteroidaceae, D_5__Bacteroides, Ambiguous_taxa	41	0	0	0	0	0	0	0	0	0	0	0	0	0	0	0	0	0	0	0	0	0	0	0	0	0	0	0	0	0	0	0	0	0	0	0	0	0	0	0	0	0	0	0	0	0	0	0
GQ339158.1.1500	D_0__Bacteria, D_1__Proteobacteria, D_2__Gammaproteobacteria, D_3__JG36-TzT-191, Ambiguous_taxa, Ambiguous_taxa, Ambiguous_taxa	95	0	0	0	0	0	0	0	0	0	0	3	0	0	0	0	0	0	0	0	0	0	1	0	0	0	0	0	0	0	0	0	0	0	0	0	0	0	0	0	0	0	0	0	0	0	0	0
HQ190441.1.1500	D_0__Bacteria, D_1__Dependentiae, D_2__Babeliae, D_3__Babeliales, D_4__UBA12409, Ambiguous_taxa, Ambiguous_taxa	59	0	0	0	0	0	0	0	0	0	0	6	0	0	0	0	0	0	0	0	0	0	0	0	0	0	0	0	0	0	0	0	0	0	0	0	0	0	0	0	0	0	0	0	0	0	0	0
HQ419280.1.1500	D_0__Bacteria, D_1__Proteobacteria, D_2__Gammaproteobacteria, D_3__Enterobacteriales, D_4__Enterobacteriaceae, D_5__Klebsiella, D_6__Enterobacter sp. NISOC_03	16	0	0	0	0	0	0	0	0	0	0	0	0	0	0	0	2	0	0	0	0	0	0	0	0	0	0	0	0	0	0	0	0	0	0	0	0	0	0	0	0	0	0	0	0	0	0	0
HQ893775.1.1500	D_0__Bacteria, D_1__Proteobacteria, D_2__Gammaproteobacteria, D_3__Pseudomonadales, D_4__Pseudomonadaceae, D_5__Pseudomonas, D_6__uncultured bacterium	137	0	0	0	0	0	0	0	0	0	0	3	0	0	2	0	0	0	0	0	0	0	0	0	0	0	0	0	0	0	0	0	0	0	0	0	0	0	0	0	0	0	0	0	0	0	0	0
JF697557.1.1500	D_0__Bacteria, D_1__Proteobacteria, D_2__Gammaproteobacteria, D_3__Pseudomonadales, D_4__Moraxellaceae, D_5__Psychrobacter, Ambiguous_taxa	200	0	0	0	0	0	0	0	0	0	0	0	0	0	0	0	0	0	1	0	0	0	0	0	0	0	0	0	0	0	0	0	0	0	0	0	0	0	0	0	0	0	0	0	0	0	0	0
JF825488.1.1500	D_0__Bacteria, D_1__Actinobacteria, D_2__Actinobacteria, D_3__Micrococcales, D_4__Microbacteriaceae, D_5__Curtobacterium, Ambiguous_taxa	506	0	0	0	0	0	0	0	0	0	0	0	0	0	0	0	0	0	0	0	1	0	2	8	11	0	0	0	2	7	1	0	0	0	0	0	0	30	30	21	0	0	10	34	0	2	37	1
JN038953.1.1500	D_0__Bacteria, D_1__Proteobacteria, D_2__Gammaproteobacteria, D_3__Alteromonadales, D_4__Shewanellaceae, D_5__Shewanella, D_6__uncultured gamma proteobacterium	3	0	0	0	0	0	0	0	0	0	0	0	0	0	0	0	0	0	0	0	0	0	0	0	0	0	0	0	0	0	0	0	0	0	0	0	0	0	0	0	0	0	0	0	0	0	0	0
JN656709.1.1518	D_0__Bacteria, D_1__Actinobacteria, D_2__Actinobacteria, D_3__Pseudonocardiales, D_4__Pseudonocardiaceae, D_5__Pseudonocardia, Ambiguous_taxa	1	0	0	0	0	0	0	0	0	0	0	0	0	0	0	0	0	0	0	0	0	0	0	0	0	0	0	0	0	0	0	0	0	0	0	0	0	0	0	0	0	0	0	0	0	0	0	0
JQ815609.1.1500	D_0__Bacteria, D_1__Bacteroidetes, D_2__Bacteroidia, D_3__Bacteroidales, D_4__Paludibacteraceae, D_5__Paludibacter, D_6__uncultured Porphyromonadaceae bacterium	124	0	0	0	0	0	0	1	0	0	0	0	0	0	0	0	0	0	0	0	0	0	0	0	0	0	0	0	0	0	0	0	0	0	0	0	0	0	0	0	0	0	0	0	0	0	0	0
JX240896.1.1500	D_0__Bacteria, D_1__Proteobacteria, D_2__Gammaproteobacteria, D_3__Pseudomonadales, D_4__Pseudomonadaceae, D_5__Pseudomonas, D_6__uncultured gamma proteobacterium	812	0	0	0	0	0	1	63	0	0	1	0	0	0	0	8	36	0	0	0	0	0	0	0	0	0	0	0	0	0	0	0	0	0	0	0	0	0	0	0	0	0	0	0	0	0	2	0
KC554312.1.1515	D_0__Bacteria, D_1__Actinobacteria, D_2__Actinobacteria, D_3__Micrococcales, D_4__Micrococcaceae, D_5__Arthrobacter, Ambiguous_taxa	189	0	0	0	0	0	0	0	0	0	0	0	0	0	0	0	0	0	0	0	0	0	0	0	0	0	0	0	0	0	0	0	0	0	0	0	0	0	0	0	0	0	0	0	0	0	0	0
KC554385.1.1515	D_0__Bacteria, D_1__Actinobacteria, D_2__Acidimicrobiia, D_3__IMCC26256, Ambiguous_taxa, Ambiguous_taxa, Ambiguous_taxa	17	0	0	0	0	0	0	0	0	0	0	0	0	0	0	0	0	0	0	0	0	0	0	0	0	0	0	0	0	0	0	0	0	0	16	0	0	0	0	0	0	0	0	0	0	0	0	0
KC554514.1.1515	D_0__Bacteria, D_1__Actinobacteria, D_2__Actinobacteria, D_3__Frankiales, D_4__Geodermatophilaceae, D_5__Blastococcus, D_6__uncultured bacterium	6	0	0	0	0	0	0	0	0	0	0	0	0	0	0	0	0	0	0	0	0	0	0	0	0	0	0	0	0	0	0	0	0	0	0	0	0	0	0	0	0	0	0	0	0	0	0	0
KC554662.1.1514	D_0__Bacteria, D_1__Actinobacteria, D_2__Actinobacteria, D_3__Propionibacteriales, D_4__Nocardioidaceae, D_5__Nocardioides, Ambiguous_taxa	46	0	0	0	0	0	0	0	0	0	0	0	0	0	0	0	0	0	0	0	0	0	0	0	0	0	0	0	0	0	0	0	0	0	0	0	0	0	0	0	0	0	0	0	0	0	0	0
KC662312.1.1500	D_0__Bacteria, D_1__Proteobacteria, D_2__Gammaproteobacteria, D_3__Xanthomonadales, D_4__Xanthomonadaceae, D_5__Lysobacter, D_6__uncultured bacterium	74	0	0	0	0	0	0	0	0	0	0	0	0	0	0	0	0	0	0	0	0	0	7	0	0	0	0	0	1	0	0	0	0	0	0	0	0	39	1	0	0	4	0	0	0	0	22	0
KC951916.1.1500	D_0__Bacteria, D_1__Proteobacteria, D_2__Gammaproteobacteria, D_3__Enterobacteriales, D_4__Enterobacteriaceae, Ambiguous_taxa, Ambiguous_taxa	365	62	0	0	0	0	0	0	0	0	3	32	0	0	26	0	0	0	49	0	0	0	1	0	7	0	0	0	0	13	0	0	0	0	0	0	0	0	8	0	0	0	0	0	0	0	0	0
KC951917.1.1500	D_0__Bacteria, D_1__Proteobacteria, D_2__Gammaproteobacteria, D_3__Enterobacteriales, D_4__Enterobacteriaceae, D_5__Buttiauxella, D_6__Buttiauxella gaviniae	12	0	0	0	0	0	0	0	0	0	0	0	0	0	0	0	0	0	0	0	0	0	0	0	0	0	0	0	0	0	0	1	0	0	0	0	0	0	0	0	0	0	0	0	0	0	0	0
KJ548930.1.1501	D_0__Bacteria, D_1__Proteobacteria, D_2__Gammaproteobacteria, D_3__Pseudomonadales, D_4__Moraxellaceae, D_5__Acinetobacter, D_6__uncultured bacterium	1329	2	0	0	0	0	1	0	0	0	0	0	0	0	0	0	32	20	1002	10	12	3	8	1	3	0	0	0	7	2	0	0	2	0	0	0	0	0	0	0	0	0	0	0	0	0	0	0
KJ600973.1.1511	D_0__Bacteria, D_1__Proteobacteria, D_2__Gammaproteobacteria, D_3__Xanthomonadales, D_4__Rhodanobacteraceae, D_5__Rhodanobacter, D_6__uncultured bacterium	297	0	0	0	0	0	0	0	0	0	0	0	0	0	0	0	31	1	0	0	0	0	92	0	75	0	0	0	28	4	36	0	0	0	0	0	0	0	0	0	0	0	0	0	0	0	0	0
KR259824.1.1535	D_0__Bacteria, D_1__Actinobacteria, D_2__Actinobacteria, D_3__Micrococcales, D_4__Microbacteriaceae, D_5__Pseudoclavibacter, D_6__Pseudoclavibacter sp. YIM M12148	2	0	0	0	0	0	0	0	0	0	0	0	0	0	0	0	0	0	0	0	0	0	0	0	0	0	0	0	0	0	0	0	0	0	0	0	0	0	0	0	0	0	0	0	0	0	0	0
KU514636.1.1500	D_0__Bacteria, D_1__Proteobacteria, D_2__Gammaproteobacteria, D_3__Betaproteobacteriales, D_4__Burkholderiaceae, D_5__Massilia, D_6__uncultured bacterium	43	0	0	0	0	0	0	0	0	0	0	0	0	0	0	0	0	0	0	0	0	0	0	0	0	0	0	0	0	0	0	0	0	0	0	0	0	1	0	0	0	0	0	1	1	0	0	0
KU707920.1.1522	D_0__Bacteria, D_1__Bacteroidetes, D_2__Bacteroidia, D_3__Sphingobacteriales, D_4__Sphingobacteriaceae, D_5__Pedobacter, Ambiguous_taxa	224	0	0	0	0	0	0	0	0	0	0	0	0	0	0	0	0	0	0	0	0	0	0	0	0	0	0	0	0	0	0	0	0	0	0	0	0	0	0	0	0	0	0	0	0	0	0	0
KX504956.1.1500	D_0__Bacteria, D_1__Proteobacteria, D_2__Gammaproteobacteria, D_3__Betaproteobacteriales, D_4__Methylophilaceae, Ambiguous_taxa, D_6__uncultured bacterium	1	0	0	0	0	0	0	0	0	0	0	0	0	0	0	0	0	0	0	0	0	0	0	0	0	0	0	0	0	0	0	0	0	0	0	0	0	0	0	0	0	0	0	0	0	0	0	0
LC093160.1.1500	D_0__Bacteria, D_1__Proteobacteria, D_2__Gammaproteobacteria, D_3__Betaproteobacteriales, D_4__SC-I-84, D_5__uncultured bacterium, D_6__uncultured bacterium	48	0	0	0	0	0	0	0	0	0	0	0	0	0	0	0	0	0	0	0	0	0	0	0	0	0	0	0	0	0	0	0	0	0	41	0	0	0	0	0	0	0	0	0	0	0	0	0
LTIM01000071.135.1665	D_0__Bacteria, D_1__Actinobacteria, D_2__Actinobacteria, D_3__Corynebacteriales, D_4__Corynebacteriaceae, D_5__Corynebacterium 1, D_6__Corynebacterium sp. HMSC072A02	59	0	46	0	0	0	6	0	1	0	0	0	0	0	0	0	0	0	0	0	0	0	0	0	0	0	0	0	0	0	0	0	0	0	0	0	0	0	0	0	0	0	0	0	0	0	0	0
MAKX01000003.4535.6058	D_0__Bacteria, D_1__Bacteroidetes, D_2__Bacteroidia, D_3__Flavobacteriales, D_4__Flavobacteriaceae, D_5__Tenacibaculum, Ambiguous_taxa	122	0	0	0	0	0	0	0	0	0	0	0	0	0	0	0	0	0	0	0	0	0	0	0	0	0	0	0	0	0	0	0	0	0	0	0	0	0	0	0	0	0	0	0	0	0	0	0
AB162792.1.1517	D_0__Bacteria, D_1__Actinobacteria, D_2__Actinobacteria, D_3__Corynebacteriales, D_4__Nocardiaceae, D_5__Nocardia, Ambiguous_taxa	171	0	0	0	0	0	0	0	0	0	0	0	0	0	0	0	0	0	0	0	0	0	0	0	0	0	0	0	0	0	0	0	0	0	0	0	0	0	0	0	0	0	0	0	0	0	0	0
AB758600.1.1499	D_0__Bacteria, D_1__Proteobacteria, D_2__Gammaproteobacteria, D_3__Pseudomonadales, D_4__Moraxellaceae, D_5__Acinetobacter, Ambiguous_taxa	1	0	0	0	0	0	0	0	0	0	0	0	0	0	0	0	0	0	0	0	0	0	0	0	0	0	0	0	0	0	0	0	0	0	0	0	0	0	0	0	0	0	0	0	0	0	0	0
AF289152.1.1499	D_0__Bacteria, D_1__Dependentiae, D_2__Babeliae, D_3__Babeliales, D_4__UBA12409, D_5__uncultured bacterium, D_6__uncultured bacterium	293	0	0	0	0	0	0	67	0	0	0	0	0	0	0	0	0	0	0	0	0	0	0	0	0	0	90	0	0	0	0	1	0	0	0	0	0	0	0	0	0	0	0	0	0	0	0	0
AF432141.1.1499	D_0__Bacteria, D_1__Patescibacteria, D_2__Saccharimonadia, D_3__Saccharimonadales, D_4__TM7 phylum sp. oral clone FR058, D_5__TM7 phylum sp. oral clone FR058, D_6__TM7 phylum sp. oral clone FR058	8	0	0	0	0	0	1	0	0	0	0	0	0	0	0	0	0	0	0	0	0	0	0	0	0	0	0	0	0	0	0	0	0	0	0	0	0	0	0	0	0	0	0	0	0	0	0	0
AJ439344.1.1502	D_0__Bacteria, D_1__Actinobacteria, D_2__Actinobacteria, D_3__Corynebacteriales, D_4__Corynebacteriaceae, D_5__Corynebacterium 1, D_6__Corynebacterium segmentosum	5	0	0	0	0	0	0	0	1	2	0	0	0	0	0	0	0	0	0	0	0	0	0	0	0	0	0	0	0	0	0	0	0	0	0	1	0	0	0	0	0	0	0	0	0	0	0	0
AUFS01000002.66646.68144	D_0__Bacteria, D_1__Fusobacteria, D_2__Fusobacteriia, D_3__Fusobacteriales, D_4__Fusobacteriaceae, D_5__Psychrilyobacter, Ambiguous_taxa	9	0	0	0	0	0	0	0	0	0	0	0	0	0	0	0	0	0	0	0	0	0	0	0	0	0	0	0	0	0	0	0	0	0	0	0	0	0	0	0	0	0	0	0	0	0	0	0
AY792301.1.1511	D_0__Bacteria, D_1__Bacteroidetes, D_2__Bacteroidia, D_3__Flavobacteriales, D_4__Weeksellaceae, D_5__Chryseobacterium, Ambiguous_taxa	51	0	0	0	0	0	0	0	0	0	0	0	0	0	0	0	0	0	0	0	0	0	0	0	0	0	0	0	4	2	0	0	0	0	0	0	0	0	0	0	0	0	0	0	0	0	0	0
AY923141.1.1512	D_0__Bacteria, D_1__Fusobacteria, D_2__Fusobacteriia, D_3__Fusobacteriales, D_4__Fusobacteriaceae, D_5__Fusobacterium, D_6__Fusobacterium sp. oral clone ASCF06	72	0	0	0	8	0	54	0	0	0	0	0	0	0	0	0	0	0	0	0	0	1	6	0	0	0	0	0	0	0	0	0	0	0	0	0	0	0	0	0	0	0	0	0	0	0	0	0
AY958926.1.1506	D_0__Bacteria, D_1__Bacteroidetes, D_2__Bacteroidia, D_3__Bacteroidales, D_4__Prevotellaceae, D_5__Prevotella 6, Ambiguous_taxa	3	0	0	0	0	0	0	3	0	0	0	0	0	0	0	0	0	0	0	0	0	0	0	0	0	0	0	0	0	0	0	0	0	0	0	0	0	0	0	0	0	0	0	0	0	0	0	0
CBYK010000018.15619.17117	D_0__Bacteria, D_1__Firmicutes, D_2__Clostridia, D_3__Clostridiales, D_4__Clostridiaceae 1, D_5__Clostridium sensu stricto 1, Ambiguous_taxa	37	0	0	0	0	0	0	0	0	0	0	0	0	0	0	2	0	0	0	0	0	0	0	0	0	0	0	0	0	0	0	0	0	0	0	0	16	0	0	0	0	0	0	0	0	0	0	0
DQ065777.1.1502	D_0__Bacteria, D_1__Proteobacteria, D_2__Gammaproteobacteria, D_3__Betaproteobacteriales, D_4__Burkholderiaceae, D_5__Polaromonas, Ambiguous_taxa	466	0	183	69	34	6	0	0	0	0	0	8	0	0	0	1	0	0	17	0	0	0	0	0	0	0	0	0	0	0	0	0	0	0	0	0	0	0	0	1	0	0	0	0	0	0	0	0
DQ264531.1.1521	D_0__Bacteria, D_1__Proteobacteria, D_2__Gammaproteobacteria, D_3__Betaproteobacteriales, D_4__Rhodocyclaceae, D_5__Azoarcus, D_6__uncultured bacterium	3080	0	0	0	0	26	0	18	0	0	0	0	0	0	3	0	5	16	100	0	0	0	0	29	7	0	0	0	0	0	0	0	0	0	0	0	0	0	0	0	13	0	0	0	0	0	0	226
DQ630521.220677.223283	D_0__Bacteria, D_1__Cyanobacteria, D_2__Oxyphotobacteria, D_3__Chloroplast, D_4__Stigeoclonium helveticum, D_5__Stigeoclonium helveticum, D_6__Stigeoclonium helveticum	497	0	0	0	0	0	0	0	0	0	0	0	0	0	0	0	0	0	0	0	0	0	0	0	0	0	0	0	0	0	0	0	0	0	0	0	0	0	0	0	0	0	0	0	0	0	0	0
EF205277.1.1499	D_0__Bacteria, D_1__Proteobacteria, D_2__Gammaproteobacteria, D_3__Pseudomonadales, D_4__Pseudomonadaceae, D_5__Pseudomonas, D_6__uncultured bacterium	10	0	0	0	0	0	0	0	0	0	0	0	0	0	0	0	0	0	0	0	0	0	0	0	0	0	0	0	0	0	0	0	0	0	0	0	0	0	0	0	0	0	0	0	0	0	0	0
EU391589.1.1499	D_0__Bacteria, D_1__Proteobacteria, D_2__Gammaproteobacteria, D_3__Pseudomonadales, D_4__Pseudomonadaceae, D_5__Pseudomonas, D_6__Pseudomonas sp. SPW1	48	0	0	0	0	0	0	0	0	0	0	0	0	0	0	0	0	0	0	0	0	0	0	0	0	0	0	0	0	0	0	0	0	0	0	0	0	0	0	0	0	0	0	0	0	0	0	0
EU560834.1.1499	D_0__Bacteria, D_1__Proteobacteria, D_2__Gammaproteobacteria, D_3__Enterobacteriales, D_4__Enterobacteriaceae, D_5__Citrobacter, D_6__uncultured bacterium	9	0	0	0	0	0	0	0	0	0	0	0	0	0	0	0	0	0	0	0	0	0	0	0	0	0	0	0	0	0	0	0	0	0	0	0	0	0	0	0	0	0	0	0	0	0	0	0
EU800906.1.1499	D_0__Bacteria, D_1__Proteobacteria, D_2__Gammaproteobacteria, D_3__Betaproteobacteriales, D_4__Burkholderiaceae, D_5__AAP99, D_6__uncultured bacterium	307	0	0	0	0	0	0	0	0	0	0	0	0	0	0	0	0	0	0	0	0	0	0	10	0	0	0	0	0	0	0	0	0	0	0	0	0	0	0	0	0	0	0	0	0	0	0	0
FJ268986.1.1499	D_0__Bacteria, D_1__Proteobacteria, D_2__Gammaproteobacteria, D_3__Enterobacteriales, D_4__Enterobacteriaceae, D_5__Enterobacter, D_6__uncultured Klebsiella sp.	25	0	0	0	0	0	0	0	0	0	0	0	0	0	0	0	1	0	0	0	0	0	0	2	0	0	0	0	1	0	0	0	0	0	0	0	0	0	0	0	0	0	0	0	0	0	1	0
FJ470591.1.1499	D_0__Bacteria, D_1__Actinobacteria, D_2__Actinobacteria, D_3__Actinomycetales, D_4__Actinomycetaceae, D_5__Actinomyces, D_6__uncultured bacterium	3	0	0	0	0	0	0	0	0	0	0	0	0	0	0	0	0	0	0	0	0	0	0	0	0	0	0	0	0	0	0	0	0	0	0	0	0	0	0	0	0	0	0	0	0	0	2	0
FM207922.1.1499	D_0__Bacteria, D_1__Proteobacteria, D_2__Gammaproteobacteria, D_3__Betaproteobacteriales, D_4__Rhodocyclaceae, D_5__Sulfuritalea, D_6__uncultured Rhodocyclaceae bacterium	22	0	0	0	0	0	0	0	0	0	0	0	0	0	0	0	0	0	0	0	0	0	0	0	0	0	0	0	0	0	0	0	0	0	0	0	10	0	0	0	0	0	0	0	0	0	0	0
FNGP01000002.3552.5074	D_0__Bacteria, D_1__Actinobacteria, D_2__Actinobacteria, D_3__Propionibacteriales, D_4__Propionibacteriaceae, D_5__Tessaracoccus, Ambiguous_taxa	4	0	0	0	0	0	0	0	0	0	0	0	0	0	0	0	0	0	0	0	0	0	0	0	0	0	0	0	0	0	0	0	0	0	0	0	0	0	0	0	0	0	0	0	0	0	0	0
FONV01000052.20.1542	D_0__Bacteria, D_1__Actinobacteria, D_2__Actinobacteria, D_3__Micromonosporales, D_4__Micromonosporaceae, D_5__Actinoplanes, Ambiguous_taxa	1	0	0	0	0	0	0	0	0	0	0	0	0	0	0	0	0	0	0	0	0	0	0	0	0	0	0	0	0	0	0	0	0	0	0	0	0	0	0	0	0	0	0	0	0	0	0	0
FPID01000379.7.1505	D_0__Bacteria, D_1__Proteobacteria, D_2__Gammaproteobacteria, D_3__Enterobacteriales, D_4__Enterobacteriaceae, D_5__Escherichia-Shigella, D_6__metagenome	1	0	0	0	0	0	0	0	0	0	0	0	0	0	0	0	0	0	0	0	0	0	0	0	0	0	0	0	0	0	0	0	0	0	0	0	0	0	0	0	0	0	0	0	0	0	0	0
FPLM01002840.15.1513	D_0__Bacteria, D_1__Actinobacteria, D_2__Actinobacteria, D_3__Frankiales, D_4__Frankiaceae, D_5__Jatrophihabitans, Ambiguous_taxa	4	0	0	0	0	0	0	0	0	0	0	0	0	0	0	0	0	0	0	0	0	0	0	0	0	0	0	0	0	0	0	0	0	0	0	0	0	0	0	0	0	0	0	0	0	0	0	0
FR749801.1.1499	D_0__Bacteria, D_1__Proteobacteria, D_2__Gammaproteobacteria, D_3__Betaproteobacteriales, D_4__Burkholderiaceae, D_5__Limnobacter, Ambiguous_taxa	242	0	0	0	120	0	0	10	0	0	4	0	0	0	0	0	0	0	0	0	0	0	0	0	0	0	0	0	0	0	0	0	0	0	0	0	0	0	0	0	0	0	0	0	0	0	0	0
[truncated: 9,212 more rows]
[truncated: 142 more columns]

## Sheet: OTUs in lab test 1(fish)
			experiment 1									experiment 2									experiment 3
[truncated: 1,764 more rows]

## Sheet: OTUs in lab test 2(fish+water)
			Epidermal mucus samples															water samples
			day0			day4			day8			day11			day15			day0	day4	day8	day11
[truncated: 1,233 more rows]
