# Supplementary material for: Perturbation by Antimicrobial Bacteria of the Epidermal Bacterial Flora of Rainbow Trout in Flow-Through Aquaculture
Source: Biology (Basel). 2022 Aug 22;11(8):1249. doi: 10.3390/biology11081249 (PMC9405476; doi:10.3390/biology11081249)
Supplement: Supplementary file 1 [file biology-11-01249-s001.zip › Data S2 rarefaction analysis for read sampling.xlsx]

## Sheet: Shannon for Figure 4
Name	1	51	102	152	203	253	304	354	405	455	506	556	607	657	708	758	809	859	910	960	1011	1061	1112	1162	1213	1263	1314	1364	1415	1465	1516	1566	1617	1667	1718	1768	1819	1869	1920	1970	2021	2071	2122	2172	2223	2273	2324	2374	2425
6 ad1	0	2.99624	3.17466	3.32276	3.33896	3.41988	3.46003	3.45838	3.47528	3.47035	3.52082	3.52061	3.52694	3.53468	3.52565	3.54863	3.55127	3.57602	3.55735	3.56469	3.57878	3.58536	3.5777	3.58161	3.60202	3.59494	3.59152	3.58993	3.60188	3.59752	3.61323	3.5983	3.61001	3.61	3.63188	3.62027	3.61216	3.62634	3.63154	3.63529	3.62472	3.63424	3.62959	3.63538	3.6274	3.6264	3.63468	3.62937	3.63218
6 4m1	0	4.63468	5.13895	5.34148	5.47232	5.61265	5.65638	5.73687	5.78105	5.80323	5.84036	5.87301	5.91245	5.93086	5.95095	5.94549	5.95421	5.99077	6.00941	6.0083	6.01016	6.02547	6.03779	6.04128	6.05942	6.06496	6.0602	6.07899	6.08373	6.07894	6.07882	6.09397	6.10297	6.10266	6.11376	6.10724	6.11865	6.11259	6.11408	6.12319	6.13694	6.11742	6.13178	6.13688	6.14517	6.15067	6.14619	6.14768	6.15086
6 4m2	0	1.8832	2.00889	2.11883	2.11466	2.14481	2.17455	2.19574	2.22887	2.21886	2.23725	2.24612	2.24952	2.26871	2.26473	2.26789	2.27895	2.26587	2.27297	2.26724	2.29366	2.29929	2.28102	2.30631	2.30269	2.28532	2.31223	2.2878	2.30614	2.30423	2.3164	2.30892	2.3129	2.3104	2.30697	2.31973	2.33416	2.31269	2.32546	2.33345	2.32989	2.31766	2.32498	2.32112	2.32193	2.32555	2.31795	2.32379	2.32208
6 ad2	0	3.2479	3.54942	3.65121	3.76224	3.82522	3.83195	3.87746	3.93707	3.93047	3.95512	3.95436	3.98766	4.00707	3.9963	4.00619	4.02781	4.03747	4.0469	4.05456	4.05944	4.06924	4.07219	4.07394	4.05979	4.07421	4.08901	4.09208	4.0994	4.08833	4.10224	4.0991	4.11026	4.11052	4.10712	4.12716	4.13004	4.12178	4.10544	4.12158	4.12095	4.13428	4.13141	4.11615	4.13771	4.13404	4.13339	4.13263	4.13533
6 4m3	0	4.7471	5.27716	5.48409	5.60586	5.67461	5.75074	5.79822	5.83334	5.85155	5.88009	5.89974	5.93174	5.93284	5.96427	5.96733	5.97996	5.98171	5.99771	6.00919	6.01479	6.01624	6.02323	6.0289	6.0336	6.0371	6.04462	6.05176	6.05401	6.04843	6.05726	6.06056	6.06285	6.06173	6.07025	6.0765	6.06168	6.07211	6.07752	6.07615	6.07988	6.08271	6.08597	#NUM!	#NUM!	#NUM!	#NUM!	#NUM!	#NUM!
6 ad3	0	1.34751	1.37303	1.43772	1.43898	1.46721	1.46447	1.48756	1.48739	1.50542	1.50392	1.49088	1.51716	1.53401	1.52812	1.52652	1.52704	1.54911	1.53876	1.54774	1.54598	1.54214	1.54109	1.55488	1.54742	1.55353	1.5556	1.55389	1.55594	1.55215	1.55698	1.55187	1.56404	1.56277	1.55805	1.55449	1.56313	1.57095	1.55816	1.56855	1.56577	1.57021	1.56852	1.57478	1.57387	1.56564	1.57811	1.56956	1.5792
4 2m1	0	4.83502	5.39199	5.61983	5.76773	5.86128	5.91802	6.01229	6.03773	6.06891	6.11978	6.13073	6.1602	6.1647	6.19694	6.20221	6.21969	6.23907	6.23672	6.25364	6.25092	6.26968	6.26578	6.2759	6.28625	6.3007	6.30342	6.30365	6.3078	6.31522	6.31635	6.33229	6.32029	6.32867	6.34061	6.33298	6.35054	6.33987	6.35049	6.34395	6.35276	6.34807	6.35943	6.3575	6.355	6.35683	6.36317	6.36053	6.37226
4 2m2	0	4.56667	5.00607	5.19162	5.34594	5.42793	5.46467	5.51173	5.55003	5.57557	5.5818	5.62351	5.63476	5.65009	5.65444	5.67166	5.68228	5.68218	5.68441	5.70477	5.7015	5.7153	5.72403	5.72644	5.72435	5.72323	5.73474	5.73073	5.73758	5.74474	5.73938	5.75902	5.74545	5.76184	5.74521	5.76163	5.75916	5.76844	5.76604	5.76685	5.77302	5.76879	5.76491	5.7735	5.77177	5.77867	5.77363	5.77902	5.77594
4 2m3	0	4.2793	4.64188	4.82383	4.92403	4.99207	5.03608	5.09831	5.11678	5.15363	5.1761	5.18329	5.17781	5.20103	5.23155	5.25375	5.23109	5.25494	5.24883	5.26198	5.27151	5.28125	5.28358	5.27746	5.30197	5.2942	5.30079	5.30296	5.30734	5.30403	5.3001	5.30603	5.3136	5.32454	5.32934	5.31828	5.32807	5.32657	5.32547	5.33376	5.32295	5.33146	5.33721	5.33469	5.34505	5.33808	5.33851	5.33157	5.33936
4 4m1	0	3.68168	4.03655	4.2186	4.32957	4.40452	4.44044	4.49745	4.51282	4.5453	4.55805	4.54488	4.57322	4.58565	4.63091	4.62357	4.62081	4.64998	4.66268	4.65912	4.68857	4.66856	4.69247	4.697	4.71382	4.7169	4.71754	4.70905	4.70427	4.72151	4.72741	4.72964	4.74164	4.74212	4.73349	4.73423	4.73762	4.74884	4.7468	4.73996	4.75171	4.76083	4.75746	4.74861	4.76705	4.75241	4.7582	4.76173	4.76995
4 4m2	0	4.63658	5.15416	5.38643	5.47475	5.59213	5.64566	5.70814	5.78141	5.80784	5.84604	5.85802	5.88661	5.90252	5.92263	5.93468	5.95211	5.9705	5.97475	5.99144	6.0064	5.98897	5.9965	6.02067	6.02538	6.03195	6.03731	6.0373	6.0465	6.05127	6.06467	6.05938	6.0673	6.06606	6.07099	6.07865	6.08227	6.09363	6.08605	6.09125	6.10087	6.09769	6.09249	6.09275	6.1029	6.10567	6.09874	6.10611	6.10454
4 4m3	0	4.57259	5.01257	5.27992	5.39726	5.48458	5.57772	5.64535	5.67622	5.68796	5.73578	5.74885	5.79785	5.80931	5.82916	5.84818	5.86741	5.87159	5.86271	5.88514	5.89698	5.89647	5.91081	5.90375	5.92684	5.92301	5.93048	5.94374	5.9335	5.93903	5.95373	5.94839	5.95471	5.96792	5.96969	5.9619	5.9688	5.97923	5.97527	5.97584	5.97807	5.98362	5.98301	5.98889	5.99101	5.98498	5.99717	5.98725	5.99216
4 ad1	0	4.71827	5.23717	5.44274	5.58527	5.68071	5.75605	5.81169	5.81627	5.87926	5.91111	5.93592	5.93741	5.9703	5.98179	6.01921	6.00409	6.01608	6.03714	6.04755	6.05594	6.05688	6.06902	6.05946	6.07179	6.07949	6.09739	6.09855	6.09921	6.0998	6.10466	6.10611	6.11603	6.11074	6.11626	6.12036	6.12889	6.13364	6.13327	6.13935	6.14	6.14225	6.14091	6.14933	6.13753	6.14795	6.15292	6.15515	6.15538
4 ad2	0	4.6471	5.09054	5.30071	5.42323	5.49016	5.56644	5.62741	5.65636	5.67285	5.67736	5.73113	5.74089	5.75169	5.7545	5.77766	5.77629	5.82271	5.81904	5.81513	5.8292	5.828	5.82358	5.8319	5.83713	5.83968	5.85308	5.84911	5.85834	5.86904	5.85882	5.86204	5.8661	5.8764	5.87256	5.87944	5.88901	5.88363	5.89255	5.89058	5.88362	5.89408	5.89377	5.8953	5.89967	5.89549	5.89514	5.90131	5.90197
4 ad3	0	4.77476	5.26515	5.47905	5.59473	5.70959	5.76367	5.81563	5.84432	5.86727	5.907	5.92756	5.96159	5.96681	5.98136	5.98752	5.9989	6.01684	6.02174	6.02415	6.03084	6.04142	6.05232	6.05463	6.06074	6.05841	6.06965	6.08004	6.08153	6.07799	6.08702	6.09159	6.09796	6.09777	6.1025	6.1026	6.10344	6.10448	6.11433	6.11312	6.11339	6.11379	6.10751	6.11813	6.12204	6.11954	6.11907	6.13121	6.12966
8 2m1	0	4.20435	4.55899	4.68606	4.83607	4.90385	4.9273	4.96561	5.01788	5.02747	5.05707	5.08315	5.09604	5.10441	5.12313	5.13481	5.13597	5.14538	5.17059	5.1597	5.17778	5.19394	5.18977	5.1945	5.19708	5.19555	5.20836	5.21231	5.21351	5.22161	5.2137	5.22343	5.21728	5.22781	5.2349	5.23823	5.24302	5.24121	5.23868	5.25103	5.25683	5.23791	5.23604	5.25144	5.26215	5.27067	5.25978	5.26037	5.26082
8 2m2	0	4.56001	5.06157	5.28227	5.42582	5.50128	5.58092	5.60347	5.64119	5.68592	5.69446	5.73486	5.75434	5.76521	5.75788	5.79364	5.80358	5.82116	5.82109	5.82867	5.83204	5.84197	5.85218	5.85737	5.85593	5.86176	5.87529	5.87307	5.87632	5.88726	5.88039	5.8861	5.89769	5.90133	5.90319	5.90795	5.91002	5.90452	5.91446	5.91676	5.91181	5.92517	5.9137	5.9171	5.92208	5.9215	5.9379	5.93171	5.92581
8 2m3	0	4.53334	4.93942	5.09513	5.21125	5.29523	5.34303	5.38744	5.4295	5.43184	5.46332	5.49052	5.49713	5.52422	5.53008	5.53927	5.54624	5.55534	5.56874	5.57268	5.57988	5.58188	5.59798	5.59681	5.60065	5.61156	5.60757	5.6364	5.6226	5.62965	5.6234	5.63055	5.63868	5.63098	5.64471	5.64045	5.6532	5.65043	5.65293	5.65919	5.65461	5.66921	5.66196	5.65036	5.66601	5.66169	5.66549	5.65776	5.67373
8 3m1	0	3.74263	3.98774	4.11991	4.17933	4.21157	4.28979	4.30657	4.31597	4.35926	4.33487	4.37784	4.38696	4.39724	4.40874	4.39728	4.41218	4.43004	4.43861	4.45029	4.43643	4.44359	4.44042	4.44648	4.45259	4.45585	4.4437	4.46391	4.46036	4.46988	4.46558	4.46672	4.48628	4.47529	4.47672	4.47316	4.48321	4.47483	4.48488	4.48524	4.47976	4.49167	4.47711	4.48771	4.49026	4.4849	4.49308	4.48087	4.48324
8 3m2	0	3.78965	4.05717	4.21341	4.29237	4.33006	4.37677	4.41788	4.42362	4.45896	4.47577	4.49545	4.50199	4.50691	4.55344	4.54195	4.54109	4.55292	4.55395	4.56648	4.56785	4.5719	4.57901	4.58928	4.588	4.59077	4.6016	4.6039	4.60436	4.60758	4.61553	4.61206	4.62266	4.61338	4.61357	4.6167	4.61914	4.62875	4.62701	4.62736	4.63818	4.6234	4.6222	4.63031	4.63352	4.63216	4.62643	4.64795	4.64335
8 3m3	0	3.61206	3.78611	3.89167	3.95862	3.99181	4.04139	4.06016	4.07407	4.09004	4.09364	4.11877	4.12362	4.14136	4.13999	4.14784	4.15683	4.1457	4.16006	4.16928	4.166	4.17697	4.16815	4.17882	4.17517	4.18785	4.18366	4.18688	4.19151	4.18894	4.19539	4.19359	4.18933	4.20437	4.19639	4.20372	4.19604	4.20411	4.2031	4.203	4.21247	4.20876	4.22381	4.22133	4.20958	4.20589	4.20941	4.21673	4.21646
8 4m1	0	4.38057	4.78142	5.02143	5.08983	5.19947	5.26779	5.29836	5.33774	5.33592	5.39696	5.41873	5.43532	5.44945	5.44575	5.48746	5.4915	5.51183	5.51289	5.52306	5.53948	5.5481	5.54681	5.55884	5.57003	5.56569	5.57581	5.57644	5.59944	5.59487	5.5859	5.59232	5.61114	5.60348	5.62242	5.61482	5.62067	5.62874	5.64166	5.63716	5.63019	5.64252	5.63741	5.64044	5.64093	5.63838	5.64884	5.64339	5.65636
8 4m2	0	4.10066	4.42446	4.56192	4.67199	4.7474	4.78269	4.81606	4.83607	4.85794	4.8882	4.91875	4.9043	4.94347	4.9422	4.95886	4.95481	4.97541	4.99188	4.9985	5.00125	5.00596	5.0313	5.01578	5.02348	5.02266	5.03834	5.03715	5.04191	5.0556	5.04951	5.04995	5.05692	5.05329	5.07014	5.07352	5.07236	5.07842	5.07616	5.06344	5.07811	5.08791	5.07303	5.0769	5.0662	5.08144	5.0849	5.09279	5.09493
8 4m3	0	4.03901	4.36487	4.54218	4.59912	4.64361	4.71549	4.74842	4.77647	4.79844	4.83601	4.83282	4.86791	4.8783	4.90113	4.90501	4.91147	4.92612	4.92397	4.9397	4.94285	4.95348	4.96626	4.96451	4.97048	4.98388	4.98275	4.98309	4.98045	4.98755	4.99671	4.99674	5.00155	5.00972	5.01019	5.02458	5.01296	5.02288	5.01268	5.01375	5.03149	5.02336	5.03101	5.04049	5.02785	5.04206	5.04991	5.03959	5.04187
9 5m1	0	3.20382	3.3558	3.51217	3.54366	3.61828	3.65677	3.64722	3.67194	3.69578	3.72283	3.72217	3.73511	3.74397	3.74128	3.75372	3.75954	3.75834	3.76131	3.77946	3.77097	3.77555	3.77535	3.79554	3.79524	3.78884	3.7939	3.80359	3.80703	3.7884	3.79605	3.80094	3.79543	3.80253	3.802	3.8117	3.80476	3.80653	3.8016	3.79745	3.79987	3.81423	3.81386	3.82149	3.81064	3.82083	3.81484	3.82419	3.81251
9 5m2	0	2.68162	2.93239	3.01826	3.08157	3.13717	3.19084	3.2122	3.2069	3.20874	3.23627	3.2334	3.28147	3.26095	3.25704	3.27588	3.27837	3.27988	3.2955	3.27249	3.3017	3.28702	3.29507	3.28152	3.30513	3.29807	3.30371	3.30685	3.30104	3.31614	3.31319	3.31545	3.31003	3.31054	3.31979	3.31052	3.3185	3.31831	3.32222	3.31177	3.32161	3.31694	3.32771	3.3205	3.3128	3.31232	3.31639	3.33286	3.32718
9 5m3	0	2.25008	2.48884	2.64547	2.65876	2.71885	2.73178	2.76696	2.79839	2.80215	2.81648	2.8219	2.83413	2.83595	2.85727	2.82808	2.84639	2.84455	2.85882	2.85962	2.87175	2.88113	2.85983	2.8622	2.88693	2.88748	2.88871	2.88686	2.87991	2.88768	2.88449	2.89566	2.89548	2.90424	2.91634	2.90486	2.89471	2.90607	2.90544	2.90224	2.89522	2.91403	2.90755	2.9173	2.91245	2.90813	2.91603	2.91129	2.92039
9 8m1	0	4.46334	4.88183	5.10356	5.23769	5.31819	5.41588	5.43773	5.47965	5.50625	5.54744	5.58716	5.61669	5.59613	5.63096	5.64207	5.66334	5.67206	5.68263	5.70397	5.70004	5.72887	5.72456	5.73464	5.74448	5.74555	5.75183	5.74693	5.75375	5.77228	5.77729	5.76905	5.78204	5.79043	5.79273	5.79972	5.79404	5.7993	5.80502	5.80231	5.80659	5.81481	5.81483	5.81123	5.82299	5.82112	5.81948	5.82964	5.83444
9 8m2	0	3.95895	4.27048	4.47808	4.53353	4.61572	4.66361	4.68866	4.73633	4.75736	4.76984	4.81373	4.81454	4.83336	4.82494	4.86782	4.86961	4.87236	4.86502	4.88934	4.90246	4.90373	4.90378	4.90622	4.91383	4.91429	4.92347	4.94291	4.93183	4.9441	4.93931	4.94784	4.9392	4.95941	4.96676	4.96398	4.97632	4.96623	4.95802	4.97375	4.9665	4.97358	4.97951	4.98427	4.98235	4.98293	4.98068	4.99111	4.97979
9 8m3	0	4.24689	4.60263	4.8044	4.8983	5.00974	5.06922	5.11002	5.12901	5.17431	5.22311	5.25457	5.25206	5.27603	5.27261	5.3007	5.30532	5.31098	5.34367	5.3133	5.34268	5.34527	5.35312	5.3642	5.38645	5.3717	5.38758	5.39601	5.39933	5.39915	5.40372	5.41573	5.41357	5.41642	5.42123	5.42226	5.42908	5.4201	5.43125	5.44048	5.42814	5.4418	5.43526	5.4424	5.44873	5.45845	5.44297	5.45554	5.46349
9 9m1	0	2.58885	2.84572	2.89308	2.94893	3.02253	3.04275	3.03824	3.06219	3.06412	3.0887	3.07554	3.11309	3.1189	3.13677	3.11422	3.14169	3.14191	3.14043	3.15197	3.14588	3.15614	3.15275	3.17166	3.16174	3.16912	3.15287	3.17648	3.17525	3.16536	3.17718	3.1833	3.17421	3.17404	3.18918	3.1878	3.17723	3.17763	3.17726	3.17779	3.19712	3.18358	3.177	3.18774	3.18631	3.19255	3.18653	3.17995	3.18074
9 9m2	0	2.43708	2.58906	2.68836	2.72097	2.79568	2.81526	2.84753	2.86816	2.86746	2.86541	2.90285	2.87437	2.87275	2.91738	2.90243	2.89252	2.90845	2.9212	2.90689	2.93429	2.91707	2.91808	2.94409	2.91974	2.94045	2.94061	2.94219	2.94289	2.93346	2.94233	2.93988	2.94091	2.93568	2.94445	2.94928	2.94474	2.94876	2.94988	2.94623	2.95333	2.95654	2.94446	2.95873	2.96084	2.95031	2.95987	2.97248	2.95785
9 9m3	0	2.56982	2.80473	2.83846	2.92256	2.98467	3.00866	2.99113	3.01596	3.02615	3.04871	3.05015	3.03967	3.05111	3.05416	3.07415	3.0951	3.09017	3.08367	3.08369	3.09282	3.09643	3.10118	3.09169	3.10584	3.09141	3.09197	3.10678	3.08886	3.10534	3.10818	3.12092	3.1187	3.10356	3.11033	3.12565	3.11595	3.11468	3.11325	3.10581	3.12739	3.11632	3.12272	3.11545	3.12246	3.11843	3.11589	3.11753	3.12257
10 10m1	0	4.75901	5.27024	5.53771	5.69036	5.79023	5.85981	5.91711	5.96376	5.99017	6.03991	6.06629	6.07747	6.10469	6.10436	6.12831	6.14368	6.15409	6.1558	6.19277	6.18191	6.19856	6.20067	6.21548	6.19798	6.21582	6.21939	6.22048	6.23864	6.24305	6.24448	6.24671	6.24584	6.26223	6.26289	6.26505	6.2571	6.2603	6.27289	6.2838	6.27404	6.28472	6.28456	6.27603	6.28722	6.28624	6.28888	6.28938	6.28139
10 10m2	0	4.17092	4.55918	4.73399	4.82145	4.8876	4.94377	4.99055	5.01994	5.04821	5.06627	5.07333	5.08409	5.12166	5.12942	5.12926	5.1383	5.13474	5.16291	5.16992	5.15775	5.15474	5.17641	5.16864	5.19582	5.18616	5.18685	5.20183	5.18884	5.18701	5.19497	5.19977	5.20634	5.20585	5.21412	5.20097	5.21127	5.2215	5.211	5.21271	5.21537	5.23676	5.21655	5.22744	5.21834	5.22756	5.22691	5.22951	5.22752
10 10m3	0	4.38027	4.8097	4.99228	5.12427	5.17901	5.24385	5.30228	5.33525	5.35626	5.37224	5.38965	5.41967	5.41808	5.43468	5.43837	5.45691	5.46448	5.4521	5.48093	5.47296	5.48064	5.48557	5.47963	5.48747	5.50493	5.4982	5.50347	5.51362	5.51659	5.52344	5.51465	5.51084	5.52502	5.52125	5.53265	5.51894	5.52681	5.52427	5.52788	5.53541	5.53613	5.53936	5.5301	5.53484	5.54299	5.53964	5.53873	5.53662
10 6ma1	0	4.58598	5.0327	5.25008	5.36908	5.47261	5.518	5.5629	5.60462	5.63994	5.63911	5.68975	5.67898	5.72161	5.74438	5.75488	5.7448	5.77096	5.7895	5.78182	5.80026	5.80034	5.80107	5.81606	5.81958	5.83079	5.83137	5.84544	5.83652	5.84305	5.85396	5.842	5.85331	5.86174	5.86763	5.8646	5.85985	5.87024	5.8724	5.8777	5.88032	5.87958	5.87805	5.88994	5.87957	5.88344	5.88868	5.88616	5.89469
10 6ma2	0	4.57309	5.06301	5.24205	5.41884	5.48701	5.58194	5.64923	5.68803	5.73594	5.74147	5.77808	5.81984	5.81532	5.85573	5.86287	5.89712	5.90555	5.91698	5.92261	5.94547	5.95134	5.95958	5.95706	5.98495	5.98121	5.98842	5.98691	6.00154	5.99965	6.02173	6.02115	6.02489	6.02397	6.0381	6.04707	6.03596	6.033	6.05277	6.04883	6.05728	6.06609	6.07123	6.07006	6.06112	6.07388	6.08215	6.07686	6.07071
10 6ma3	0	4.76935	5.23995	5.45621	5.60195	5.69085	5.7619	5.78991	5.84473	5.88738	5.9118	5.937	5.95207	5.97041	5.99802	5.9953	6.01839	6.0348	6.03512	6.04082	6.05969	6.06534	6.06466	6.08078	6.07476	6.08679	6.08351	6.09567	6.08786	6.11274	6.0956	6.10297	6.11448	6.11904	6.12147	6.12911	6.1289	6.11914	6.12569	6.12644	6.13051	6.14203	6.14035	6.1369	6.13531	6.15532	6.14259	6.14468	6.1455
10 6mb1	0	4.28145	4.64358	4.78975	4.84851	4.92024	4.99749	5.02311	5.03878	5.06306	5.06987	5.08684	5.11572	5.10959	5.11036	5.13495	5.14258	5.14406	5.14592	5.16194	5.16422	5.14949	5.17114	5.17877	5.16516	5.1678	5.18191	5.18561	5.17242	5.18221	5.1955	5.19307	5.19913	5.19365	5.19818	5.19817	5.20132	5.19743	5.20208	5.20736	5.2009	5.20808	5.202	5.19716	5.21502	5.2081	5.2107	5.21668	5.20782
10 6mb2	0	4.4935	4.97611	5.16302	5.30234	5.37298	5.48284	5.50155	5.52454	5.59106	5.59424	5.61666	5.63591	5.64293	5.65705	5.66106	5.68786	5.69102	5.69701	5.72214	5.72932	5.72261	5.7305	5.74511	5.75277	5.74236	5.74948	5.75234	5.76265	5.7604	5.75799	5.78234	5.76991	5.77728	5.77851	5.78702	5.77489	5.78741	5.78474	5.7866	5.8002	5.78551	5.80096	5.8018	5.79007	5.80373	5.79959	5.80622	5.8122
10 6mb3	0	4.56558	5.05991	5.27708	5.34987	5.47247	5.55286	5.59122	5.6371	5.66676	5.67519	5.73661	5.7237	5.75339	5.75548	5.76897	5.78677	5.79922	5.82209	5.82321	5.82033	5.83053	5.83409	5.84969	5.84705	5.85109	5.85299	5.85705	5.8501	5.86581	5.86715	5.87842	5.86667	5.88193	5.88923	5.88695	5.8806	5.88617	5.89397	5.88622	5.89412	5.89304	5.90857	5.90189	5.90117	5.90562	5.90824	5.90273	5.89945
11 7mS3	0	4.57517	5.0534	5.22628	5.38465	5.46524	5.53443	5.58779	5.64944	5.68759	5.68499	5.72846	5.75537	5.76537	5.78143	5.78797	5.82514	5.83224	5.84208	5.84227	5.84765	5.86252	5.87598	5.88978	5.87435	5.88734	5.89541	5.90987	5.90945	5.91524	5.92755	5.9375	5.93298	5.93452	5.94081	5.94682	5.95215	5.93967	5.95857	5.94728	5.96684	5.9625	5.96493	5.97342	5.9578	5.96696	5.97736	5.97098	5.97288
11 7mS2	0	4.12901	4.51162	4.6817	4.752	4.89139	4.92103	4.95929	5.01244	5.02993	5.06116	5.07222	5.09768	5.11178	5.14207	5.13456	5.1561	5.16297	5.17026	5.18586	5.18148	5.2132	5.20419	5.22223	5.21871	5.22476	5.22487	5.24487	5.23892	5.24958	5.25767	5.24241	5.25584	5.26597	5.26425	5.27765	5.27581	5.26922	5.27798	5.2775	5.27844	5.29358	5.28791	5.27754	5.2972	5.28881	5.29277	5.29799	5.29737
11 7mS1	0	4.70018	5.16145	5.35392	5.48437	5.5599	5.61233	5.66695	5.68869	5.74311	5.76105	5.76623	5.78971	5.80172	5.81568	5.82457	5.83913	5.85637	5.86213	5.86323	5.86179	5.8797	5.8868	5.89411	5.87825	5.8987	5.89656	5.89938	5.89967	5.9018	5.90838	5.90955	5.92071	5.9152	5.91791	5.923	5.93093	5.92923	5.92551	5.9364	5.92305	5.93401	5.93674	5.94559	5.93545	5.9432	5.94377	5.9477	5.94249
11 7mM1	0	4.73061	5.17847	5.38978	5.49777	5.61601	5.66152	5.70561	5.76064	5.77434	5.81093	5.81736	5.85064	5.87259	5.87505	5.8843	5.90286	5.90256	5.89996	5.91828	5.92935	5.93307	5.94345	5.93793	5.95887	5.95719	5.96207	5.97378	5.97473	5.98161	5.97922	5.98924	5.98353	5.98847	5.98267	6.00243	5.99071	6.00704	6.00468	6.00727	6.01373	6.00425	6.01032	6.0123	6.01374	6.02036	6.00779	6.01322	6.01683
11 7mM2	0	4.4805	4.90035	5.07846	5.18661	5.27083	5.31342	5.35069	5.37866	5.41548	5.42903	5.4491	5.46044	5.47354	5.49553	5.49187	5.50258	5.50583	5.51946	5.51925	5.52322	5.53638	5.52469	5.55476	5.54287	5.55525	5.54734	5.56306	5.56372	5.55893	5.56645	5.56167	5.57261	5.57457	5.57863	5.582	5.58463	5.57899	5.58115	5.58184	5.58312	5.58764	5.58743	5.58033	5.58946	5.58564	5.5896	5.59226	5.59972
11 7mM3	0	4.19692	4.56941	4.70815	4.78623	4.79428	4.83605	4.91038	4.90277	4.92331	4.93745	4.96253	4.96944	4.98447	4.98739	4.97705	5.00267	5.00107	4.99509	5.00722	5.00613	5.0186	5.01486	5.02147	5.01955	5.02343	5.02611	5.02928	5.03472	5.038	5.02854	5.03853	5.03949	5.04536	5.03675	5.05143	5.04871	5.04393	5.04696	5.04597	5.05259	5.05227	5.05582	5.0569	5.06126	5.0551	5.06018	5.05931	5.06166
11 7mL1	0	4.30068	4.68958	4.82994	4.89872	4.96329	5.00797	5.04663	5.05834	5.04828	5.08713	5.08679	5.10317	5.10984	5.12857	5.13037	5.13199	5.13582	5.14071	5.14189	5.1442	5.14529	5.14972	5.15272	5.14665	5.15743	5.16091	5.16692	5.16715	5.17063	5.16867	5.17385	5.16863	5.17844	5.17249	5.17276	5.18456	5.19435	5.18425	5.18734	5.1839	5.18782	5.18734	5.18762	5.18578	5.18976	5.1956	5.19175	5.19523
11 7mL2	0	4.41098	4.8511	5.02011	5.12714	5.18315	5.23107	5.29835	5.32541	5.33718	5.34344	5.37778	5.40709	5.4094	5.41832	5.43159	5.45472	5.46534	5.45506	5.46407	5.47101	5.47513	5.48766	5.49056	5.4971	5.49391	5.50743	5.5068	5.50504	5.51056	5.51194	5.52114	5.5249	5.52852	5.5204	5.53342	5.53589	5.52674	5.54228	5.53254	5.53863	5.5489	5.54293	5.54327	5.54676	5.54924	5.55139	5.54748	5.55123
11 7mL3	0	4.57518	4.99341	5.14896	5.25475	5.31722	5.37578	5.39544	5.41745	5.46373	5.47538	5.50188	5.50501	5.52763	5.53211	5.5341	5.53588	5.54724	5.54892	5.576	5.56766	5.57684	5.57794	5.582	5.59463	5.59592	5.58915	5.59202	5.59988	5.59803	5.59853	5.60545	5.60741	5.60946	5.61255	5.60265	5.6115	5.61135	5.62062	5.61815	5.6177	5.61768	5.62809	5.62082	5.63147	5.63019	5.62762	5.62998	5.62945
12 8mS1	0	1.95437	2.07251	2.19493	2.21496	2.24884	2.28228	2.28768	2.30055	2.31124	2.31883	2.32324	2.33645	2.35494	2.35103	2.36489	2.34511	2.38265	2.37137	2.36278	2.3751	2.369	2.39414	2.38508	2.38743	2.3881	2.38607	2.40276	2.40811	2.40927	2.40478	2.41068	2.41334	2.39602	2.39998	2.40747	2.41434	2.40601	2.43084	2.41065	2.42761	2.4206	2.41673	2.42131	2.42024	2.42509	2.41746	2.41214	2.42076
12 8mS2	0	2.05652	2.28587	2.34055	2.41537	2.42684	2.44848	2.48232	2.47676	2.50572	2.54263	2.54203	2.54401	2.55019	2.57648	2.58913	2.57634	2.5831	2.59377	2.60335	2.57134	2.60689	2.5958	2.61476	2.58609	2.61053	2.61039	2.59859	2.60247	2.61962	2.61138	2.62162	2.62625	2.62808	2.61791	2.61649	2.62557	2.63074	2.62693	2.63199	2.62891	2.64259	2.63111	2.63479	2.63375	2.64982	2.63723	2.65052	2.63481
12 8mS3	0	2.38035	2.58756	2.63008	2.71808	2.78517	2.79437	2.80514	2.83327	2.84793	2.88786	2.86112	2.86638	2.9059	2.89064	2.90202	2.90793	2.92937	2.91696	2.9336	2.9326	2.94072	2.92802	2.94797	2.95828	2.92807	2.9332	2.93462	2.94338	2.9453	2.95509	2.96361	2.95118	2.95994	2.9537	2.96055	2.95325	2.9619	2.97123	2.96933	2.96682	2.95175	2.97325	2.97313	2.9721	2.97263	2.9667	2.96015	2.97302
12 8mM3	0	1.87582	1.98519	2.0741	2.10653	2.14591	2.17246	2.20446	2.19012	2.21216	2.22672	2.23591	2.2375	2.25211	2.25159	2.26301	2.25529	2.26897	2.27258	2.26985	2.27226	2.25076	2.29961	2.27535	2.28125	2.2899	2.28761	2.29996	2.29244	2.3016	2.28505	2.28423	2.29625	2.29805	2.30588	2.29049	2.30342	2.31224	2.28562	2.30462	2.30704	2.29952	2.31163	2.30964	2.30638	2.30722	2.31028	2.31578	2.31373
12 8mM2	0	2.34389	2.51049	2.59308	2.63805	2.68155	2.69919	2.74425	2.77763	2.7122	2.75428	2.78943	2.77985	2.81976	2.79226	2.77217	2.80151	2.80075	2.81866	2.80406	2.82766	2.82522	2.83231	2.82551	2.82253	2.83219	2.84013	2.83503	2.84329	2.83295	2.84883	2.84936	2.8498	2.85505	2.84496	2.8574	2.84958	2.84845	2.84872	2.85217	2.85094	2.84654	2.85958	2.86105	2.86879	2.87003	2.87087	2.8559	2.86499
12 8mM1	0	2.00817	2.17855	2.22842	2.28077	2.31484	2.36055	2.37432	2.35114	2.40248	2.41593	2.39449	2.43166	2.43825	2.42515	2.43619	2.43742	2.46627	2.46388	2.46281	2.46934	2.4548	2.46665	2.45772	2.47459	2.47905	2.46837	2.47408	2.48287	2.47914	2.47252	2.48414	2.48275	2.48785	2.48113	2.50025	2.499	2.47188	2.49033	2.48428	2.49836	2.4876	2.48999	2.49329	2.47752	2.50093	2.4982	2.49585	2.49741
12 9m1	0	1.79845	2.01919	2.1141	2.1372	2.16229	2.18534	2.22919	2.2227	2.21321	2.23823	2.24141	2.26056	2.2583	2.27805	2.28568	2.29134	2.28112	2.28341	2.28979	2.2856	2.30306	2.29172	2.29904	2.29265	2.30426	2.30614	2.30786	2.30409	2.31329	2.32143	2.31535	2.30977	2.31778	2.30642	2.3097	2.31876	2.30708	2.31955	2.32568	2.31646	2.32442	2.32041	2.33481	2.31261	2.32692	2.32751	2.32964	2.33369
12 9m2	0	2.18221	2.40884	2.48325	2.51295	2.55663	2.62204	2.62373	2.64538	2.69891	2.68859	2.67216	2.70289	2.71377	2.71276	2.71623	2.74225	2.73104	2.73669	2.75281	2.74522	2.75365	2.7563	2.75891	2.77132	2.7533	2.76206	2.76575	2.75953	2.77417	2.78104	2.7817	2.77548	2.77558	2.78268	2.79245	2.79698	2.79594	2.79071	2.79083	2.79946	2.79891	2.80443	2.78319	2.80029	2.80038	2.79703	2.79653	2.7925
12 9m3	0	2.06067	2.2493	2.3807	2.39581	2.42501	2.45679	2.47067	2.48438	2.50461	2.51632	2.52151	2.51144	2.53361	2.52465	2.54183	2.57731	2.5805	2.57914	2.56016	2.59396	2.57054	2.56611	2.57611	2.58607	2.58338	2.58803	2.5828	2.57545	2.56785	2.5951	2.59809	2.60575	2.59382	2.60267	2.6015	2.60387	2.59977	2.60573	2.60331	2.59945	2.59649	2.60359	2.5974	2.61655	2.6108	2.61035	2.61246	2.59733
01 10mL1	0	3.99241	4.35542	4.51488	4.61693	4.67213	4.73351	4.7626	4.76142	4.81302	4.80349	4.83605	4.83825	4.85729	4.86775	4.86894	4.8679	4.89204	4.89146	4.89754	4.8915	4.89974	4.90364	4.89346	4.91619	4.91779	4.9088	4.92091	4.9169	4.92706	4.92776	4.934	4.92851	4.93041	4.91885	4.92793	4.9427	4.93789	4.9317	4.93439	4.93021	4.93577	4.94165	4.9443	4.94051	4.94404	4.94829	4.94663	4.93256
01 10mL2	0	1.63977	1.815	1.85619	1.90551	1.93414	1.96932	1.98138	1.98353	2.00213	2.00707	2.00534	2.02737	2.04158	2.02251	2.04983	2.05826	2.07359	2.05087	2.04088	2.04935	2.06576	2.06799	2.06979	2.06931	2.06767	2.07667	2.08568	2.10442	2.07635	2.09312	2.08486	2.09288	2.08484	2.08993	2.09736	2.09206	2.08913	2.08642	2.08918	2.10816	2.10576	2.091	2.09784	2.09909	2.10093	2.0973	2.10018	2.09666
01 10mL3	0	4.1647	4.58402	4.72503	4.8903	4.91872	4.98856	5.01068	5.04092	5.04492	5.0804	5.09873	5.13967	5.12499	5.14627	5.15711	5.16334	5.16375	5.16834	5.18212	5.17805	5.18449	5.19488	5.18601	5.19358	5.20092	5.20499	5.20995	5.21107	5.22192	5.21239	5.21926	5.22753	5.22292	5.2241	5.22467	5.22854	5.23103	5.23369	5.22641	5.22787	5.23474	5.23798	5.24487	5.24326	5.23996	5.23584	5.24502	5.24437
01 10mM1	0	4.20886	4.6854	4.94583	5.09475	5.16034	5.22472	5.28426	5.25805	5.32501	5.35075	5.37277	5.37829	5.39859	5.39407	5.42104	5.418	5.42585	5.44444	5.44732	5.45108	5.44959	5.46303	5.46918	5.47239	5.45623	5.47869	5.493	5.48003	5.49012	5.48509	5.5001	5.49676	5.50075	5.50045	5.50579	5.50036	5.51532	5.50623	5.51494	5.50477	5.51427	5.50943	5.51203	5.5102	5.51736	5.51841	5.51374	5.52507
01 10mM3	0	3.76194	4.15461	4.29564	4.41544	4.47528	4.52551	4.55637	4.5699	4.60872	4.60441	4.61455	4.64799	4.64897	4.65396	4.65145	4.68006	4.68683	4.68107	4.67919	4.70113	4.70195	4.71031	4.69837	4.72365	4.71771	4.71171	4.7044	4.7232	4.72553	4.71874	4.73417	4.73113	4.73165	4.74164	4.74019	4.73494	4.73804	4.74888	4.75077	4.7421	4.73911	4.76141	4.74925	4.74335	4.74679	4.75511	4.75091	4.75424
01 10mM2	0	4.48912	4.95604	5.18145	5.35181	5.44395	5.49459	5.58161	5.61539	5.64074	5.66216	5.70145	5.70874	5.74623	5.73009	5.76363	5.76117	5.78978	5.79907	5.80008	5.80864	5.81562	5.81741	5.81699	5.83184	5.84619	5.84947	5.85121	5.85036	5.85321	5.85854	5.85501	5.86894	5.86339	5.86003	5.88918	5.87301	5.87749	5.87955	5.8858	5.8841	5.88759	5.89129	5.88408	5.88167	5.88788	5.8914	5.89626	5.89871
01 10mS1	0	4.61809	5.10275	5.30179	5.42032	5.53097	5.5955	5.63072	5.67084	5.67817	5.71762	5.73778	5.7695	5.76203	5.78982	5.80358	5.80389	5.83009	5.8343	5.82991	5.84619	5.85676	5.8539	5.85678	5.86586	5.86708	5.87372	5.87243	5.87607	5.88077	5.88931	5.88732	5.88111	5.89515	5.89718	5.90142	5.90894	5.9047	5.90301	5.90615	5.90384	5.9097	5.90728	5.90852	5.9163	5.91179	5.90772	5.91457	5.91439
01 10mS2	0	3.69622	3.97901	4.07438	4.14883	4.21937	4.2412	4.26444	4.28982	4.30197	4.31392	4.35586	4.35062	4.33475	4.34931	4.375	4.36687	4.38609	4.37534	4.3918	4.39401	4.39127	4.41131	4.40431	4.40929	4.40339	4.4131	4.39926	4.41042	4.42053	4.41382	4.41013	4.42182	4.42109	4.42232	4.42577	4.4207	4.42069	4.42511	4.4242	4.42782	4.43665	4.44064	4.42473	4.43191	4.44091	4.4423	4.43369	4.43363
01 10mS3	0	3.20571	3.50951	3.6166	3.6891	3.70249	3.75041	3.79159	3.78966	3.7863	3.80966	3.82683	3.81915	3.8203	3.83473	3.83463	3.84055	3.84321	3.8357	3.85447	3.85093	3.85721	3.84959	3.85818	3.86489	3.87641	3.86099	3.88277	3.87012	3.86082	3.86857	3.8715	3.8669	3.87046	3.87853	3.86897	3.88978	3.88208	3.88553	3.88244	3.88229	3.87454	3.89088	3.88846	3.88088	3.88829	3.88572	3.88253	3.88672
02 11mS1	0	3.59436	3.99258	4.13538	4.24235	4.26223	4.35307	4.37115	4.40222	4.40222	4.41054	4.41794	4.45174	4.47411	4.45701	4.45686	4.48003	4.50477	4.48363	4.47216	4.49062	4.50213	4.48789	4.52012	4.51044	4.50464	4.5245	4.51671	4.52301	4.52236	4.52924	4.53619	4.52152	4.53632	4.52979	4.52446	4.53085	4.53726	4.54825	4.53936	4.53883	4.54553	4.54208	4.546	4.55129	4.55026	4.55672	4.54534	4.54212
02 11mL1	0	4.32328	4.70691	4.84268	4.94398	5.01188	5.04746	5.08797	5.13028	5.13425	5.15167	5.15305	5.18101	5.18044	5.17947	5.19707	5.20499	5.20615	5.21262	5.21538	5.22537	5.2303	5.22478	5.23109	5.23602	5.24157	5.24844	5.26026	5.23542	5.2558	5.2479	5.2508	5.25937	5.26052	5.2578	5.26608	5.25885	5.25819	5.25898	5.26365	5.26243	5.25923	5.27131	5.26621	5.26727	5.26697	5.27465	5.266	5.26942
02 11mL2	0	3.88885	4.31922	4.48491	4.59456	4.72555	4.73147	4.7858	4.81143	4.83755	4.85189	4.86985	4.88564	4.89044	4.90156	4.90789	4.90843	4.93501	4.94317	4.94929	4.95483	4.94951	4.96119	4.95138	4.95382	4.97064	4.9639	4.9772	4.97291	4.98906	4.9929	4.98577	4.99013	4.98848	4.98905	5.00085	5.0022	4.99746	5.00885	4.99453	5.00066	4.99722	5.00855	5.002	5.01408	4.9971	5.01119	5.00624	5.008
02 11mL3	0	3.68447	4.01434	4.15059	4.27825	4.31028	4.35725	4.4243	4.41198	4.45688	4.46031	4.47841	4.50339	4.52044	4.509	4.50678	4.53002	4.53627	4.53299	4.52717	4.55996	4.54251	4.5667	4.55904	4.55859	4.55109	4.56382	4.56695	4.56829	4.57334	4.56199	4.56646	4.56983	4.56607	4.58115	4.58153	4.57984	4.58889	4.58968	4.59102	4.5815	4.58876	4.58688	4.59416	4.58035	4.58445	4.60445	4.60137	4.59668
02 11mM1	0	3.63306	4.00966	4.14617	4.22919	4.25774	4.3301	4.34124	4.36008	4.4039	4.41123	4.42617	4.43784	4.43702	4.4422	4.47632	4.45683	4.46956	4.46483	4.48034	4.48133	4.4881	4.48838	4.49546	4.50814	4.49865	4.50972	4.50938	4.51739	4.50713	4.50803	4.51131	4.51167	4.51954	4.51114	4.52701	4.52028	4.50676	4.53841	4.52678	4.53247	4.52459	4.53217	4.53375	4.53549	4.53012	4.5391	4.53579	4.5472
02 11mM2	0	4.03319	4.51184	4.65958	4.76001	4.84294	4.93594	4.97567	4.99561	4.99989	5.04323	5.04132	5.07273	5.07097	5.07136	5.1038	5.1244	5.11766	5.11977	5.11713	5.12061	5.14784	5.14249	5.1565	5.15672	5.15678	5.17112	5.16873	5.15796	5.1601	5.16099	5.17443	5.17053	5.18469	5.17702	5.17269	5.18255	5.18377	5.17796	5.17963	5.18768	5.18982	5.19476	5.19285	5.19578	5.19798	5.18856	5.19167	5.20094
02 11mM3	0	3.30836	3.63215	3.7433	3.82547	3.87099	3.90943	3.91305	3.95054	3.96463	3.97068	3.97822	3.97614	3.98664	4.01639	4.0222	4.0199	4.01215	4.02696	4.02283	4.0254	4.03088	4.02611	4.03725	4.04138	4.03878	4.04166	4.02777	4.0529	4.03353	4.03396	4.03894	4.04982	4.04487	4.05785	4.04888	4.05843	4.0432	4.05549	4.05594	4.04935	4.05941	4.05987	4.04326	4.0551	4.05916	4.05747	4.04898	4.06215
02 11mS2	0	3.56627	3.86706	4.03719	4.10733	4.16699	4.22156	4.22239	4.27741	4.26763	4.29029	4.2931	4.32191	4.31744	4.33056	4.32422	4.33524	4.35306	4.34883	4.35624	4.35974	4.34917	4.37123	4.36555	4.36328	4.36762	4.36658	4.38045	4.37582	4.37145	4.36989	4.37318	4.38698	4.39483	4.3845	4.38681	4.39026	4.39433	4.38717	4.3899	4.39384	4.3893	4.38783	4.39283	4.39987	4.39578	4.40717	4.39509	4.39527
02 11mS3	0	3.31979	3.50186	3.62227	3.6955	3.73699	3.76666	3.79116	3.80855	3.78768	3.8169	3.82199	3.83893	3.8294	3.83316	3.84403	3.86463	3.85305	3.85527	3.85165	3.87049	3.86706	3.87165	3.86991	3.87967	3.87162	3.86929	3.87255	3.88573	3.88449	3.87328	3.88304	3.88599	3.88841	3.89284	3.88878	3.89885	3.89407	3.89553	3.88953	3.89569	3.89939	3.89502	3.89714	3.89763	3.90015	3.8918	3.91089	3.89607
03 12mS1	0	4.41205	4.82348	4.98514	5.09716	5.17029	5.234	5.27228	5.30852	5.33899	5.35436	5.37731	5.39543	5.40395	5.4263	5.41964	5.43996	5.45742	5.45284	5.47868	5.47518	5.47539	5.47922	5.49514	5.48158	5.49515	5.50364	5.50127	5.50382	5.50919	5.52218	5.52455	5.5224	5.52412	5.52825	5.53754	5.53101	5.53839	5.54261	5.54879	5.54996	5.54719	5.55589	5.54484	5.55531	5.5502	5.55971	5.55703	5.55746
03 12mS2	0	1.95359	2.13117	2.18183	2.24536	2.27218	2.30159	2.29991	2.3247	2.35839	2.36227	2.39602	2.38733	2.38306	2.38734	2.38883	2.39402	2.40297	2.40967	2.42131	2.43999	2.43197	2.43923	2.4447	2.44119	2.43224	2.43575	2.44732	2.45048	2.45118	2.46156	2.44511	2.47127	2.4578	2.4681	2.45566	2.45652	2.47181	2.46551	2.48144	2.47548	2.46871	2.4773	2.48576	2.48892	2.46498	2.4875	2.48649	2.47362
03 12mS3	0	4.21982	4.59129	4.76659	4.87409	4.93666	4.97245	5.01208	5.05555	5.06329	5.08963	5.12395	5.12518	5.14904	5.14932	5.14117	5.16949	5.18342	5.19787	5.20463	5.18901	5.20419	5.21246	5.22528	5.21815	5.21913	5.22198	5.22702	5.22423	5.23254	5.24002	5.23777	5.23964	5.24119	5.25409	5.25211	5.25458	5.25573	5.24797	5.24998	5.26053	5.25876	5.25618	5.26719	5.25693	5.27075	5.26954	5.26865	5.26618
03 12mM1	0	3.10305	3.2648	3.32994	3.34747	3.39373	3.431	3.4262	3.45118	3.45766	3.44198	3.45373	3.47117	3.47892	3.48526	3.47593	3.48642	3.48295	3.49181	3.50445	3.49405	3.50096	3.50147	3.50503	3.50926	3.49849	3.51172	3.50964	3.51508	3.51757	3.52295	3.52247	3.51566	3.51981	3.51262	3.51554	3.51596	3.50991	3.52204	3.52163	3.53178	3.52276	3.52409	3.52541	3.52534	3.52832	3.52381	3.52654	3.52151
03 12mM2	0	3.41029	3.57147	3.69723	3.74684	3.7535	3.76796	3.78146	3.80524	3.82933	3.80424	3.83059	3.83703	3.8316	3.83817	3.84565	3.85307	3.85255	3.85192	3.86792	3.85834	3.87208	3.85102	3.85944	3.86851	3.86884	3.86297	3.87374	3.87147	3.86863	3.87288	3.87187	3.87591	3.87339	3.87372	3.87781	3.87911	3.87472	3.88348	3.87116	3.87913	3.88139	3.88185	3.88357	3.87682	3.88407	3.88627	3.88128	3.87998
03 12mM3	0	3.48363	3.72307	3.74813	3.79558	3.83902	3.85022	3.84246	3.8708	3.86694	3.88039	3.87623	3.90491	3.89234	3.90122	3.89449	3.91146	3.92159	3.91493	3.9092	3.91026	3.9253	3.92255	3.92128	3.9232	3.93844	3.93373	3.93387	3.93572	3.93578	3.93322	3.92705	3.93641	3.93837	3.94067	3.94166	3.9358	3.93788	3.9407	3.94481	3.93963	3.93694	3.94679	3.95034	3.94307	3.94191	3.94208	3.93971	3.94303
4-2 1y1m1	0	4.44693	4.90381	5.15394	5.23666	5.32975	5.40278	5.44959	5.47662	5.49733	5.54266	5.56571	5.57267	5.5715	5.6005	5.60866	5.6382	5.62351	5.63089	5.63711	5.65654	5.6676	5.66991	5.67295	5.68247	5.68584	5.68283	5.68957	5.69015	5.69795	5.69468	5.70158	5.69739	5.69948	5.70064	5.71634	5.72198	5.71203	5.71183	5.72025	5.70743	5.7214	5.72298	5.73334	5.72576	5.72289	5.73166	5.7275	5.74355
4-2 1y1m2	0	4.13902	4.58403	4.74222	4.89905	4.96279	5.02602	5.06202	5.10042	5.12381	5.15118	5.17882	5.18449	5.19806	5.20678	5.22976	5.24497	5.26123	5.25502	5.26619	5.25635	5.27061	5.27494	5.29483	5.29542	5.30487	5.30008	5.30077	5.31	5.30569	5.31586	5.32131	5.32273	5.3323	5.32978	5.32257	5.32175	5.33199	5.34093	5.34489	5.33076	5.34264	5.33747	5.34429	5.34156	5.34053	5.34653	5.33775	5.35058
4-2 1y1m3	0	4.65637	5.06017	5.28256	5.42828	5.51718	5.55989	5.61891	5.64598	5.69739	5.70855	5.74434	5.75306	5.7735	5.77605	5.80855	5.81827	5.81989	5.83823	5.82673	5.84204	5.84849	5.86406	5.873	5.86405	5.8719	5.87706	5.88528	5.89554	5.89701	5.9016	5.89436	5.90261	5.90548	5.91373	5.91843	5.91564	5.90692	5.92195	5.93144	5.92749	5.92908	5.92676	5.93174	5.93046	5.93729	5.93793	5.93303	5.93634
4-2 5m1	0	4.30793	4.74248	4.87522	5.03811	5.11268	5.15155	5.20861	5.23174	5.26133	5.3036	5.33538	5.34445	5.34332	5.37126	5.38564	5.37895	5.41814	5.42561	5.41593	5.43556	5.43747	5.44745	5.46309	5.46393	5.46823	5.485	5.48472	5.47731	5.49096	5.50017	5.5021	5.4948	5.51744	5.50268	5.50519	5.51271	5.51879	5.52033	5.53281	5.51898	5.53394	5.52868	5.53581	5.53065	5.53803	5.53239	5.53905	5.55344
4-2 5m2	0	4.01127	4.44426	4.6002	4.66509	4.77088	4.83579	4.84773	4.91447	4.93032	4.95283	4.96631	4.989	4.9882	5.02609	5.03855	5.02527	5.05749	5.06861	5.06812	5.07026	5.07723	5.08377	5.09601	5.10416	5.09677	5.10763	5.10465	5.11662	5.12809	5.12968	5.12981	5.12465	5.13515	5.14378	5.14186	5.1375	5.14135	5.14167	5.14838	5.15242	5.1545	5.16142	5.16108	5.15542	5.15715	5.16445	5.16229	5.17234
4-2 5m3	0	3.71047	4.04285	4.18241	4.28267	4.34498	4.38073	4.39678	4.43705	4.43978	4.46371	4.47591	4.49456	4.51471	4.52142	4.52274	4.54238	4.54276	4.55229	4.55638	4.5573	4.56677	4.57667	4.59008	4.57772	4.59005	4.59057	4.58348	4.59936	4.60401	4.60602	4.59497	4.59833	4.60102	4.60403	4.61509	4.61746	4.61764	4.62098	4.60955	4.61119	4.62261	4.62016	4.62604	4.61723	4.6251	4.62015	4.62168	4.62714
4-2 6m1	0	4.22137	4.71101	4.89183	5.00072	5.06801	5.10583	5.18168	5.20592	5.25136	5.25922	5.27362	5.29334	5.30326	5.31796	5.34199	5.34233	5.35637	5.35922	5.36636	5.3686	5.37882	5.39518	5.38578	5.40063	5.39134	5.41861	5.40245	5.40167	5.42039	5.4156	5.41819	5.42065	5.42263	5.42597	5.43085	5.43579	5.42984	5.44629	5.44077	5.44096	5.43707	5.4502	5.44108	5.45202	5.44545	5.45153	5.44896	5.45324
4-2 6m2	0	3.24756	3.56474	3.6457	3.72181	3.7946	3.81862	3.86385	3.88086	3.9113	3.90841	3.93919	3.95174	3.96394	3.99291	3.97452	3.98454	3.99918	3.99472	4.00769	4.00906	4.00607	4.02047	4.01936	4.01805	4.02927	4.0368	4.02371	4.02744	4.04421	4.03948	4.0406	4.04456	4.04735	4.04403	4.03379	4.05502	4.04698	4.04519	4.04441	4.04755	4.03465	4.05668	4.05162	4.05882	4.05827	4.06433	4.05909	4.06992
4-2 6m3	0	4.02236	4.40416	4.60191	4.71571	4.79044	4.8306	4.90359	4.9109	4.94632	4.95778	5.00286	4.98553	5.01053	5.02636	5.04804	5.04415	5.06217	5.06377	5.0676	5.06345	5.08311	5.09323	5.08881	5.1102	5.09383	5.10198	5.09197	5.10136	5.11889	5.12372	5.11941	5.11198	5.12174	5.11649	5.11994	5.1116	5.12528	5.12459	5.12702	5.13679	5.13318	5.13059	5.13431	5.13882	5.14298	5.13726	5.14315	5.14073
5-2 1y2m1	0	3.4801	3.77829	3.90754	3.98663	4.04661	4.07127	4.12782	4.13075	4.15775	4.16674	4.19478	4.1875	4.18868	4.19927	4.21183	4.21322	4.22073	4.24623	4.21332	4.23092	4.23467	4.25452	4.23813	4.26036	4.25718	4.25897	4.26278	4.26974	4.27178	4.26611	4.26302	4.27657	4.26915	4.28135	4.28553	4.27172	4.28207	4.29043	4.27306	4.28291	4.28615	4.29692	4.27887	4.28989	4.28638	4.2939	4.28822	4.28753
5-2 1y2m2	0	3.66564	3.965	4.09217	4.17814	4.20648	4.23924	4.29039	4.29454	4.33995	4.35981	4.35954	4.37748	4.40264	4.37494	4.40928	4.41292	4.43246	4.43984	4.4315	4.43252	4.4507	4.45166	4.45065	4.45438	4.45827	4.46103	4.4735	4.46333	4.47634	4.47371	4.47872	4.48041	4.47616	4.48577	4.48387	4.48209	4.48448	4.50281	4.49432	4.4903	4.50479	4.49749	4.49932	4.49684	4.50579	4.5042	4.5029	4.49753
5-2 1y2m3	0	3.67799	3.90266	4.0297	4.08538	4.15001	4.15136	4.19754	4.23665	4.23612	4.25075	4.2707	4.27786	4.28217	4.2725	4.29307	4.31945	4.30424	4.31236	4.31808	4.32704	4.32324	4.3328	4.33475	4.33455	4.33442	4.34579	4.33467	4.34263	4.34744	4.34685	4.3454	4.35055	4.34633	4.34261	4.36477	4.3548	4.35989	4.36024	4.36653	4.35868	4.36331	4.36783	4.36562	4.36734	4.36601	4.36739	4.3794	4.36725
5-2 6m1	0	3.06251	3.40679	3.51093	3.59324	3.66432	3.72488	3.74857	3.75802	3.76264	3.79537	3.80282	3.80938	3.82585	3.83743	3.82483	3.83737	3.8532	3.85207	3.86435	3.85823	3.86731	3.87333	3.87408	3.87289	3.88553	3.87154	3.87923	3.9064	3.87709	3.89725	3.89869	3.89628	3.89782	3.91287	3.89769	3.89739	3.90453	3.90182	3.90864	3.89418	3.90825	3.88192	3.91391	3.91129	3.90336	3.91606	3.90855	3.91822
5-2 6m2	0	2.79855	3.0681	3.17249	3.28492	3.32433	3.31484	3.3634	3.40016	3.38477	3.4165	3.42829	3.4357	3.43279	3.46604	3.47262	3.46667	3.47324	3.47351	3.47845	3.48611	3.49036	3.46877	3.47702	3.49693	3.5008	3.50239	3.51594	3.48953	3.50383	3.49248	3.49879	3.51609	3.51244	3.51868	3.50866	3.5146	3.51564	3.50791	3.52792	3.51277	3.53807	3.5224	3.52192	3.52564	3.52769	3.52418	3.52232	3.51744
5-2 6m3	0	3.10314	3.45548	3.53732	3.56652	3.6543	3.71189	3.71827	3.71629	3.72823	3.75305	3.76517	3.77015	3.77837	3.79208	3.79501	3.8036	3.80937	3.81952	3.82178	3.80907	3.82971	3.83117	3.83932	3.83229	3.83174	3.82363	3.83631	3.8288	3.83969	3.8369	3.84427	3.82338	3.83801	3.84421	3.84877	3.8486	3.84241	3.85209	3.84968	3.85447	3.85874	3.85615	3.85354	3.85889	3.85183	3.8518	3.85908	3.86414
5-2 7m2	0	3.30796	3.63032	3.77215	3.86802	3.90857	3.93816	3.9878	4.00277	4.01447	4.0321	4.04955	4.04681	4.06156	4.07403	4.08094	4.08605	4.08619	4.0687	4.09062	4.09103	4.09549	4.09508	4.1098	4.11086	4.10769	4.10245	4.09533	4.10804	4.11289	4.12181	4.11464	4.13254	4.11211	4.11542	4.11728	4.12341	4.12104	4.12242	4.11893	4.12497	4.12601	4.13837	4.13409	4.13792	4.12967	4.13119	4.12463	4.12966
5-2 7m3	0	2.94065	3.17004	3.31624	3.42989	3.45552	3.4475	3.5343	3.54207	3.54996	3.56934	3.55437	3.59331	3.58286	3.60692	3.58966	3.60794	3.59991	3.61007	3.6213	3.61675	3.64811	3.62478	3.6251	3.62797	3.6398	3.64744	3.64729	3.628	3.65267	3.64715	3.6568	3.65629	3.65185	3.65458	3.67062	3.6539	3.66396	3.66422	3.671	3.65935	3.6631	3.66455	3.667	3.67504	3.66839	3.6672	3.67358	3.66539
6-2 7m1	0	4.72449	5.20259	5.44597	5.6101	5.69347	5.79074	5.82768	5.89315	5.91392	5.95146	5.98371	6.00583	6.04016	6.03908	6.06966	6.07857	6.09603	6.10746	6.12221	6.13233	6.13568	6.14788	6.16151	6.17211	6.16976	6.18018	6.19204	6.19563	6.20415	6.19449	6.20178	6.21174	6.21941	6.2124	6.21671	6.23226	6.22149	6.22827	6.22975	6.23576	6.24612	6.24547	6.24013	6.24936	6.24955	6.2492	6.25865	6.25463
6-2 7m2	0	4.28158	4.61692	4.80234	4.9163	4.98764	5.02794	5.0773	5.09065	5.11441	5.15113	5.16033	5.18012	5.19714	5.22246	5.2219	5.24135	5.25112	5.26984	5.25773	5.27883	5.27772	5.28748	5.30201	5.29599	5.30587	5.29648	5.30552	5.32375	5.31507	5.32146	5.33846	5.34557	5.34348	5.34317	5.34098	5.34349	5.35063	5.3504	5.34747	5.35701	5.36276	5.35619	5.36351	5.36477	5.36	5.36905	5.36975	5.37233
6-2 7m3	0	4.19719	4.55224	4.77292	4.85564	4.93192	4.97739	5.017	5.05835	5.07165	5.12344	5.12604	5.14524	5.17123	5.17193	5.17854	5.19898	5.2259	5.2088	5.24246	5.24633	5.24969	5.24778	5.24485	5.26642	5.26651	5.26951	5.27494	5.28335	5.2936	5.28987	5.28686	5.303	5.30877	5.31245	5.29832	5.3087	5.31426	5.32222	5.31658	5.32014	5.32407	5.33155	5.33906	5.32787	5.33375	5.33516	5.34488	5.34313
6-2 8mb1	0	3.97382	4.34311	4.52737	4.60764	4.69491	4.70661	4.73956	4.80582	4.8094	4.84045	4.85059	4.86146	4.85618	4.88981	4.90464	4.91208	4.92017	4.92083	4.91909	4.93429	4.93734	4.94277	4.93543	4.94476	4.94568	4.95623	4.95484	4.966	4.9507	4.95963	4.96911	4.96422	4.97287	4.98095	4.97102	4.95903	4.9821	4.979	4.98059	4.98718	4.97671	4.98993	4.99019	4.99148	4.98404	4.99169	4.98471	4.994
6-2 8mb2	0	4.29446	4.73593	4.95233	5.06589	5.15879	5.23997	5.25369	5.32775	5.34092	5.3721	5.39175	5.40365	5.42015	5.44307	5.45981	5.4752	5.46656	5.48214	5.48109	5.48206	5.51941	5.5031	5.5195	5.52041	5.51816	5.52345	5.53978	5.53497	5.54064	5.53834	5.53296	5.5564	5.55109	5.56217	5.55349	5.56646	5.56418	5.56801	5.56689	5.56524	5.57218	5.5805	5.58089	5.58166	5.58616	5.57306	5.58499	5.57929
6-2 8mb3	0	4.14397	4.62623	4.77849	4.9368	5.0409	5.04856	5.10314	5.13659	5.17853	5.18916	5.22375	5.23952	5.2486	5.26825	5.28038	5.28413	5.30053	5.30639	5.30841	5.31294	5.33477	5.33074	5.32607	5.34757	5.3476	5.36348	5.36044	5.36885	5.35172	5.36526	5.35902	5.37036	5.3541	5.37367	5.37997	5.38775	5.3848	5.38959	5.38006	5.38108	5.39036	5.39316	5.41082	5.38936	5.39315	5.39297	5.403	5.40467
6-2 8mc1	0	3.2541	3.59546	3.73177	3.8183	3.85998	3.89143	3.91914	3.93015	3.92371	3.96706	3.98389	3.98129	4.00023	4.02303	4.01783	4.03399	4.01866	4.02876	4.04544	4.04264	4.03925	4.04272	4.06234	4.04645	4.07187	4.05186	4.05116	4.04432	4.06869	4.0522	4.0608	4.06709	4.06516	4.06273	4.06264	4.07295	4.08154	4.06639	4.06769	4.07067	4.08109	4.08496	4.08655	4.07776	4.07631	4.07609	4.08192	4.0783
6-2 8mc2	0	3.74409	4.02588	4.19316	4.26459	4.35606	4.40057	4.42878	4.4716	4.48194	4.5394	4.54139	4.52687	4.54113	4.56652	4.55596	4.56709	4.57972	4.57522	4.58518	4.58814	4.59499	4.59526	4.61675	4.61373	4.6081	4.60463	4.62397	4.61114	4.61066	4.62202	4.62177	4.6207	4.62612	4.63547	4.63452	4.62952	4.63384	4.63789	4.64087	4.63695	4.64353	4.6302	4.63458	4.64782	4.6369	4.648	4.64053	4.65713
6-2 8mc3	0	3.74142	4.095	4.2932	4.32265	4.45858	4.52186	4.51077	4.54002	4.58895	4.58333	4.60359	4.62084	4.62713	4.63909	4.64263	4.65195	4.66414	4.67573	4.67903	4.67177	4.68293	4.67883	4.68605	4.69557	4.70377	4.69658	4.70188	4.7148	4.70472	4.69911	4.71356	4.71734	4.72194	4.72599	4.7137	4.73081	4.72942	4.74276	4.72486	4.72657	4.72061	4.72229	4.72555	4.72886	4.72648	4.72946	4.72441	4.7404
8-2 4m1	0	3.6209	3.96329	4.11687	4.1831	4.22473	4.30502	4.32527	4.37289	4.3621	4.3903	4.39784	4.41901	4.41706	4.42304	4.43747	4.42896	4.44932	4.45442	4.4674	4.47294	4.46897	4.46641	4.47359	4.4725	4.48633	4.49705	4.4858	4.49632	4.50551	4.49584	4.50285	4.50438	4.50783	4.50486	4.5117	4.52103	4.50531	4.52566	4.52163	4.52358	4.53372	4.5148	4.52293	4.53014	4.53034	4.53159	4.53164	4.52964
8-2 4m2	0	3.81498	4.13424	4.26116	4.37898	4.41439	4.4501	4.49919	4.51161	4.55325	4.57667	4.58932	4.57967	4.60848	4.61878	4.65729	4.65328	4.64149	4.65806	4.65921	4.66952	4.68873	4.67604	4.68955	4.68978	4.68893	4.68731	4.70452	4.70632	4.70897	4.70217	4.71871	4.70841	4.71092	4.71839	4.72174	4.71836	4.73001	4.72514	4.728	4.72955	4.72914	4.72874	4.73275	4.73397	4.73841	4.74193	4.74181	4.74652
8-2 4m3	0	3.49384	3.81803	3.93869	4.05341	4.08706	4.14058	4.14858	4.17032	4.19646	4.20192	4.24547	4.25535	4.26728	4.2663	4.29068	4.27827	4.2823	4.31662	4.31123	4.31191	4.30336	4.33161	4.33024	4.32562	4.34023	4.34605	4.33956	4.33979	4.34213	4.34168	4.36653	4.35232	4.34747	4.35245	4.35793	4.37101	4.35107	4.37149	4.36057	4.35642	4.36781	4.35985	4.36681	4.35722	4.3742	4.37459	4.3677	4.36782
8-2 6m1	0	3.36587	3.66365	3.76424	3.84745	3.88883	3.96459	3.98506	3.98863	3.9987	4.0337	3.98783	4.01905	4.05124	4.05872	4.07689	4.06991	4.08118	4.08783	4.09438	4.09158	4.10097	4.10515	4.10427	4.10319	4.10886	4.12844	4.11992	4.11534	4.12281	4.11569	4.11992	4.1259	4.12716	4.13092	4.12094	4.12689	4.12878	4.13416	4.13769	4.1265	4.13705	4.131	4.12812	4.14317	4.13971	4.14999	4.14058	4.13886
8-2 6m2	0	3.17355	3.38854	3.52223	3.61233	3.64052	3.63699	3.66806	3.6744	3.71555	3.70932	3.73726	3.73859	3.73724	3.74501	3.74928	3.76484	3.7853	3.77637	3.75734	3.77322	3.78281	3.77978	3.79213	3.81025	3.79044	3.7923	3.78695	3.7908	3.80358	3.7854	3.80524	3.78872	3.80754	3.80079	3.80969	3.81252	3.8119	3.8063	3.80895	3.80674	3.80228	3.80935	3.822	3.80986	3.82043	3.81726	3.815	3.81646
8-2 6m3	0	3.28072	3.53826	3.69714	3.75018	3.77666	3.79592	3.83005	3.84902	3.8595	3.8875	3.89703	3.91259	3.90375	3.91812	3.92446	3.9281	3.93929	3.94497	3.94285	3.93137	3.92998	3.9474	3.96055	3.94845	3.96404	3.95549	3.96759	3.96191	3.96064	3.95809	3.96283	3.96279	3.96477	3.9538	3.97915	3.96743	3.98064	3.97324	3.97229	3.98285	3.97819	3.97948	3.98389	3.97608	3.98322	3.97661	3.9824	3.98041
8-2 9m1	0	3.56754	3.82826	3.99395	4.03548	4.12158	4.16743	4.19099	4.24098	4.25977	4.27429	4.27224	4.28229	4.29352	4.30727	4.31546	4.32509	4.32158	4.32956	4.33011	4.33947	4.35	4.35178	4.35461	4.3552	4.35028	4.36033	4.35316	4.36356	4.37386	4.37428	4.37428	4.36389	4.3845	4.37055	4.3779	4.38228	4.37956	4.38213	4.3823	4.39554	4.39415	4.38753	4.39707	4.3907	4.38417	4.40069	4.38909	4.38746
8-2 9m2	0	3.02486	3.35944	3.43484	3.51634	3.55906	3.62748	3.66647	3.67102	3.699	3.69333	3.71027	3.74253	3.72685	3.73381	3.73143	3.77432	3.76162	3.78616	3.76465	3.77255	3.79045	3.7701	3.789	3.81091	3.77976	3.79773	3.79673	3.79805	3.81337	3.79794	3.81031	3.81659	3.82514	3.80264	3.81171	3.81929	3.81042	3.8186	3.82572	3.82748	3.8281	3.82821	3.81502	3.82684	3.82746	3.82285	3.82707	3.81832
8-2 9m3	0	3.86577	4.18535	4.36827	4.41868	4.49652	4.53273	4.57372	4.60464	4.62941	4.65154	4.66842	4.67465	4.68929	4.7053	4.70652	4.72853	4.7303	4.733	4.73913	4.73745	4.75416	4.74907	4.75513	4.7717	4.76151	4.77079	4.7762	4.76991	4.75957	4.78227	4.7932	4.78379	4.78863	4.7775	4.78179	4.78966	4.79049	4.79779	4.80671	4.79299	4.8022	4.79133	4.79512	4.8003	4.80253	4.80618	4.80574	4.80834
10 river	0	5.12591	5.82114	6.16445	6.44361	6.57312	6.72882	6.82774	6.91524	6.97446	7.04895	7.10039	7.14914	7.2011	7.25818	7.29288	7.308	7.33155	7.36951	7.3912	7.42485	7.4411	7.47246	7.48691	7.50485	7.52113	7.52761	7.5443	7.56661	7.58431	7.59518	7.59921	7.61519	7.6236	7.65523	7.65351	7.65233	7.67304	7.68798	7.69069	7.6998	7.70104	7.70792	7.72448	7.72484	7.72918	7.74621	7.74723	7.76478
11 river	0	3.35058	3.62609	3.68913	3.81409	3.87544	3.91403	3.97215	3.99209	3.99839	4.00071	4.0439	4.04714	4.07825	4.07772	4.11097	4.12074	4.11419	4.1269	4.1283	4.1388	4.1374	4.14373	4.17413	4.16017	4.17793	4.18932	4.1662	4.19283	4.18726	4.19499	4.20117	4.19678	4.21035	4.21417	4.21493	4.20568	4.22508	4.22026	4.2184	4.20572	4.23485	4.21999	4.24042	4.23605	4.23044	4.2367	4.24501	4.24109
12 river	0	3.88249	4.28815	4.48639	4.70805	4.75127	4.86031	4.93065	5.01654	5.04405	5.08595	5.11841	5.17569	5.17869	5.18274	5.24025	5.26176	5.28916	5.29472	5.29954	5.34549	5.33324	5.35437	5.36052	5.37411	5.37755	5.39762	5.4089	5.41155	5.41831	5.44628	5.45426	5.44776	5.45651	5.47051	5.46226	5.4857	5.47667	5.49055	5.49108	5.48913	5.51857	5.50238	5.51021	5.52371	5.52777	5.5231	5.5305	5.53907
01 river	0	4.47342	4.96611	5.12734	5.31736	5.43325	5.51015	5.60996	5.66921	5.70127	5.74304	5.77009	5.81271	5.81205	5.84057	5.88037	5.89969	5.92216	5.92827	5.95734	5.95635	5.97646	5.99939	5.99682	5.99873	6.01098	6.02208	6.03775	6.038	6.0578	6.0554	6.07349	6.0771	6.07281	6.08398	6.087	6.09038	6.0965	6.08138	6.11342	6.11828	6.12589	6.116	6.12738	6.12874	6.14542	6.12924	6.14557	6.14491
02 river	0	4.07105	4.59344	4.81816	5.01634	5.15003	5.2145	5.29411	5.3325	5.38167	5.43414	5.46903	5.50088	5.54941	5.56841	5.55721	5.59583	5.66335	5.64283	5.65665	5.68832	5.70582	5.69915	5.71679	5.72021	5.72402	5.76193	5.73028	5.77241	5.78766	5.78754	5.79034	5.80513	5.81195	5.82962	5.82671	5.81676	5.8295	5.84082	5.85905	5.85058	5.85455	5.86005	5.8629	5.87052	5.88061	5.88331	5.87716	5.89476
03 river	0	5.10543	5.76718	6.0725	6.30121	6.45464	6.56831	6.66318	6.73493	6.7952	6.85058	6.90768	6.96497	6.98921	7.02669	7.06152	7.0776	7.12388	7.12756	7.1551	7.16412	7.18995	7.21735	7.22441	7.25177	7.23952	7.27615	7.28723	7.29371	7.30535	7.3208	7.3181	7.3423	7.33888	7.34049	7.3622	7.3682	7.36288	7.38742	7.39323	7.39678	7.39741	7.40793	7.41015	7.4193	7.42006	7.4225	7.43332	7.44049
04 river	0	5.34247	6.111	6.49073	6.74993	6.9399	7.08749	7.17067	7.273	7.37114	7.4215	7.49035	7.54272	7.58208	7.61578	7.66034	7.68341	7.72148	7.75404	7.77112	7.79524	7.82078	7.84197	7.85175	7.87708	7.89518	7.90609	7.9265	7.93524	7.94668	7.95277	7.97676	7.99408	7.99765	8.00217	8.01071	8.02288	8.03181	8.03492	8.04045	8.04749	8.06079	8.07037	8.07391	8.07501	8.07903	8.08823	8.09436	8.10129
ogaki water	0	4.79524	5.44458	5.74724	5.96825	6.08864	6.18994	6.31753	6.37626	6.4415	6.47921	6.54472	6.57696	6.64365	6.66411	6.68567	6.71322	6.72311	6.76773	6.7771	6.82255	6.8007	6.83084	6.87839	6.88392	6.86439	6.88534	6.90035	6.91745	6.92207	6.93237	6.93703	6.94873	6.96927	6.96646	6.98355	6.99417	6.9923	6.99035	7.01654	7.00083	7.02006	7.02729	7.02859	7.03113	7.02327	7.03898	7.05018	7.05348
05 river	0	4.92151	5.43755	5.73403	5.93456	6.06084	6.14926	6.21063	6.32765	6.36762	6.40192	6.44963	6.4801	6.50387	6.54249	6.55813	6.5727	6.6141	6.63292	6.64853	6.68183	6.68792	6.68033	6.72534	6.71246	6.74102	6.7383	6.75167	6.76171	6.77199	6.77235	6.79838	6.80837	6.80992	6.81185	6.82262	6.82921	6.84152	6.84446	6.85267	6.86708	6.85721	6.87341	6.86694	6.86739	6.88379	6.89132	6.89771	6.89229
06 river	0	4.82786	5.33094	5.58997	5.76364	5.89429	5.94127	6.01862	6.0879	6.11002	6.17744	6.19554	6.22921	6.25017	6.29883	6.31054	6.31474	6.3501	6.37237	6.37655	6.39195	6.40967	6.42116	6.42869	6.43628	6.45545	6.46381	6.47746	6.48793	6.48268	6.50089	6.49264	6.51355	6.50797	6.5261	6.52306	6.52784	6.53995	6.54451	6.54401	6.55528	6.56578	6.5587	6.56938	6.56821	6.58204	6.58643	6.57599	6.58844
8-2 river	0	4.40085	4.84739	5.04417	5.20407	5.32424	5.36866	5.43465	5.48595	5.53858	5.55992	5.62023	5.61708	5.6305	5.6764	5.66132	5.67237	5.72687	5.75195	5.75813	5.74235	5.78545	5.79149	5.82679	5.80716	5.82178	5.82933	5.84246	5.8518	5.85965	5.84844	5.87694	5.87311	5.88688	5.89288	5.90701	5.9061	5.9143	5.91013	5.90413	5.9059	5.91847	5.91809	5.9348	5.93753	5.93458	5.94556	5.94657	5.95074
11-2 a1	0	4.8012	5.17388	5.32483	5.4347	5.50787	5.57621	5.61875	5.6341	5.67446	5.68741	5.72208	5.73661	5.73383	5.75813	5.77205	5.78474	5.79211	5.80714	5.79327	5.83049	5.82116	5.82984	5.8368	5.84276	5.83639	5.84426	5.8477	5.87236	5.86283	5.86731	5.8571	5.87089	5.86137	5.87986	5.88199	5.87964	5.8794	5.89023	5.88507	5.88606	5.88836	5.89303	5.89318	5.90273	5.90264	5.90024	5.9038	5.89573
11-2 a2	0	5.19689	5.59557	5.76838	5.89148	5.96232	6.01808	6.06279	6.10193	6.12972	6.1594	6.17567	6.18035	6.21479	6.2151	6.22419	6.23458	6.24941	6.26322	6.26222	6.27183	6.2758	6.28783	6.29119	6.30047	6.30008	6.30091	6.29986	6.31573	6.31546	6.32339	6.32137	6.32662	6.33756	6.32721	6.33809	6.3366	6.3356	6.33461	6.34274	6.34076	6.34439	6.35058	6.34508	6.34836	6.3501	6.35089	6.35774	6.36053
11-2 a3	0	5.40547	5.86949	6.04298	6.18779	6.25727	6.32648	6.35953	6.39356	6.43355	6.45336	6.4621	6.48844	6.50444	6.51973	6.51672	6.54144	6.54931	6.55174	6.55674	6.56688	6.57484	6.57061	6.58498	6.58263	6.58476	6.59896	6.59824	6.59405	6.60699	6.60085	6.61298	6.60709	6.61685	6.61067	6.61271	6.62538	6.62129	6.62169	6.62534	6.62451	6.62705	6.62741	6.63333	6.63361	6.63716	6.63987	6.63789	6.64357
11-2 m1	0	5.37569	5.82371	6.02819	6.14863	6.26392	6.3099	6.37284	6.40374	6.4329	6.46251	6.48547	6.51288	6.5274	6.51575	6.54089	6.56047	6.57569	6.57678	6.58766	6.5983	6.59992	6.613	6.61909	6.61783	6.6319	6.63382	6.63326	6.63538	6.63766	6.64097	6.64533	6.65004	6.64979	6.65561	6.65966	6.66366	6.65908	6.66322	6.6692	6.66768	6.67593	6.67065	6.6747	6.67923	6.68139	6.68325	6.686	6.68957
11-2 m2	0	3.70592	4.00083	4.13237	4.23755	4.28139	4.32321	4.35133	4.37508	4.41504	4.43552	4.44095	4.44062	4.45762	4.45125	4.4668	4.4761	4.48829	4.46357	4.50982	4.51555	4.50843	4.50718	4.4994	4.52375	4.52344	4.52415	4.526	4.53502	4.53675	4.53686	4.51874	4.5404	4.52155	4.53492	4.53659	4.55269	4.54251	4.55124	4.54939	4.55078	4.5503	4.55048	4.56108	4.56129	4.56569	4.56306	4.55416	4.56667
11-2 m3	0	5.24404	5.68232	5.85655	5.95139	6.0652	6.10014	6.13574	6.18018	6.2003	6.22995	6.248	6.24486	6.2681	6.27907	6.30198	6.30619	6.3145	6.31276	6.32958	6.33527	6.33623	6.34619	6.35026	6.3526	6.35781	6.36805	6.36568	6.37063	6.37291	6.37933	6.37591	6.38622	6.38658	6.38773	6.38531	6.39576	6.39911	6.40202	6.40082	6.39817	6.40271	6.40182	6.39949	6.40404	6.40943	6.40827	6.40869	6.41505
11-2 u1	0	5.14405	5.49425	5.71773	5.8082	5.88909	5.95202	5.99593	6.02987	6.05538	6.07482	6.09877	6.1287	6.1501	6.15191	6.17354	6.18779	6.18295	6.2074	6.2033	6.21277	6.2365	6.23903	6.23435	6.25641	6.25612	6.26439	6.26123	6.27424	6.27535	6.27208	6.28675	6.28739	6.28756	6.29523	6.28738	6.29768	6.29238	6.29806	6.31154	6.30919	6.31466	6.3188	6.3114	6.3209	6.31958	6.32399	6.32107	6.3266
11-2 u2	0	4.92647	5.40294	5.63424	5.76022	5.84888	5.88446	5.96799	6.0339	6.05183	6.08439	6.10326	6.13273	6.13987	6.15265	6.1676	6.19148	6.21654	6.22075	6.22156	6.24314	6.24732	6.2531	6.25768	6.26733	6.2796	6.28064	6.27865	6.29481	6.29491	6.30489	6.31539	6.31225	6.31995	6.32661	6.32093	6.33419	6.32066	6.33213	6.34283	6.33693	6.34822	6.34221	6.35077	6.35186	6.35058	6.35501	6.35714	6.35014
11-2 u3	0	5.07115	5.45994	5.65737	5.76937	5.83229	5.89322	5.93826	5.97935	6.00949	6.04072	6.03342	6.04865	6.07585	6.09167	6.10253	6.11719	6.11795	6.12833	6.12706	6.15039	6.1615	6.16215	6.16087	6.17116	6.18006	6.17788	6.18222	6.1849	6.19579	6.18947	6.19705	6.20161	6.2026	6.20572	6.21341	6.21625	6.20896	6.22255	6.21558	6.22226	6.22724	6.21992	6.23016	6.22533	6.22635	6.23255	6.23929	6.22564
[truncated: 51 more columns]

## Sheet: Chao1-bc for Figure 5 mucus
Name	1	102	203	304	405	506	607	708	809	910	1011	1112	1213	1314	1415	1516	1617	1718	1819	1920	2021	2122	2223	2324	2425	2526	2627	2728	2829	2930	3031	3132	3233	3334	3435	3536	3637	3738	3839	3940	4041	4142	4243	4344	4445	4546	4647	4748	4849
4 2m1	1	168.276	217.437	251.731	271.678	295.49	297.882	311.143	323.083	332.857	341.412	345.716	357.615	361.213	365.399	370.686	377.136	387.137	387.897	393.86	395.372	399.161	403.934	413.469	412.604	418.482	418.102	428.139	429.341	426.534	437.439	434.234	440.678	446.606	444.193	448.64	450.976	456.131	457.429	460.061	460.97	464.226	466.789	468.267	472.899	474.046	474.987	482.084	478.52
4 2m2	1	123.535	150.686	172.605	190.267	202.132	212.38	220.815	225.379	229.749	242.58	243.747	250.957	256.572	260.15	258.559	261.27	269.653	271.815	275.734	278.771	284.152	284.199	294.888	290.107	294.179	298.636	303.896	302.959	306.882	306.165	309.472	310.936	311.301	322.623	319.936	318.585	324.584	325.991	325.851	330.963	332.44	337.198	335.737	338.548	342.082	341.957	340.326	346.327
4 2m3	1	126.886	163.362	180.427	204.693	210.242	217.057	233.069	239.48	244.433	256.521	256.382	261.717	270.51	273.354	275.013	283.563	285.063	292.565	297.774	300.252	299.687	298.778	307.089	311.356	312.78	315.349	315.936	322.721	326.149	326.851	323.611	331.186	330.679	335.16	339.775	333.603	341.239	342.095	344.985	347.766	346.317	352.472	350.578	353.25	354.056	353.075	361.813	358.039
4 4m1	1	121.999	173.264	197.254	227.517	239.609	258.63	270.113	278.119	295.255	301.904	302.578	311.19	317.732	330.049	323.959	330.57	337.03	339.113	340.626	348.394	349.152	349.443	358.558	359.734	368.022	370.767	370.378	378.77	373.875	383.257	381.838	387.885	387.389	390.243	393.663	394.907	396.124	397.048	406.21	405.734	406.675	405.753	405.299	409.918	408.258	419.346	420.28	422.793
4 4m2	1	179.929	215.877	258.601	292.203	315.362	344.088	353.513	367.608	382.692	391.476	399.018	403.39	429.348	424.793	434.295	438.251	444.648	451.309	455.617	460.593	466.496	464.719	475.627	475.34	486.936	486.753	491.687	492.146	505.117	502.218	505.851	512	514.277	516.773	525.453	520.469	522.349	527.321	531.793	534.28	536.828	534.693	536.606	547.892	541.94	549.534	554.586	553.536
4 4m3	1	159.481	207.854	245.881	259.484	278.956	285.079	300.415	303.799	321.401	329.304	332.345	342.78	344.62	353.18	362.945	363.504	368.429	374.227	377.785	386.097	391.23	391.928	393.407	403.404	401.408	405.533	413.265	418.082	417.697	428.49	428.232	428.502	436.086	437.441	440.174	444.153	446.42	447.315	453.065	449.011	456.535	459.12	465.412	467.548	467.016	467.423	469.169	471.258
4 ad1	1	151.02	196.319	226.532	247.584	266.484	280.263	294.737	307.543	317.749	327.364	334.825	351.332	346.814	356.727	365.387	374.604	376.769	380.89	383.195	395.674	395.023	398.905	398.996	409.482	408.468	410.206	417.248	422.005	424.723	428.334	430.25	439.711	438.355	446.652	443.39	447.253	446.091	455.847	452.288	457.906	463.702	471.766	466.178	472.07	473.056	475.997	474.129	477.82
4 ad2	1	138.442	170.522	198.789	220.587	234.551	250.026	254.755	264.124	271.301	280.349	285.722	289.607	297.277	300.149	305.16	313.939	315.66	320.059	322.856	328.803	333.401	338.565	345.405	347.218	348.368	347.403	355.579	354.774	361.908	361.901	369.566	375.792	379.493	377.47	382.746	386.7	385.051	395.052	394.849	398.115	397.928	401.781	401.86	403.139	407.084	407.009	413.297	416.744
4 ad3	1	140.684	181.468	197.082	217.414	229.877	247.562	254.45	263.698	271.913	283.793	286.738	287.172	299.072	300.099	309.737	314.754	317.389	321.032	321.683	327.432	332.285	337.551	338.231	346.813	342.354	349.05	354.099	354.578	357.237	360.948	367.452	369.391	371.204	374.243	377.324	380.133	383.03	384.916	382.991	388.332	392.161	385.973	394.501	396.004	404.784	401.076	402.08	407.797
6 4m1	1	156.792	263.323	302.044	338.273	357.358	384.729	394.789	417.601	426.943	437.691	452.063	459.266	471.995	481.418	496.422	500.448	509.039	511.622	523.467	521.161	530.561	542.352	538.803	547.636	554.994	558.292	570.119	574.029	570.487	585.463	583.236	586.246	587.396	593.94	599.96	605.771	602.425	614.337	613.962	614.964	616.753	612.716	620.007	623.92	628.316	628.883	630.324	632.645
6 4m2	1	57.0678	77.103	91.2687	104.04	108.915	108.258	110.047	116.546	122.209	121.873	125.299	133.448	128.729	131.506	137.009	137.338	135.183	138.494	139.094	140.449	139.486	141.868	142.301	141.225	141.456	146.229	143.267	145.048	145.943	144.996	145.068	#NUM!	#NUM!	#NUM!	#NUM!	#NUM!	#NUM!	#NUM!	#NUM!	#NUM!	#NUM!	#NUM!	#NUM!	#NUM!	#NUM!	#NUM!	#NUM!	#NUM!
6 4m3	1	135.685	174.353	203.388	222.014	231.314	245.309	250.012	257.358	259.249	266.572	271.434	275.54	276.237	283.816	279.364	284.222	283.104	286.779	288.598	293.262	288.574	293.253	291.878	294.057	294.764	296.706	297.603	#NUM!	#NUM!	#NUM!	#NUM!	#NUM!	#NUM!	#NUM!	#NUM!	#NUM!	#NUM!	#NUM!	#NUM!	#NUM!	#NUM!	#NUM!	#NUM!	#NUM!	#NUM!	#NUM!	#NUM!	#NUM!
6 ad1	1	66.9863	93.6932	112.717	130.352	142.226	151.25	163.608	167.559	186.641	191.057	193.913	207.374	207.573	217.915	210.013	225.001	228.743	231.493	236.405	242.027	240.555	249.973	251.489	251.855	253.394	260.45	262.373	257.689	259.546	268.502	264.787	268.607	269.853	272.157	275.791	279.651	278.745	279.766	281.364	286.747	280.203	291.812	288.773	293.69	286.786	290.542	293.973	297.927
6 ad2	1	96.8011	138.471	165.79	179.21	198.009	213.897	228.872	236.474	240.245	254.681	262.42	265.57	273.947	276.478	283.917	281.627	290.665	300.322	302.277	304.615	309.424	308.492	315.665	319.463	321.889	321.443	324.566	323.998	335.008	337.736	336.285	333.4	340.504	339.089	341.021	347.813	348.123	346.749	348.708	352.307	353.968	355.017	364.522	362.073	359.014	364.042	363.951	363.448
6 ad3	1	33.585	55.5178	79.6817	86.0239	97.9481	112.821	117.08	128.8	134.389	134.774	138.619	143.761	147.962	157.634	161.14	167.357	173.071	176.282	188.261	184.98	187.416	188.77	186.515	193.536	206.219	204.477	204.183	204.819	216.921	220.513	214.258	221.756	226.039	228.681	233.333	225.132	227.682	232.2	240.015	239.924	240.774	247.711	255.65	243.25	247.491	253.28	249.486	257.186
8 2m1	1	101.272	134.05	172.631	195.588	218.516	230.027	253.747	259.773	273.231	278.978	286.818	290.672	295.005	308.386	307.654	307.667	320.98	318.761	330.866	329.447	335.128	335.975	341.995	341.572	344.383	348.361	354.155	356.46	359.372	365.649	366.314	368.046	372.877	379.456	382.072	373.921	378.324	381.828	384.138	386.775	384.527	385.568	391	391.525	398.291	397.276	393.657	399.87
8 2m2	1	137.073	167.234	199.951	219.157	235.546	253.933	261.975	265.978	272.931	286.055	289.533	294.837	302.643	309.093	311.273	317.214	319.304	321.72	326.578	325.17	330.245	339.195	341.747	340.912	345.836	347.025	350.325	358.415	357.006	356.68	358.392	364.037	364.152	366.125	367.009	369.434	372.492	375.348	374.745	378.414	383.077	379.761	384.5	387.505	384.238	385.698	390.484	392.468
8 2m3	1	104.323	147.132	181.426	202.202	212.926	228.164	243.321	254.242	264.451	267.654	279.241	285.342	288.869	288.139	301.149	307.971	305.179	313.089	320.08	319.867	324.167	326.981	327.842	325.79	334.018	339.232	336.542	341.939	348.297	350.729	349.729	350.636	351.469	357.494	359.401	359.721	359.304	361.45	362.406	365.597	366.287	372.467	372.992	376.554	376.053	376.926	373.883	379.292
8 3m1	1	78.5995	95.5022	112.772	129.329	145.897	145.128	154.324	157.555	170.986	172.974	177.031	177.016	185.183	184.75	183.746	187.027	192.957	193.759	197.916	199.606	204.412	203.375	201.145	205.731	206.201	208.18	210.673	216.029	217.522	216.071	217.559	220.356	219.005	223.938	227.097	227.793	226.428	227.745	230.301	231.429	230.92	237.39	233.959	237.68	236.291	237.394	241.198	237.611
8 3m2	1	82.4618	105.962	131.006	150.781	161.272	162.956	172.652	180.288	185.756	190.649	191.343	198.939	201.288	200.965	205.565	213.166	213.025	215.794	223.057	220.43	226.698	228.282	228.26	228.947	234.284	232.017	236.983	238.299	238.236	244.223	243.895	249.386	247.673	251.99	250.296	253.229	255.253	255.32	259.994	258.584	265.345	262.291	263.477	266.285	267.017	270.637	267.845	271.683
8 3m3	1	56.5895	81.7487	94.4894	105.762	109.505	112.294	120.111	125.47	127.425	134.996	135.245	142.483	140.657	143.659	152.077	150.073	151.584	160.178	159.74	157.081	157.543	164.93	163.741	165.715	168.02	173.26	172.807	173.051	175.194	183.476	176.113	181.097	181.38	185.029	179.778	186.021	186.674	185.856	186.624	190.707	194.484	194.067	192.489	197.15	194.307	202.163	194.623	195.149
8 4m1	1	117.292	170.477	203.686	241.645	275.527	286.477	326.229	344.726	364.537	379.807	394.652	408.547	427.312	434.458	455.506	467.163	474.3	482.53	488.456	506.931	508.302	521.365	528.193	538.25	540.044	544.827	548.058	561.336	558.297	570.776	570.545	581.21	576.778	585.167	587.937	602.063	610.917	608.104	609.591	615.25	617.865	618.442	621.718	631.763	634.927	637.234	652.777	642.183
8 4m2	1	93.3984	127.734	144.498	173.655	195.574	205.35	218.879	225.945	240.9	253.784	253.721	262.956	267.782	283.315	285.448	290.18	299.709	297.489	303.196	302.869	306.934	311.406	316.907	323.944	325.971	322.777	327.21	329.653	343.866	347.146	339.218	345.429	350.426	345.864	345.815	351.739	352.315	351.414	358.955	360.105	361.539	367.949	367.046	369.807	373.807	368.365	374.049	369.885
8 4m3	1	95.8595	122.056	156.64	181.501	209.134	230.449	245.206	268.649	279.986	297.944	313.217	320.716	333.738	331.214	347.062	348.035	358.209	373.277	368.878	380.438	381.239	388.038	399.433	406.871	411.735	403.755	419.586	418.653	419.167	426.35	434.399	431.487	441.426	435.231	446.244	458.634	459.729	459.098	460.522	474.111	467.59	465.046	470.5	471.304	477.715	479.428	476.626	491.899
9 5m1	1	74.6485	85.4932	98.0542	104.819	111.551	115.233	120.553	127.652	129.084	132.602	139.431	142.657	146.737	149.531	150.71	153.265	158.451	159.364	164.975	163.273	170.356	167.507	165.405	171.384	175.045	178.506	175.636	177.57	176.982	179.581	181.554	179.547	182.681	181.78	183.435	185.996	183.965	184.488	186.048	185.43	185.2	184.431	188.602	189.996	187.167	190.215	189.51	191.198
9 5m2	1	59.6679	74.5201	82.7733	88.7518	92.2052	100.079	103.104	108.873	111.27	114.635	117.103	121.019	125.578	126.748	132.358	131.136	136.6	138.349	140.352	141.797	147.378	150.159	150.187	154.125	155.982	156.868	157.742	162.475	163.013	158.342	163.764	163.936	167.987	169.553	173.861	170.609	172.663	174.803	175.319	177.671	178.41	177.633	176.634	183.377	184.141	181.063	186.745	184.193
9 5m3	1	69.51	90.0355	91.5658	95.0491	101.887	109.41	115.326	120.785	124.555	126.008	134.789	135.137	139.097	139.113	144.045	148.614	147.91	152.882	158.132	156.712	161.424	157.606	163.441	163.38	165.46	169.064	170.809	173.179	171.761	178.01	173.617	180.402	180.118	180.78	180.935	179.221	183.593	188.023	190.999	190.741	188.634	191.018	189.163	196.224	193.689	192.117	196.583	196.107
9 8m1	1	147.052	211.319	248.006	280.837	309.361	333.01	359.288	366.462	381.6	398.315	420.27	419.218	430.463	436.93	451.257	457.946	464.793	465.763	476.115	479.583	488.059	497.833	496.037	501.499	505.693	510.167	506.991	515.844	523.219	526.383	520.084	533.921	526.685	538.022	537.175	537.899	550.685	541.132	544.918	550.857	549.307	556.424	555.554	560.376	565.876	566.78	569.987	568.652
9 8m2	1	105.723	155.288	189.478	205.695	223.675	244.398	247.847	253.081	260.317	267.329	271.041	278.642	287.387	290.566	290.455	297.298	295.47	304.767	302.343	304.927	314.971	307.868	317.051	318.069	318.572	316.523	319.805	325.194	328.71	325.515	325.158	325.42	332.238	333.668	330.235	333.103	335.915	336.849	338.527	334.811	339.702	338.504	341.416	337.876	346.319	345.341	345.183	344.537
9 8m3	1	126.437	182.236	220.92	255.165	272.607	291.992	304.807	320.152	328.493	337.688	345.073	351.603	356.379	363.934	370.569	376.681	384.429	387.335	390.547	396.89	397.15	398.145	406.363	409.985	409.036	414.513	418.859	422.303	422.03	424.041	425.404	432.194	437.658	439.663	441.513	438.396	444.036	443.128	448.64	451.3	452.742	454.362	458.017	457.162	457.364	461.637	462.78	463.06
9 9m1	1	65.5355	73.8743	87.938	94.1273	101.161	106.611	109.899	117.948	122.347	130.905	131.124	136.702	144.513	145.152	149.158	150.592	153.2	157.937	159.776	159.151	165.279	165.386	169.686	177.617	177.55	169.918	176.108	176.137	177.275	177.927	183.842	181.117	179.847	182.906	179.956	188.261	185.533	191.586	193.806	189.492	188.474	190.947	194.69	193.815	197.226	195.816	197.239	200.168
9 9m2	1	57.4392	67.7806	79.5485	84.9052	90.6211	100.72	104.842	112.246	115.524	121.517	134.946	140.867	136.321	145.369	144.618	155.427	161.219	157.879	161.107	163.967	166.796	166.543	172.79	169.577	181.08	174.191	175.149	178.847	183.426	185.728	186.983	186.271	187.721	183.189	183.788	195.051	191.784	196.061	194.281	195.504	203.314	195.428	201.64	203.059	199.884	205.027	205.638	201.832
9 9m3	1	53.0375	71.9244	84.1358	88.1207	91.0941	95.6152	100.308	105.844	107.516	111.589	114.632	117.526	121.106	123.956	126.235	127.642	132.699	137.727	136.303	139.256	142.821	143.14	151.578	146.567	153.251	154.18	158.826	162.775	160.653	164.912	169.576	169.855	173.959	175.129	171.201	173.166	175.48	181.045	181.213	184.031	189.7	184.265	184.655	184.089	187.795	188.745	188.248	190.735
10 6ma1	1	136.541	193.854	220.869	252.374	266.171	282.893	292.448	298.555	308.479	306.091	316.598	322.392	326.826	335.333	341.278	342.616	347.927	353.453	351.998	358.034	364.548	361.005	372.423	369.631	375.912	377.793	381.533	387.481	386.309	388.923	388.064	395.265	399.576	401.518	398.811	401.278	403.097	409.945	410.115	414.222	415.595	421.157	423.079	426.147	425.918	423.938	425.828	430.78
10 6ma2	1	173.265	259.876	302.284	347.013	381.385	412.689	445.414	463.221	474.725	496.822	509.073	524.292	548.088	554.368	578.103	581.276	586.53	602.335	608.223	608.345	624.744	627.272	641.838	639.324	660.591	661.17	659.751	664.484	665.769	669.348	681.386	686.1	693.533	692.595	697.652	700.704	703.573	708.233	709.133	717.624	719.298	721.954	719.959	730.906	728.549	733.554	732.791	739.116
10 6ma3	1	152.511	200.974	233.83	250.918	268.897	277.239	292.059	299.23	304.461	311.673	311.228	321.264	331.078	336.215	342.203	343.388	347.451	351.787	356.131	362.049	365.724	369.74	373.473	376.425	381.711	384.493	385.621	387.611	394.123	395.465	395.158	400.983	403	401.308	404.17	410.697	409.052	410.965	418.603	421.226	421.736	421.476	425.087	423.441	436.099	431.402	433.599	434.384
10 6mb1	1	89.7383	114.959	125.496	129.558	138.878	143.543	146.735	154.685	156.649	160.91	168.403	171.717	175.037	176.307	177.743	181.427	182.298	186.744	191.593	194.84	197.579	199.193	203.245	207.274	206.036	205.168	210.217	209.605	214.223	213.377	220.155	215.297	216.525	221.965	221.604	224.153	227.047	225.55	224.724	227.534	226.479	230.409	228.741	227.445	233.143	233.164	230.735	234.887
10 6mb2	1	140.622	179.517	205.478	225.016	233.712	243.273	253.131	261.224	267.846	271.892	276.705	281.576	287.792	292.702	290.952	295.832	307.094	307.053	303.71	314.652	311.647	318.432	321.198	324.333	326.12	331.066	331.415	337.829	335.537	339.391	341.59	344.803	346.203	346.917	350.704	351.051	352.151	359.037	356.415	360.344	358.133	362.628	365.646	368.036	369.369	364.629	368.06	374.504
10 6mb3	1	140.965	181.338	199.797	219.847	236.231	243.725	253.271	259.033	270.394	272.724	279.404	278.763	290.616	291.386	295.925	300.073	302.028	307.399	313.715	314.218	320.83	323.422	324.383	329.293	327.594	329.588	333.758	340.115	337.938	346.416	343.398	347.633	349.421	351.457	359.509	351.852	357.005	360.965	359.903	364.831	364.602	368.09	371.23	369.97	369.963	371.831	373.614	376.252
10 10m1	1	187.849	222.134	261.81	276.695	291.645	296.341	304.868	313.089	321.366	330.886	337.233	340.924	346.822	351.546	355.269	357.313	362.736	367.232	370.632	374.462	374.706	382.169	378.608	381.542	387.693	394.889	392.988	393.668	399.591	402.818	400.918	405.229	406.958	406.96	411.183	407.408	412.403	417.979	413.461	416.787	418.972	419.316	421.364	422.786	422.159	424.535	429.839	425.47
10 10m2	1	121.866	148.363	161.693	175.631	183.437	194.245	206.086	209.477	214.079	223.983	222.546	229.721	234.226	239.577	239.984	244.469	251.663	255.599	250.801	255.449	256.483	258.624	264.745	267.223	265.473	267.945	270.083	270.633	273.119	276.019	279.917	277.551	281.801	280.886	281.844	284.854	286.027	283.84	287.006	289.817	286.513	289.75	288.805	290.59	292.637	293.684	293.254	297.298
10 10m3	1	118.947	157.073	170.966	173.487	184.814	191.912	200.438	204.214	209.688	212.965	218.258	221.906	228.555	227.885	230.821	234.451	239.34	237.277	241.387	242.509	242.433	247.878	247.581	249.965	251.935	251.653	255.135	253.415	255.689	259.089	257.534	260.748	260.496	263.295	263.23	261.454	264.003	264.792	265.72	264.048	268.498	267.945	268.421	267.505	267.858	271.302	270.058	270.498
11 7mS3	1	175.714	236.299	277.611	297.583	319.195	340.358	356.715	367.515	389.428	401.078	404.664	416.916	422.269	434.623	441.866	455.989	453.19	461.302	472.243	478.347	472.341	483.923	488.745	493.959	492.152	504.889	512.304	513.529	520.368	517.381	520.357	520.175	533.673	527.526	533.908	528.74	542.433	543.887	543.908	549.672	549.219	556.297	555.76	558.64	560.813	559.839	561.983	563.145
11 7mS2	1	133.759	195.844	229.3	258.549	282.218	287.802	303.108	317.674	322.496	333.868	340.557	346.169	351.139	360.332	369.522	376.931	382.214	383.13	400.816	394.756	398.479	402.739	411.732	410.048	417.378	419.284	422.56	425.557	431.621	431.319	435.457	435.793	435.917	445.438	450.492	441.492	445.809	451.173	452.856	457.598	460.499	458.139	460.421	466.757	470.099	479.801	469.59	473.199
11 7mS1	1	140.112	172.458	193.833	206.388	213.278	223.25	232.909	240.357	239.776	250.614	253.776	257.984	260.945	261.822	264.505	267.194	268.41	271.323	274.563	277.034	275.68	275.855	280.137	282.793	281.124	282.424	284.223	286.633	287.873	289.051	290.417	289.844	292.117	293.415	293.23	292.745	293.777	294.624	295.858	294.004	294.526	296.021	296.922	299.103	297.451	300.32	299.395	302.09
11 7mM1	1	126.954	177.249	204.861	217.589	220.153	237.27	239.339	246.594	256.953	262.446	261.824	270.47	269.686	275.144	280.633	286.352	290.214	293.179	297.964	301.248	305.086	304.178	313.882	311.471	319.2	318.258	326.028	321.768	327.59	332.217	331.222	333.2	338.798	337.556	344.333	346.39	347.28	352.728	350.495	352.651	355.867	356.22	356.078	360.78	362.919	360.607	365.831	372.426
11 7mM2	1	112.674	139.581	160.79	174.572	179.913	189.74	198.279	208.377	214.766	213.762	224.028	223.697	231.302	239.288	242.171	248.181	252.688	255.614	257.115	261.702	264.967	271.172	265.377	272.099	278.128	273.837	279.25	285.263	284.877	288.836	292.331	296.59	296.055	294.871	299.201	304.077	302.885	303.712	307.011	308.027	312.485	313.876	311.054	319.984	316.64	320.12	318.576	324.38
11 7mM3	1	83.6767	104.707	118.012	129.012	136.058	142.43	145.361	152.359	158.436	164.726	167.064	166.298	168.652	168.385	173.271	176.184	178.225	178.274	178.593	179.228	180.893	180.175	180.729	182.171	182.252	181.948	185.035	183.051	185.282	#NUM!	#NUM!	#NUM!	#NUM!	#NUM!	#NUM!	#NUM!	#NUM!	#NUM!	#NUM!	#NUM!	#NUM!	#NUM!	#NUM!	#NUM!	#NUM!	#NUM!	#NUM!	#NUM!
11 7mL1	1	76.6447	95.5725	106.016	116.82	129.634	133.21	141.164	147.463	152.734	153.47	164.585	168.519	171.777	173.8	176.047	180.212	187.449	189.729	195.43	195.691	199.842	195.941	202.771	203.563	201.768	206.368	206.55	203.937	206.227	212.858	212.697	207.911	218.288	216.37	218.884	219.178	218.552	221.513	221.712	222.712	221.743	223.752	223.919	224.716	223.947	224.805	226.42	224.798
11 7mL2	1	121.302	161.973	193.529	210.045	228.405	235.265	243.716	249.04	257.98	265.005	274.299	276.06	282.755	282.537	290.909	291.08	292.062	299.616	301.072	303.772	307.271	312.183	315.614	316.612	315.697	322.363	323.289	325.073	324.384	328.573	335.169	333.24	335.74	332.882	338.111	342.405	340.465	345.003	346.409	347.432	349.643	351.99	351.441	352.418	355.068	354.474	360.306	360.436
11 7mL3	1	95.1123	117.333	127.802	136.81	146.857	151.699	157.385	161.173	164.261	173.415	175.613	182.174	183.38	186.62	189.337	194.812	199.642	201.152	200.464	206.855	209.697	211.247	213.472	213.689	218.849	218.08	220.819	225.125	227.295	225.114	229.882	234.09	226.791	231.055	235.086	235.167	239.037	233.747	241.21	238.681	241.052	237.847	242.6	244.383	243.391	245.844	243.802	243.508
12 8mS1	1	55.9918	84.2317	91.2574	102.385	106.159	107.287	113.576	117.543	122.12	122.11	125.51	129.333	131.632	133.016	134.211	140.133	143.015	148.377	146.402	144.653	154.358	153.314	157.447	161.063	158.867	159.949	164.711	167.459	168.656	171.907	172.374	174.457	177.516	175.72	184.621	180.715	180.353	188.266	184.501	185.177	196.1	190.722	193.489	200.792	191.798	196.737	199.524	200.582
12 8mS2	1	55.0038	87.9661	102.098	119.105	120.897	134.987	129.559	133.731	134.984	142.175	145.933	152.383	151.952	155.989	157.552	162.803	167.875	164.895	168.312	170.84	173.301	173.926	175.735	177.893	181.655	182.027	181.02	187.452	184.016	192.496	192.211	193.448	196.427	199.289	199.94	201.924	201.327	203.527	207.135	207.771	208.93	210.019	212.36	212.039	212.079	216.551	217.881	218.921
12 8mS3	1	58.3222	85.3374	105.905	112.724	119.311	121.05	128.799	128.061	133.89	136.621	142.453	142.217	145.069	147.983	151.009	150.877	155.637	154.373	155.79	158.084	159.989	164.124	164.363	166.037	166.993	168.595	169.211	171.194	172.333	170.905	175.145	173.688	177.709	179.397	179.098	181.066	178.628	181.882	186.238	183.723	186.466	186.754	188.275	189.518	188.131	188.302	191.539	194.818
12 8mM3	1	50.6664	70.3767	85.7583	94.7697	104.075	107.417	109.577	113.683	112.719	119.625	126.012	127.134	127.672	132.976	134.161	138.063	135.824	135.84	140.717	144.629	146.016	146.878	148.042	151.296	148.987	152.888	156.8	157.469	160.321	159.31	155.917	160.018	163.583	162.915	166.427	167.342	166.235	168.647	169.406	172.223	172.881	171.007	178.052	173.672	175.832	178.153	178.512	179.556
12 8mM2	1	59.1523	85.7039	107.441	113.916	130.249	132.616	139.798	142.663	147.636	152.824	156.343	167.005	158.244	160.485	167.785	166.596	172.015	172.971	178.452	181.936	185.993	181.148	186.689	189.765	190.521	194.411	194.155	197.457	194.957	197.471	205.121	201.352	206.821	208.269	210.202	216.707	208.559	207.229	210.296	216.624	220.995	218.501	221.384	219.322	222.036	222.513	227.704	222.826
12 8mM1	1	57.4262	78.5829	91.2996	97.1195	103.462	111.347	113.846	120.73	120.502	125.572	130.192	133.74	135.614	139.889	139.474	140.114	141.87	147.401	148.972	151.343	151.934	156.61	153.256	158.019	159.451	162.1	160.271	165.179	166.447	169.207	170.87	170.089	174.005	174.773	173.209	175.919	180.142	177.309	182.015	182.543	180.726	180.528	185.796	184.434	183.61	189.154	185.576	192.352
12 9m1	1	48.751	73.3105	80.7905	92.6607	99.3615	103.393	104.384	110.875	114.802	111.898	117.867	118.78	120.222	123.487	125.251	127.944	128.742	132.613	133.719	132.644	138.214	136.394	137.682	138.94	141.572	141.084	141.576	146.132	147.82	148.005	149.468	150.272	147.657	150.587	153.539	152.085	155.116	157.159	158.47	161.132	158.013	158.214	162.023	163.678	165.375	164.427	166.423	170.226
12 9m2	1	64.6371	88.7082	107.036	122.172	129.597	133.168	139.469	141.361	140.485	147.644	150.954	152.689	157.809	158.072	159.362	164.285	165.98	165.372	165.826	176.017	172.349	171.713	175.214	173.545	180.754	183.317	180.116	182.368	183.936	185.227	189.49	190.802	189.139	192.133	192.019	193.984	196.1	195.294	196.884	197.049	199.369	205.157	200.077	204.361	202.058	204.738	204.151	205.368
12 9m3	1	49.2313	77.517	99.2768	110.843	118.52	123.213	126.482	134.999	138.815	138.794	144.676	147.23	148.95	151.061	149.657	154.235	159.923	161.834	161.607	165.188	165.238	169.536	167.17	168.036	172.232	173.533	173.353	176.243	176.128	180.683	179.826	187.508	184.622	183.738	185.172	189.298	192.622	191.773	195.26	190.102	195.071	196.49	194.255	195.501	200.135	201.309	201.109	202.639
01 10mS1	1	161.954	174.207	194.319	203.689	218.82	225.956	232.008	237.643	246.524	251.75	254.546	258.206	263.976	270.178	271.628	275.359	278.638	284.857	286.261	286.234	290.65	294.084	290.693	293.478	303.325	300.032	302.071	302.252	305.371	309.361	312.299	306.208	316.747	313.478	319.469	320.412	320.06	321.295	324.044	327.023	323.444	331.586	330.479	330.305	332.437	331.719	332.036	334.654
01 10mS2	1	77.5476	99.0384	106.481	111.097	122.315	124.724	130.916	135.903	137.681	139.288	145.826	147.547	153.032	158.961	155.473	159.887	163.805	166.592	167.474	168.986	173.819	175.064	173.447	178.158	182.235	179.043	184.82	182.26	187.953	189.221	188.372	195.194	194.676	196.682	200.887	198.58	202.903	199.185	200.369	205.397	203.275	205.154	208.262	211.719	212.376	208.555	217.657	215.619
01 10mS3	1	58.3465	69.2136	73.205	79.8134	81.9033	87.4449	87.0981	93.1795	95.1151	98.8272	99.2315	99.4024	105.684	105.198	105.909	109.367	113.398	111.164	112.31	113.399	112.595	116.826	115.892	118.954	121.019	120.477	120.554	120.439	120.84	123.212	121.863	123.653	123.181	123.103	125.132	124.168	122.061	123.924	122.76	123.882	126.518	124.523	125.072	126.696	126.013	126.751	127.059	125.481
01 10mM1	1	146.606	164.23	184.358	196.676	198.836	206.707	212.428	216.542	222.68	226.909	229.744	235.555	237.772	242.759	242.275	246.856	252.154	252.716	257.785	257.419	261.219	264.775	263.443	266.058	274.15	271.773	276.049	280.027	277.47	280.711	281.367	288.57	285.045	288.174	292.999	292.01	294.602	295.605	299.366	301.045	297.623	302.529	304.896	305.175	303.494	306.634	310.202	309.399
01 10mM3	1	99.2896	124.009	134.542	142.514	151.135	157.08	161.66	167.843	170.938	172.732	176.653	180.644	180.029	188.373	186.232	189.744	191.526	194.87	196.314	198.066	200.818	200.595	206.729	204.84	204.258	210.758	209.029	210.374	215.176	215.398	213.323	214.352	215.167	218.911	216.175	217.112	217.886	221.646	222.427	221.729	222.729	225.908	223.635	224.667	225.39	226.766	228.329	226.122
01 10mM2	1	154.825	199.243	219.372	234.371	244.395	261.416	266.912	276.233	285.29	285.97	291.926	294.617	298.588	304.301	306.464	309.306	313.604	316.803	319.762	324.44	326.367	329.19	330.225	334.878	333.742	335.78	341.861	344.702	345.105	344.795	348.356	353.809	352.909	355.56	359.08	357.466	357.216	364.098	362.258	363.316	367.662	365.137	367.031	371.638	370.926	374.317	374.132	375.305
01 10mL1	1	102.369	124.533	133.325	142.343	149.146	150.835	157.63	162.789	163.497	165.991	171.194	174.888	176.697	180.325	187.094	188.781	192.342	191.75	193.528	195.081	201.914	203.611	203.375	207.287	207.128	210.769	217.315	215.331	217.032	218.336	223.869	220.763	220.574	225.249	225.789	227.581	228.669	230.512	228.082	234.474	233.243	241.096	237.93	235.308	242.587	240.579	239.203	241.309
01 10mL2	1	65.7265	83.4613	87.4924	93.0094	101.824	109.629	114.382	118.984	124.043	121.527	127.329	133.323	132.206	132.936	134.507	140.135	137.324	138.081	140.71	141.615	142.42	145.18	144.926	147.158	148.688	148.998	153.416	151.066	153.663	152.865	155.649	157.576	158.313	156.449	160.101	162.128	162.965	161	164.697	167.012	166.966	168.007	168.778	167.501	170.133	171.679	170.566	168.797
01 10mL3	1	109.214	137.156	146.796	154.353	166.404	171.663	175.136	183.544	182.829	191.823	194.484	196.803	201.604	204.664	208.454	212.018	215.782	219.458	218.784	221.889	223.377	224.786	226.695	231.173	232.108	231.584	235.846	233.451	233.757	235.468	237.378	238.271	239.542	240.03	239.809	244.149	243.719	243.401	243.786	245.749	245.946	244.648	248.131	248.01	246.506	247.681	249.626	250.685
02 11mS1	1	89.2113	102.477	114.224	123.439	129.819	135.453	138.262	143.65	147.422	149.086	152.638	155.496	157.944	161.527	164.792	167.372	168.567	168.645	175.274	175.892	179.971	178.566	181.354	182.889	184.239	186.265	190.289	190.8	194.521	194.354	196.812	197.295	197.75	200.188	198.946	201.097	198.43	201.041	203.847	204.64	207.295	208.348	206.021	210.035	209.193	204.708	206.748	209.828
02 11mS2	1	70.4065	90.4203	98.7113	106.675	109.023	118.849	119.138	124.459	126.668	126.224	131.51	130.684	133.563	133.314	137.546	140.836	140.567	144.123	142.371	143.224	146.35	145.912	143.572	150.05	150.019	151.413	149.343	152.261	156.864	152.318	154.789	157.267	159.865	160.445	157.234	157.582	160.542	158.184	158.627	163.031	160.992	161.893	164.394	164.797	162.014	163.176	163.634	163.191
02 11mS3	1	55.4905	66.7872	73.1105	79.6022	83.0452	85.6489	92.5974	93.832	99.3404	97.349	104.606	106.747	106.805	109.393	109.545	111.909	117.267	119.573	118.31	121.429	121.946	123.524	124.555	124.233	126.643	126.807	128.207	127.934	128.429	135.538	131.111	130.753	132.629	136.084	134.033	134.883	134.51	136.523	135.073	135.507	135.131	138.435	137.286	137.871	138.475	136.992	138.418	138.686
02 11mM1	1	85.7412	105.072	110.49	118.6	125.48	127.848	134.004	135.473	142.019	146.442	147.782	149.985	155.931	156.314	157.94	165.978	166.678	168.683	169.31	168.503	172.878	173.446	178.149	178.597	180.027	180.263	184.535	184.527	186.826	187.113	183.982	188.467	193.078	192.327	196.436	194.12	196.711	198.519	198.752	199.232	202.554	201.703	201.777	204.673	202.562	204.45	205.769	203.92
02 11mM2	1	118.65	143.206	149.092	166.68	169.785	178.741	183.038	187.627	191.188	196.631	198.682	203.038	206.552	204.746	210.105	211.686	214.501	215.77	217.147	219.73	221.165	223.555	225.465	229.721	228.966	230.33	233.416	233.678	235.414	238.838	236.383	241.937	240.728	242.508	243.485	250.895	249.724	248.228	248.276	249.626	251.644	253.235	255.824	253.945	259.873	259.244	261.324	258.453
02 11mM3	1	72.8813	85.2965	91.4548	99.3062	108.652	109.896	115.155	117.16	119.693	124.161	125.831	129.74	132.793	132.686	135.053	137.383	139.963	139.402	144.065	148.243	144.131	146.489	149.841	147.958	152.731	155.038	154.207	153.706	153.198	156.66	158.707	160.236	159.574	157.9	159.421	161.664	164.534	167.403	162.47	166.182	164.919	166.472	164.903	166.607	164.846	168.5	167.654	168.454
02 11mL1	1	104.54	119.682	134.166	140.309	147.136	155.954	158.47	164.664	171.368	172.752	174.632	182.187	186.394	188.268	193.153	197.15	199.482	203.892	205.449	208.471	210.199	216.714	217.053	220.517	219.52	222.594	225.787	223.818	227.578	230.103	231.447	229.159	233.273	237.664	237.156	237.631	240.143	243.916	243.434	247.166	245.767	243.685	244.702	250.544	249.739	250.013	247.445	249.273
02 11mL2	1	102.693	123.374	139.891	149.745	151.583	157.558	162.591	168.988	174.853	181.604	182.367	185.393	189.694	193.288	200.599	202.974	207.047	209.123	213.424	219.733	218.774	227.676	229.696	234.972	231.904	237.03	240.54	244.331	243.191	242.409	245.975	247.222	250.406	256.296	253.169	256.832	259.248	264.716	261.711	262.993	259.928	264.198	268.358	267.327	267.719	267.926	270.711	273.219
02 11mL3	1	93.7088	121.922	125.679	134.724	139.684	146.17	153.991	157.563	160.807	162.323	165.764	169.363	172.212	174.329	173.521	175.579	179.759	179.634	182.332	183.5	188.541	187.814	190.196	190.701	192.607	195.222	192.609	198.477	197.651	200.169	198.825	201.175	199.31	203.399	207.581	205.506	203.7	207.413	209.365	208.047	207.656	211.783	210.584	212.535	213.72	214.275	218.001	216.535
03 12mS1	1	109.535	142.438	172.271	194.336	214.586	220.36	232.471	251.809	249.041	260.777	269.121	272.914	280.536	288.349	299.734	296.067	302.716	302.149	311.389	311.79	316.669	317.76	317.776	321.134	326.91	331.802	332.223	333.028	334.278	340.158	339.856	347.867	344.888	349.825	347.208	349.378	347.224	355.722	354.602	361.155	359.885	358.517	361.782	361.312	363.62	362.13	368.004	369.463
03 12mS2	1	72.4851	82.799	100.811	105.92	115.49	127.688	133.289	139.241	145.915	144.838	152.044	156.056	159.579	164.186	164.721	170.781	168.86	171.385	180.703	181.826	182.402	184.693	185.023	186.243	189.642	190.707	193.734	195.829	199.371	197.311	202.667	199.388	200.54	207.657	203.323	204.632	208.066	209.673	212.818	214.236	213.934	214.48	216.315	218.484	218.095	217.496	218.839	219.165
03 12mS3	1	98.8807	136	162.73	179.161	188.754	196.625	204.655	210.695	218.781	225.81	228.183	235.565	237.421	238.42	246.149	247.224	253.122	258.35	265.325	264.221	264.63	268.701	270.864	270.944	274.748	285.087	282.774	285.337	287.481	289.293	292.752	289.284	298.239	297.407	303.71	301.817	302.451	305.628	308.426	309.406	313.921	315.962	317.313	311.279	318.993	313.982	317.729	325.088
03 12mM1	1	26.3952	36.6171	40.6359	41.1189	44.7986	47.0154	49.5552	53.6332	53.3684	57.2882	59.9712	61.7821	65.5913	66.1738	67.4128	67.1713	71.8685	76.2855	74.0694	76.5201	81.7404	80.4503	81.6519	81.0625	83.889	85.4284	84.253	85.9036	89.8317	91.5638	91.2811	94.4701	92.868	93.1924	95.6437	99.4706	99.0492	101.221	100.958	99.4059	98.1166	99.8066	101.265	100.083	102.656	101.586	106.896	104.589
03 12mM2	1	24.7363	37.1925	42.3261	43.0302	45.1344	46.3193	50.7998	52.1987	53.9512	53.7447	57.4273	55.3827	60.7106	59.6507	64.8601	62.6226	65.9783	64.5247	69.1109	66.8176	66.6582	70.7312	71.9339	67.5808	72.2233	77.4364	74.6377	73.6776	76.5706	76.2731	78.0599	76.4655	80.2022	79.8203	80.7483	80.157	83.5518	81.8746	83.6943	83.9337	83.1421	83.6418	85.5626	85.1026	90.1944	91.3512	87.2625	90.7398
03 12mM3	1	26.8545	33.1051	35.0285	40.4311	42.9267	44.1012	46.7636	47.6628	49.8219	52.753	55.7401	55.0668	59.1649	60.6989	66.3181	64.8864	68.2828	69.1573	71.3515	74.4488	77.7655	75.7128	78.786	77.1761	75.6567	81.8522	92.2414	81.9867	89.1077	91.2427	90.5532	89.6677	90.2002	94.5006	93.9951	93.2508	95.7282	99.128	101.473	96.746	96.2087	100.842	100.119	106.076	104.186	106.251	104.275	104.935
4-2 5m1	1	137.096	192.683	235.068	258.241	282.363	304.876	325.899	339.609	346.705	367.548	386.428	382.999	403.143	418.052	427.037	430.08	438.389	446.131	454.988	462.85	472.879	473.77	479.568	485.285	503.028	497.75	496.016	499.439	508.824	509.235	514.181	524.628	520.585	521.699	530.28	538.103	533.785	541.256	547.589	541.908	549.184	551.986	549.433	554.787	555.787	554.317	562.927	566.158
4-2 5m2	1	135.011	169.276	204.227	225.35	251.655	262.122	278.874	283.971	299.175	312.922	323.802	327.214	341.298	344.424	356.485	351.425	359.29	368.333	376.397	371.498	379.492	382.914	382.372	393.223	401.79	399.806	406.061	407.068	404.646	409.108	406.511	411.376	416.529	419.897	423.834	421.278	425.508	423.604	431.26	426.306	433.142	438.112	438.066	434.146	441.184	439.616	443.66	441.834
4-2 5m3	1	94.9792	125.419	137.278	160.079	166.265	172.907	183.272	192.567	197.478	206.983	208.718	223.891	221.577	229.926	227.876	232.257	237.334	242.494	246.479	247.194	253.215	256.293	254.16	257.675	259.531	258.781	263.52	269.946	267.25	265.803	273.127	268.325	275.847	271.949	279.048	275.994	278.934	280.499	279.499	280.425	284.797	284.785	285.666	282.42	285.302	283.504	287.737	285.98
4-2 6m1	1	135.034	164.184	182.958	197.148	207.757	217.087	225.835	232.376	238.378	247.131	252.326	252.721	257.477	262.694	267.336	272.116	275.336	278.451	279.384	289.434	282.84	293.355	294.147	297.665	297.034	298.612	302.18	305.539	307.994	313.664	316.11	315.728	320.123	321.563	317.933	324.572	322.987	327.958	326.287	329.769	327.427	331.855	331.546	330.686	333.421	335.022	335.578	333.963
4-2 6m2	1	90.7685	105.258	115.257	130.333	132.865	138.063	148.562	155.155	159.743	164.368	170.74	172.914	176.615	181.323	185.088	189.441	191.551	196.349	198.057	202.971	203.252	212.072	215.091	217.151	214.425	215.976	222.7	217.968	225.658	224.246	226.133	233.111	235.946	233.979	234.028	239.135	241.647	242.036	246.851	245.47	247.695	250.45	249.327	247.463	252.133	255.343	250.895	253.078
4-2 6m3	1	109.667	147.156	165.961	173.136	186.219	197.479	204.514	205.291	210.168	218.141	222.948	228.953	232.471	233.299	236.122	243.624	248.644	247.241	252.838	254.478	259.059	262.242	260.951	263.273	268.228	265.817	269.999	276.742	278.158	281.16	281.556	283.797	285.985	287.265	291.25	292.058	297.796	299.424	302.666	301.815	307.245	310.876	307.641	307.831	314.303	310.666	316.498	321.38
4-2 1y1m1	1	132.244	184.942	205.881	219.408	227.908	249.881	256.917	263.545	268.362	277.969	289.787	292.684	300.47	301.524	311.578	318.335	316.001	322.861	327.7	335.179	330.656	341.175	341.218	349.376	351.764	359.724	357.62	362.173	366.159	365.126	374.497	372.367	378.61	383.419	390.224	388.042	391.93	393.912	401.029	399.544	403.121	405.166	410.164	408.12	413.216	414.588	417.583	419.348
4-2 1y1m2	1	128.329	162.372	184.516	202.585	219.111	222.261	237.655	241.669	246.812	253.204	263.96	264.899	268.256	271.446	281.774	280.559	286.685	292.506	296.135	296.369	302.768	304.927	308.054	310.65	315.74	316.547	322.711	323.129	330.153	332.609	331.977	330.918	337.899	342.044	342.652	343.923	344.39	350.973	350.079	347.244	354.041	359.306	355.213	361.323	363.971	362.713	365.209	372.31
4-2 1y1m3	1	136.695	175.951	200.289	214.806	237.623	245.308	257.284	269.35	277.162	279.729	285.832	293.856	295.058	300.739	306.442	316.207	314.477	324.537	325.758	328.696	331.512	333.649	333.339	341.072	342.889	349.318	352.701	353.602	355.942	360.913	363.089	359.855	365.433	369.224	369.179	371.085	382.077	376.867	383.567	384.481	388.446	392.499	393.881	391.58	395.825	394.905	402.674	400.144
5-2 6m1	1	81.451	97.7519	109.299	121.524	124.073	129.705	133.664	139.717	141.242	147.937	151.869	152.159	154.151	155.699	159.756	164.661	163.192	167.503	167.975	169.85	174.511	171.479	175.44	179	179.374	181.834	183.148	187.562	190.075	186.855	189.947	194.934	197	194.422	196.196	198.227	200.467	204.64	204.736	205.986	207.247	209.909	209.343	214.571	214.862	214.243	216.115	217.879
5-2 6m2	1	68.1644	90.4293	91.9097	99.6437	103.015	106.293	109.208	115.591	117.416	117.673	121.872	126.468	125.866	127	129.323	134.251	136.126	138.25	137.271	138.43	140.175	140.398	143.585	146.52	147.09	149.201	149.474	151.92	150.148	152.166	153.499	152.78	155.681	156.922	158.245	156.569	160.99	163.213	162.526	162.211	165.172	161.61	168.277	167.532	163.196	170.81	168.907	170.188
5-2 6m3	1	79.1429	89.765	98.075	106.565	110.323	118.331	121.817	124.215	125.678	132.089	135.78	139.117	141.787	145.906	147.587	150.018	151.423	155.199	158.805	158.849	160.81	161.461	166.52	164.451	170.388	170.776	171.489	173.834	171.724	178.264	179.039	180.263	178.567	180.789	185.049	183.942	181.951	187	190.318	188.751	191.702	188.969	195.592	192.953	190.96	197.441	193.325	194.32
5-2 7m2	1	58.2128	65.1141	77.9492	81.0692	89.0987	92.1714	90.3565	96.8589	100.654	103.621	105.785	104.894	105.547	111.211	112.148	112.552	111.48	117.063	116.93	116.382	118.596	119.932	120.185	123.215	123.545	125.83	125.242	124.594	129.11	128.667	127.325	131.568	129.353	129.47	130.822	129.115	130.5	133.848	133.907	136.044	134.862	134.852	136.221	135.797	137.65	136.973	137.97	137.55
5-2 7m3	1	59.0398	77.3403	87.1533	96.4391	101.882	102.874	108.656	115.109	116.994	117.553	123.594	125.309	123.912	129.08	131.349	130.97	133.302	136.449	140.844	136.626	141.265	143.239	143.581	146.053	145.612	150.584	148.78	152.52	156.728	152.498	153.273	153.41	158.089	158.797	157.589	158.814	159.145	161.861	161.905	162.842	162.309	162.524	165.345	165.864	167.138	167.54	170.979	166.536
5-2 1y2m1	1	70.7094	94.5386	107.899	122.017	133.201	135.009	145.025	151.568	150.051	157.537	159.492	166.908	167.913	168.771	172.711	176.909	177.241	183.717	185.149	186.024	187.967	192.502	193.603	195.839	193.912	198.251	199.611	203.179	209.333	207.056	208.892	208.723	210.535	215.408	216.561	215.013	221.039	220.312	219.346	222.777	223.067	223.423	227.53	229.809	231.788	229.579	231.447	233.127
5-2 1y2m2	1	95.845	123.419	142.866	151.846	164.195	175.253	175.363	181.089	191.794	195.897	199.522	200.996	206.513	209.525	213.192	216.592	218.04	225.291	225.024	222.14	228.096	231.027	234.542	237.394	234.075	238.095	243.226	243.761	250.099	248.917	246.712	251.565	254.615	256.221	253.546	257.32	256.809	263.353	261.992	265.987	264.243	266.22	265.27	268.53	272.499	269.889	272.586	275.811
5-2 1y2m3	1	72.8309	98.8559	114.569	123.554	136.565	143.552	152.27	157.427	165.529	165.097	173.302	180.321	178.282	179.995	182.66	188.458	193.168	193.224	194.206	198.651	197.613	200.56	202.98	206.464	209.035	207.734	212.794	214.814	214.649	219.987	214.02	219.132	218.577	219.637	225.141	224.431	227.067	227.152	228.992	231.323	233.242	234.497	234.743	234.405	238.614	240.268	240.472	239.15
6-2 7m1	1	179.367	230.875	264.984	293.631	306.626	340.118	349.804	368.171	382.619	396.374	415.055	417.879	427.215	441.726	455.041	457.932	465.089	476.184	477.623	491.503	496.383	490.922	495.81	509.826	504.037	510.147	518.766	523.116	526.761	528.096	536.623	532.659	544.038	539.146	545.594	546.229	553.319	556.476	554.69	562.164	557.289	558.615	566.061	568.849	569.43	578.33	572.307	577.695
6-2 7m2	1	117.249	160.846	197.415	214.761	241.068	261.04	287.637	296.917	301.761	319	329.427	335.479	347.826	355.566	359.757	367.198	369.39	384.705	391.135	391.949	397.973	397.925	411.744	408.914	407.599	417.409	419.342	426.77	421.581	440.574	443.403	433.878	441.545	437.952	440.838	448.4	450.973	456.693	460.645	458.025	465.281	464.716	459.52	470.807	471.255	463.536	473.114	476.467
6-2 7m3	1	121.495	177.171	231.07	233.131	260.066	293.828	305.612	311.43	326.571	329.636	347.071	348.259	355.763	374.371	378.491	382.342	395.9	394.609	399.827	403.042	407.89	420.138	416.926	431.284	434.112	433.963	440.358	444.222	441.79	446.675	450.821	456.712	456.368	457.502	463.882	465.226	466.966	470.512	477.122	481.835	477.346	486.367	487.74	485.929	491.081	491.278	496.801	494.962
6-2 8mb1	1	90.4061	120.468	131.596	140.627	149.004	151.646	160.337	165.509	168.922	174.668	175.747	181.366	184.563	190.724	192.671	195.385	201.175	196.483	205.091	211.281	209.181	215.752	213.455	220.022	219.324	222.458	219.025	224.342	231.304	228.785	233.578	237.033	238.264	239.05	239.875	239.759	245.318	245.487	246.019	244.747	248.328	253.345	254.443	254.336	255.155	257.146	257.837	260.669
6-2 8mb2	1	160.364	189.9	212.342	227.412	239.565	248.981	255.152	265.598	265.784	268.115	278.442	280.834	288.696	296.875	298.429	299.379	306.758	312.135	312.125	314.183	321.953	324.574	325.817	327.654	327.027	334.269	335.952	337.465	344.625	344.587	343.9	348.328	350.46	351.004	355.197	354.633	355.895	358.9	362.541	359.751	365.214	365.629	367.272	368.192	368.847	369.346	371.277	371.689
6-2 8mb3	1	138.478	155.586	174.179	193.357	206.088	209.996	217.407	222.064	232.469	231.927	236.58	242.721	248.273	251.13	253.587	257.792	261.133	261.611	268.311	272.892	274.531	278.444	282.739	284.086	284.344	287.15	289.472	291.008	291.369	296.3	300.414	300.872	299.368	304.704	302.891	309.344	305.342	307.741	309.642	308.081	309.759	307.352	314.145	316.239	319.119	322.185	319.037	321.667
6-2 8mc1	1	88.7291	96.8625	105.867	112.123	119.682	124.391	129.565	132.215	140.06	143.579	149.742	149.301	153.379	157.155	159.559	165.632	162.422	166.189	167.383	170.073	167.443	170.929	172.349	175.675	173.809	176.043	177.179	178.273	178.345	180.693	176.767	179.88	182.162	178.04	180.795	181.97	182.631	182.797	183.251	183.814	184.011	184.752	184.897	186.048	185.826	186.399	185.09	185.2
6-2 8mc2	1	104.214	117.382	138.226	142.075	149.207	148.269	157.296	162.159	168.425	166.661	170.046	176.05	177.228	176.925	181.332	184.93	188.308	189.802	192.713	195.891	196.268	199.909	200.883	205.52	207.049	211.158	213.659	216.067	218.599	219.823	221.278	222.92	221.916	224.825	227.878	232.464	233.587	231.343	239.071	234.871	247.992	238.647	239.589	246.164	246.874	249.209	247.743	249.136
6-2 8mc3	1	75.2915	109.468	122.425	132.518	129.62	139.08	145.603	147.099	152.492	153.799	158.125	162.046	164.636	167.565	169.746	173.632	177.335	180.154	185.621	180.849	183.416	188.476	190.533	194.702	196.056	197.159	201.547	204.73	203.998	206.53	207.22	212.11	209.886	212.223	213.768	212.575	216.036	219.633	219.097	221.928	226.887	225.577	229.662	226.627	227.153	231.925	231.781	234.686
8-2 4m1	1	83.3396	104.369	118.751	134.279	141.112	145.153	156.377	161.045	161.449	168.684	171.975	175.693	179.721	181.262	181.637	183.388	189.055	189.235	190.181	196.67	199.456	200.507	199.837	202.103	204.589	208.802	207.319	210.109	211.214	211.364	217.338	215.071	216.203	219.261	219.53	219.423	219.925	225.52	226.375	227.927	228.805	231.03	229.007	231.215	233.006	238.522	235.058	236.573
8-2 4m2	1	94.0132	128.387	158.259	178.949	192.083	202.575	219.549	230.677	232.188	241.189	250.1	247.746	256.534	264.427	264.537	270.389	272.731	275.365	275.51	285.954	284.947	293.796	293.568	290.998	297.994	299.798	301.836	305.404	305.821	310.248	309.537	308.986	315.358	317.468	317.016	318.305	325.182	320.28	324.607	329.061	331.337	329.304	334.447	335.37	334.635	337.039	339.763	341.907
8-2 4m3	1	91.726	117.599	135.156	145.37	155.186	161.316	166.538	167.951	174.822	177.819	183.706	183.939	192.111	192.081	195.631	197.96	201.956	200.624	202.987	203.997	210.899	208.962	211.635	217.876	216.606	216.624	222.384	223	227.407	226.902	227.364	228.018	232.269	236.468	232.107	235.691	238.075	239.045	238.656	242.008	242.138	243.587	244.192	249.842	247.858	250.616	249.977	255.747
8-2 6m1	1	77.3437	96.5202	104.921	111.694	115.595	121.147	125.548	129.242	132.582	138.933	141.177	143.203	146.353	151.592	155.188	160.866	161.002	166.378	165.959	168.801	173.86	174.9	178.892	184.123	186.796	187.619	194.836	196.497	209.477	197.395	196.842	201.95	204.71	204.29	210.185	211.807	214.121	216.739	218.415	223.707	223.107	220.395	224.883	223.391	229.917	228.454	228.45	229.432
8-2 6m2	1	49.26	63.115	71.7511	79.611	79.3014	83.8936	87.0403	88.1371	92.6952	93.1102	92.7248	99.3386	97.4313	102.194	102.628	103.432	104.855	106.964	110.126	111.646	115.167	114.134	113.73	117.849	118.393	118.604	120.527	121.063	125.322	127.187	125.657	128.509	131.671	130.85	130.497	134.301	134.268	134.965	135.062	140.576	137.73	137.67	142.834	145.068	144.099	144.589	145.4	151.115
8-2 6m3	1	58.352	72.359	76.9183	86.9599	90.8681	95.3579	96.1561	101.53	109.491	109.336	115.49	118.144	124.436	124.566	128.68	131.436	137.735	135.987	136.637	139.017	146.804	150.749	152.046	156.393	160.644	162.788	161.518	161.187	166.26	174.073	167.819	169.158	172.628	174.669	174.342	180.049	180.738	181.653	182.749	182.173	180.695	185.018	188.198	185.839	187.451	186.863	187.534	193.933
8-2 9m1	1	78.5768	106.285	120.439	129.728	136.11	145.062	145.884	151.56	159.945	160.021	161.506	170.537	175.719	174.07	178.54	183.059	185.195	189.821	187.936	194.123	194.74	191.875	204.103	203.17	204.832	208.857	210.204	211.33	209.13	212.428	214.711	216.977	222.047	222.454	220.512	227.216	224.33	230.909	231.244	230.66	235.306	238.762	235.08	237.032	235.207	240.57	240.3	244.735
8-2 9m2	1	77.1061	96.7823	106.688	117.243	121.023	129.084	131.396	138.151	137.435	143.96	147.735	151.051	152.285	152.819	156.537	162.064	162.817	164.239	163.091	169.011	170.411	172.406	175.126	175.304	175.978	178.21	179.025	181.173	180.81	184.061	183.238	184.79	187.707	188.74	188.892	193.002	192.492	191.561	190.228	195.949	193.845	198.447	196.623	198.375	198.4	199.565	201.834	203.676
8-2 9m3	1	105.075	131.355	145.545	156.79	166.494	182.099	182.953	187.199	186.254	190.488	199.61	207.311	212.12	214.037	218.642	219.16	221.742	227.303	234.913	236.483	239.226	239.073	241.566	244.312	251.343	247.174	255.716	257.435	258.14	265.689	262.403	264.585	266.44	270.002	274.861	271.882	277.368	276.814	281.384	282.655	282.596	281.978	284.365	289.877	287.402	292.23	290.741	289.192
11-2 a1	1	129.565	183.806	208.645	233.936	252.34	268.5	288.748	295.515	306.474	309.51	315.265	329.715	332.835	340.75	343.96	351.541	352.974	360.979	367.733	374.199	382.9	377.858	384.402	382.702	391.934	396.166	394.51	403.552	400.506	409.58	408.581	414.262	417.064	421.663	420.783	429.27	424.759	432.439	441.507	437.91	443.897	446.127	449.791	457.603	448.948	453.097	461.061	462.61
11-2 a2	1	138.075	194.229	213.65	237.556	262.02	262.641	275.795	286.566	292.119	298.798	303.847	302.766	312.425	320.289	320.976	327.235	327.235	332.529	339.782	341.354	344.003	345.895	351.548	351.542	358.185	356.975	358.656	367.679	371.146	376.507	374.411	379.746	380.222	380.693	384.563	386.297	389.811	396.771	393.126	400.092	400.393	400.221	402.472	405.157	410.575	408.081	413.495	412.627
11-2 a3	1	142.312	188.291	209.821	236.087	246.41	250.056	263.805	268.015	272.687	279.003	284.473	291.158	296.828	303.872	304.021	304.146	314.373	315.351	319.036	319.228	321.564	327.541	324.105	328.831	330.572	337.151	336.325	337.005	341.167	342.097	344.653	346.343	348.154	349.81	351.169	354.345	356.542	353.643	360.266	359.021	357.771	360.094	360.373	361.487	362.836	364.767	365.5	367.555
11-2 m1	1	150.813	214.288	242.722	266.465	280.836	291.669	300.508	305.521	320.168	325.966	327.676	336.834	344.902	347.41	352.884	355.29	364.729	366.82	373.591	373.102	378.253	378.688	380.133	384.077	391.695	391.374	394.338	396.693	400.648	404.183	402.294	413.061	411.823	412.961	419.515	419.038	422.261	424.865	426.329	424.492	429.952	429.312	430.315	435.924	436.586	443.106	445.773	441.956
11-2 m2	1	95.3517	133.709	165.443	174.645	181.485	192.513	200.95	206.889	211.409	207.875	218.887	222.199	226.823	228.742	231.451	236.087	236.918	240.647	242.68	248.011	249.717	246.493	253.347	254.205	259.871	259.115	263.287	263.697	270.303	263.935	270.031	270.817	273.507	278.517	277.875	277.725	280.1	282.38	284.783	284.011	292.482	293.387	293.065	293.416	293.272	296.338	294.891	300.121
11-2 m3	1	145.807	187.266	203.075	220.932	241.986	250.74	255.056	269.961	270.697	279.065	281.844	284.337	292.961	293.449	303.57	301.832	309.953	315.987	316.355	322.328	323.7	329.644	332.865	332.385	342.709	339.716	344.551	342.989	347.151	356.683	352.654	354.625	361.645	359.368	367.068	368.128	368.107	373.696	376.696	379.347	376.682	380.47	381.838	381.914	388.728	387.581	393.415	390.161
11-2 u1	1	144.301	189.037	224.073	262.232	282.066	312.591	326.007	359.053	362.691	369.01	388.083	405.864	408.144	417.23	430.32	432.065	443.76	442.703	457.463	460.775	469.183	483.848	471.491	484.085	481.042	493.695	495.895	497.264	502.607	501.503	511.613	516.644	517.32	517.721	528.022	529.135	530.099	529.099	539.938	540.079	548.071	544.988	546	549.719	554.804	560.224	558.482	559.888
11-2 u2	1	178.416	241.617	280.634	318.714	339.628	363.603	385.703	407.475	425.575	449.034	456.81	464.776	476.217	485.746	495.275	508.978	518.074	514.155	523.546	528.34	544.209	538.761	551.007	551.225	563.646	564.693	570.763	570.053	575.553	579.601	587.135	585.448	599.58	599.423	600.747	608.978	601.843	605.882	614.622	616.45	621.322	622.578	624.172	626.925	632.176	632.732	634.025	638.212
11-2 u3	1	135.285	182.332	213.917	245.178	255.946	274.352	294.931	307.186	319.13	331.937	339.913	347.612	351.914	362.325	368.831	373.779	383.137	388.29	386.844	396.207	401.203	408.011	405.19	414.619	415.135	417.039	420.101	429.058	429.452	428.334	435.501	435.976	442.803	441.842	448.285	450.802	452.573	455.891	451.43	458.979	469.128	469.122	466.451	469.538	475.246	476.69	481.507	477.632
4 1zi	1	121.922	199.091	267.223	345.783	378.039	425.32	469.187	483.525	501.446	544.391	560.196	615.458	638.723	662.819	660.763	684.906	722.465	718.724	751.731	747.622	768.94	777.352	822.493	830.283	813.234	837.997	862.062	870.696	897.798	904.699	924.694	932.597	934.691	958.897	966.216	991.247	986.116	994.122	1017.02	997.624	1028.61	1030.48	1056.03	1056.5	1058.05	1088.91	1075.91	1098.77
4 2zi	1	69.8972	97.3788	121.791	143.888	164.647	183.937	204.31	232.158	243.809	248.482	275.4	286.859	296.078	293.028	320.995	314.743	329.926	344.577	355.791	367.333	362.028	384.129	398.528	397.238	406.737	405.986	413.874	433.034	423.304	437.607	434.765	439.388	453.271	452.384	470.372	462.027	480.139	479.404	474.552	494.642	497.241	488.844	505.91	512.876	509.723	517.687	518.105	518.377
4 3zi	1	76.5434	106.296	124.454	153.085	171.665	193.472	213.979	224.25	226.463	259.778	268.063	286.189	301.871	305.242	314.192	317.008	335.519	350.945	348.875	372.715	379.793	374.67	381.003	403.489	417.977	426.546	419.074	432.915	441.227	455.182	451.511	459.575	468.157	465.957	481.351	485.078	494.188	488.277	507.795	489.995	508.337	526.436	516.701	524.323	536.578	526.656	551.175	543.534
6 1zi	1	92.3926	128.668	148.211	170.481	193.499	202.966	224.193	230.508	246.394	260.493	266.64	280.275	285.405	295.166	301.684	316.936	318.85	318.2	341.666	338.121	345.01	357.282	357.381	363.273	368.734	375.235	374.177	378.65	390.058	391.986	387.817	399.066	400.192	404.349	411.82	417.75	413.323	424.136	417.993	429.984	431.386	438.918	439.857	441.78	447.751	455.058	454.889	456.334
6 2zi	1	82.7544	111.318	130.244	153.061	173.061	179.431	195.576	212.358	215.89	229.065	243.327	250.047	248.978	257.872	275.448	279.585	297.64	299.726	289.113	306.99	302.798	308.711	312.857	317.902	323.71	329.258	332.154	337.135	335.716	343.811	344.376	355.094	360.458	356.09	368.171	360.983	369.436	365.294	377.585	376.357	385.749	381.753	382.824	387.934	389.11	397.695	398.121	397.437
6 3zi	1	62.6459	92.4618	108.426	133.384	139.534	148.81	168.46	179.807	186.155	198.217	204.228	210.232	224.737	229.832	233.399	242.554	239.01	250.034	254.715	259.077	265.869	266.588	277.16	281.54	288.561	276.921	293.542	295.28	292.459	302.507	295.634	300.607	308.087	309.421	312.473	325.566	326.364	324.416	324.115	337.774	329.002	337.124	331.61	350.878	346.384	345.058	342.37	350.655
8 1zi	1	95.8307	150.615	196.424	241.947	263.07	290.953	307.635	324.406	344.285	361.378	370.951	383.11	402.706	404.979	412.271	436.989	444.701	453.698	470.642	477.774	493.361	502.791	520.659	505.391	520.885	537.587	547.775	556.087	547.3	556.549	570.79	589.563	580.234	599.261	596.845	602.815	611.321	627.898	628.689	641.556	644.104	645.964	664.708	661.539	676.171	662.257	680.952	690.216
8 2zi	1	95.8361	136.799	168.365	196.278	206.136	240.619	255.359	275.966	287.875	304.45	329.47	343.745	349.072	365.115	384.7	397.167	410.606	422.218	432.617	442.276	447.288	452.804	472.237	484.283	490.326	504.939	520.786	517.181	527.216	538.574	546.283	566.041	557.751	574.618	568.32	580.881	584.807	600.343	608.173	616.088	614.614	627.105	637.497	642.637	658.355	649.534	636.367	656.781
8 3zi	1	102.865	156.286	189.465	221.722	258.926	287.857	308.815	336.962	354.431	367.658	392.94	405.436	419.968	428.937	455.057	455.579	478.608	478.846	498.724	508.573	503.509	529.969	559.176	558.301	568.69	577.741	576.677	606.09	605.465	621.753	612.619	628.031	629.563	636.973	659.259	667.377	672.974	684.378	685.768	684.621	713.232	692.821	705.962	739.206	728.297	734.621	738.44	743.784
9 1zi	1	160.322	236.806	340.308	388.279	456.773	484.158	521.906	591.975	637.973	670.809	714.044	729.293	758.08	808.655	824.882	866.477	897.315	940.721	945.272	995.825	1019.76	1044.44	1060.82	1090.78	1108.8	1124.37	1147.72	1163.07	1194.37	1248.23	1219.06	1252.28	1257.36	1258.5	1295.8	1282.28	1329.25	1329.94	1349.55	1364.12	1354.99	1366.01	1398.21	1399.57	1425.58	1442.68	1443.39	1462.45
9 2zi	1	73.1197	101.352	120.27	143.143	166.646	179.235	195.864	228.734	244.074	246.179	260.661	272.516	291.952	283.324	304.16	314.618	324.348	330.248	334.24	340.881	351.03	367.586	362.517	375.569	378.102	384.218	392.313	399.929	395.91	398.163	408.416	410.479	424.653	431.772	429.8	443.31	450.701	442.05	458.304	451.643	458.573	456.506	453.389	468.524	476.725	483.797	491.098	480.201
9 3zi	1	138.08	201.4	249.951	304.552	344.721	385.047	414.132	450.589	491.571	516.175	545.339	589.078	598.152	602.335	640.888	675.835	685.597	703.279	726.833	736.701	761.636	789.902	812.143	808.998	846.299	855.918	857.225	869.385	889.126	926.403	898.485	930.309	956.727	963.188	970.863	982.244	1009.72	1021.42	1026.78	1055.27	1065.23	1058.65	1055.95	1058.78	1096.95	1093.81	1091.64	1116.4
10 1zi	1	112.048	169.968	222.739	264.868	306.525	340.221	367.546	383.432	440.31	445.327	468.225	477.396	510.792	520.539	524.464	556.335	566.023	589.407	593.677	604.958	615.929	636.792	644.429	658.108	671.539	695.219	709.537	728.364	728.004	741.285	722.722	761.994	760.258	781.527	790.546	800.8	804.752	814.827	831.857	840.499	856.074	851.751	880.291	874.343	884.241	880.605	899.757	915.559
10 2zi	1	83.6902	118.277	155.548	187.602	191.242	228.173	245.17	270.527	285.857	287.393	312.796	313.834	323.254	337.641	363.849	370.045	375.619	398.108	410.431	410.821	410.364	435.903	452.571	447.184	449.807	468.707	470.623	484.653	475.154	498.992	502.891	509.046	514.384	527.301	516.135	542.157	530.58	543.97	534.595	552.328	569.833	561.881	570.052	578.46	568.926	575.38	589.561	603.783
10 3zi	1	34.7052	56.5963	78.7538	90.3053	118.666	116.903	131.067	143.615	143.592	150.631	163.533	165.445	176.52	179.888	189.6	203.67	198.408	206.513	209.473	221.502	221.934	225.168	224.736	227.925	239.926	246.225	246.065	255.181	259.451	262.547	268.327	274.522	271.115	276.751	276.811	279.73	292.58	284.669	299.653	294.383	302.186	302.483	308.344	303.888	314.415	313.64	309.061	325.758
11 1zi	1	121.41	182.337	228.148	265.206	297.977	334.387	362.701	391.125	402.517	426.552	440.881	464.516	494.747	498.463	517.619	558.91	553.355	577.462	589.351	590.45	610.946	619.348	652.907	631.748	661.072	672.298	704.724	696.213	715.58	722.953	747.029	745.86	747.81	768.42	782.686	794.545	793.088	802.564	815.727	824.981	834.838	842.869	846.512	858.614	876.687	879.868	875.652	873.057
11 2zi	1	78.85	115.318	139.217	164.215	185.475	199.088	220.144	236.165	247.584	251.129	271.024	287.859	280.311	297.529	294.758	318.343	320.906	332.166	338.848	334.925	344.866	344.322	357.828	367.962	363.673	378.096	378.882	394.981	388.188	407.338	398.465	415.884	403.998	411.308	423.615	432.12	430.34	432.734	437.955	437.439	445.678	450.923	451.857	456.874	462.227	464.827	469.812	480.19
11 3zi	1	82.0165	110.966	135.07	153.095	178.739	190.212	204.256	214.308	237.566	244.704	251.625	264.632	279.503	280.387	293.82	301.107	301.606	307.463	328.935	322.024	329.589	334.245	346.942	349.553	365.86	352.027	371.286	368.46	373.94	382.33	388.304	395.36	390.992	398.864	393.969	405.934	406.741	417.647	420.794	427.87	431.359	433.283	432.327	436.346	447.141	444.374	454.014	452.715
12 1zi	1	98.5978	155.969	210.338	258.314	287.601	343.182	362.883	381.846	419.941	449.805	476.596	507.351	530.716	538.631	578.048	587.567	631.616	635.532	656.589	669.027	694.765	726.831	723.184	762.024	768.46	774.295	786.553	786.741	811.889	834.077	839.065	858.173	873.838	900.353	875.292	888.844	910.245	893.727	929.798	927.677	955.994	933.607	968.176	970.169	972.706	973.186	1003.98	989.073
12 2zi	1	127.907	203.065	247.865	312.142	342.673	380.478	399.715	407.889	473.084	483.538	522.117	531.611	565.87	595.989	618.641	641.612	633.468	669.132	682.084	697.325	726.789	723.68	743.634	785.732	771.389	781.362	811.888	834.767	832.576	828.901	861.3	863.084	880.33	897.279	911.378	937.975	913.469	945.978	951.606	957.537	989.452	982.657	996.303	997.104	1019.75	1016.49	1037.33	1047.08
12 3zi	1	153.67	255.412	314.913	375.918	419.887	470.276	514.629	549.338	610.553	618.696	666.307	712.787	716.964	757.785	796.557	812.254	839.287	857.474	875.916	912.411	935.215	941.79	974.586	976.537	1011.65	1038.58	1037.16	1049.79	1077.57	1083.73	1108.24	1142.21	1142.42	1128.7	1164.11	1188.69	1174.05	1199.02	1229.09	1226.79	1242.75	1259.32	1266.75	1279.83	1299.04	1286.68	1309.36	1335.63
01 1zi	1	57.7398	87.8132	108.449	108.628	113.732	131.832	133.877	141.557	151.086	155.343	162.655	165.353	172.669	180.697	192.512	197.379	197.366	207.709	204.031	212.363	216.652	229.528	231.995	227.295	230.275	240.55	245.814	247.385	252.082	257.559	261.071	259.389	271.249	274.83	284.568	277.349	281.479	287.188	285.231	291.064	305.797	296.581	301.822	300.318	309.409	305.243	312.636	317.934
01 2zi	1	80.4727	124.087	157.591	164.133	188.897	207.159	217.536	228.125	260.052	261.137	281.927	281.476	302.554	306.019	313.529	321.575	333.615	339.796	345.883	359.666	363.637	366.46	385.576	384.808	387.231	408.68	408.703	413.931	430.242	430.273	445.08	440.918	447.285	450.218	452.59	456.536	456.957	466.694	484.669	486.126	494.205	482.148	499.333	496.312	483.967	511.742	509.187	516.232
01 3zi	1	90.2184	117.909	145.587	170.342	185.524	215.821	240.115	241.511	250.937	276.048	292.931	294.275	309.089	328.698	343.479	347.367	353.226	361.539	376.814	376.748	382.541	390.414	404.783	399.874	419.968	409.766	427.045	421.424	437.346	437.956	444.157	453.562	460.418	460.409	469.326	476.318	472.373	483.279	484.882	486.103	505.718	499.179	511.825	527.489	521.779	522.38	527.012	529.667
02 1zi	1	90.4285	138.744	158.289	198.904	231.46	257.986	290.466	308.396	342.317	363.343	389.297	427.191	430.226	452.508	467.344	498.815	490.223	524.791	526.241	550.347	539.141	570.818	566.227	582.641	603.149	611.039	619.642	626.897	645.818	640.476	667.065	650.36	665.167	690.217	685.687	687.569	691.273	706.469	703.588	720.434	721.111	735.716	754.17	750.885	757.677	761.974	776.568	782.958
02 2zi	1	231.323	342.61	438.435	497.872	571.842	648.376	706.429	757.537	812.684	836.554	889.175	909.089	940.98	988.823	1020.04	1032.83	1069.49	1081.9	1099.36	1119.67	1159.07	1195.79	1209.36	1224.49	1252.71	1269.66	1292.59	1316.53	1321.17	1330.52	1357.96	1375.41	1364.17	1409.34	1411.65	1425.68	1430.89	1449.89	1470.52	1463.55	1485.66	1512.1	1517.42	1512.17	1552.24	1534.72	1564.08	1570.74
02 3zi	1	53.272	83.7111	97.3641	107.195	120.692	126.134	138.338	149.329	156.649	172.143	185.486	196.73	198.074	208.373	215.494	227.403	235.197	239.635	252.04	246.404	260.549	261.203	266.841	277.615	286.9	289.051	288.047	295.879	312.545	304.475	302.649	306.634	317.96	321.432	339.132	324.055	328.773	338.707	350.352	338.275	346.804	341.388	350.219	364.334	363.119	360.901	365.269	374.55
03 1zi	1	56.2377	72.9487	90.1517	106.945	116.939	125.892	141.416	148.885	145.324	163.924	162.126	167.153	167.926	172.236	180.975	190.422	190.283	197.397	203.869	202.89	208.199	212.991	218.233	220.978	221.717	227.16	228.221	228.28	232.929	233.491	235.996	242.836	248.162	253.598	255.444	253.063	256.209	253.695	257.035	259.524	262.366	272.802	270.577	271.473	274.796	277.428	277.243	273.551
03 2zi	1	90.3416	134.556	159.848	179.984	195.098	212.97	236.664	239.173	253.071	264.656	268.857	287.35	299.343	297.786	318.748	328.372	328.742	332.407	343.755	353.49	366.057	363.746	380.654	385.507	391.807	386.934	397.571	412.344	404.438	418.929	423.828	434.039	438.261	444.212	440.205	454.454	458.044	464.958	464.805	471.487	473.878	472.8	484.671	490.166	487.594	491.676	492.713	498.9
03 3zi	1	93.0259	127.703	146.807	178.105	194.906	200.232	224.337	236.282	248.213	263.476	274.774	281.319	285.297	306.297	322.937	318.578	327.32	333.662	337.902	352.463	367.7	371.971	376.275	373.591	399.551	400.505	406.399	407.1	421.078	425.36	423.211	429.101	435.955	434.949	449.786	442.563	463	450.904	459.014	461.923	466.97	476.04	480.433	480.355	482.434	477.057	480.917	490.884
4-2 1zi	1	80.4294	114.393	182.509	199.069	226.663	252.682	275.496	298.001	319.008	338.237	350.588	382.699	397.427	422.801	423.521	435.942	450.854	466.301	481.319	494.367	497.646	512.806	529.045	515.003	540.098	542.839	553.424	569.973	570.857	572.377	593.91	594.713	614.942	618.4	624.474	646.962	638.596	648.651	663.746	674.982	671.399	665.516	672.345	675.547	692.258	704.369	694.891	708.827
4-2 2zi	1	78.6505	113.131	147.693	188.735	200.392	245.161	257.485	278.989	310.482	324.376	359.81	353.568	378.495	410.353	409.225	428.173	450.447	470.148	475.326	493.824	527.012	536.876	534.445	576.007	577.779	599.79	618.548	615.663	640.363	639.68	637.492	673.942	680.556	689.283	706.887	716.695	720.647	722.26	758.97	758.326	776.646	811.361	778.37	793.03	797.74	803.344	851.312	842.881
4-2 3zi	1	93.1682	158.793	200.422	233.13	271.044	282.889	316.456	327.672	352.94	368.08	406.314	409.549	425.238	459.351	478.378	483.249	497.429	534.547	556.97	559.829	576.323	602.327	617.383	650.494	638.167	660.056	659.636	679.61	717.616	722.95	747.51	759.512	780.085	785.058	801.234	796.519	821.218	858.968	863.124	870.482	877.168	892.551	939.899	933.094	938.612	926.215	940.86	978.239
5-2 1zi	1	80.5232	126.006	165.452	200.141	228.491	249.524	267.916	285.567	299.728	317.092	329.935	339.269	370.718	387.694	387.307	404.425	405.495	425.311	450.299	452.31	458.681	483.54	475.565	509.734	510.592	513.002	533.813	527.796	550.644	558.035	553.723	569.24	584.553	577.171	602.485	598.923	602.443	603.176	625.819	618.308	645.825	629.537	654.33	644.973	655.609	674.61	679.531	674.587
5-2 2zi	1	145.232	235.542	297.04	346.449	390.065	438.668	461.854	510.225	541.004	556.512	588.846	617.637	633.889	665.858	700.035	705.866	726.935	741.29	765.847	781.698	813.07	841.723	838.98	852.567	871.428	891.824	882.725	907.97	950.22	957.583	973.931	979.643	988.883	1011.69	1021.95	1025.04	1060.33	1055.49	1075.87	1069.31	1074.52	1097.07	1094.64	1112.03	1114.87	1140.05	1134.21	1158.76
5-2 3zi	1	75.0725	103.54	120.999	140.794	161.243	175.587	182.256	192.398	202.633	213.063	219.46	232.899	241.449	244.893	262.263	265.195	275.561	290.067	282.605	300.511	300.152	306.236	310.751	309.755	320.766	331.253	339.25	337.533	347.996	353.854	359.143	362.739	355.572	379.88	383.375	377.131	392.862	388.232	397.527	395.596	394.056	389.529	399.979	405.67	409.385	417.906	423.297	418.468
6-2 1zi	1	133.419	185.951	215.859	249.137	271.251	307.255	316.533	347.382	365.354	371.559	392.042	414.717	435.662	445.184	444.574	463.353	481.416	492.857	501.058	513.76	521.308	531.397	545.918	559.948	563.778	588.05	592.518	600.642	601.795	613.212	626.533	635.683	646.929	640.201	646.652	654.185	666.064	660.905	686.314	689.968	702.047	702.047	706.24	717.774	728.392	718.298	720.67	744.037
6-2 2zi	1	125.033	181.566	229.39	256.772	276.354	304.517	325.174	343.558	359.635	373.828	391.331	401.575	422.143	433.789	451.091	467.437	482.442	498.635	500.256	507.391	517.004	538.298	537.022	552.366	573.698	573.505	579.101	584.753	598.516	600.416	618.552	615.317	632.044	635.043	644.72	659.62	669.439	670.18	666.809	665.179	692.181	689.293	691.01	703.043	700.278	717.436	721.28	723.393
6-2 3zi	1	132.626	182.396	224.143	264.456	287.096	327.847	340.85	371.682	394.332	414.607	441.177	450.858	485.926	487.97	505.966	520.36	543.8	564.782	574.782	588.101	596.219	610.07	625.905	631.487	653.219	665.017	659.658	681.546	684.473	696.526	694.596	707.642	723.138	730.565	746.568	755.12	760.095	771.624	774.121	770.567	782.075	792.824	818.981	808.563	821.411	826.241	833.438	830.038
8-2 BW 4m	1	120.955	163.363	196.65	229.752	253.406	278.557	300.163	317.674	343.529	347.67	367.325	384.152	395.127	412.924	431.836	448.293	448.033	465.142	484.117	488.255	497.773	503.946	519.306	527.382	542.938	541.101	565.119	562.049	567.366	575.636	594.089	596.241	602.81	603.325	617.793	628.31	635.648	641.114	647.134	647.826	657.22	670.072	670.357	663.142	684.176	689.755	706.435	691.559
8-2 BW 6m	1	65.4276	88.8561	110.162	130.832	139.226	152.041	163.452	174.123	181.079	196.726	197.966	213.978	213.908	216.02	228.258	242.262	236.894	238.056	257.902	263.38	264.317	271.417	276.251	280.885	282.484	295.196	300.059	306.642	299.568	309.721	315.797	325.602	327.666	323.104	334.001	339.863	338.082	339.353	354.671	357.031	359.438	362.52	364.536	380.294	378.019	376.066	373.98	379.6
8-2 BW 9m	1	141.361	207.42	240.392	266.339	311.796	329.081	349.173	370.814	387.911	406.022	427.867	449.869	460.202	485.509	500.954	508.256	525.641	540.844	552.076	577.562	600.404	587.588	601.688	609.54	617.84	632.295	641.78	651.613	665.133	673.856	684.186	686.469	705.796	703.271	714.63	716.518	728.663	727.807	737.655	741.824	749.418	762.666	761.023	779.73	783.271	788.634	797.514	803.051
11-2 1zi	1	99.3031	128.197	156.631	174.955	192.798	219.787	231.074	239.427	258.925	274.277	281.585	295.502	304.362	319.417	328.693	335.207	336.101	354.76	365.663	373.161	372.176	379.654	389.958	394.614	396.065	408.328	410.362	420.94	418.576	429.662	437.481	431.36	436.916	445.798	446.625	463.977	460.253	463.696	471.82	471.535	480.277	482.53	485.806	498.567	491.46	496.346	497.936	509.811
11-2 2zi	1	124.931	172.002	207.06	243.423	264.835	287.672	311.782	333.8	345.165	356.448	377.268	392.447	406.117	424.719	430.249	445.142	446.336	461.438	471.925	493.102	495.745	506.172	511.53	524.92	541.541	546.59	551.69	564.098	573.725	580.108	597.467	608.3	601.087	609.705	614.7	635.121	643.301	645.647	641.965	653.538	652.83	680.882	682.727	678.812	677.196	695.141	692.029	710.441
11-2 3zi	1	144.789	210.115	251.857	295.086	324.42	356.8	378.402	406.642	435.727	454.652	462.527	486.93	498.129	508.725	540.186	546.811	566.959	580.42	592.832	603.994	613.703	642.887	641.359	651.247	665.393	669.172	675.036	681.65	690.5	695.762	730.14	732.545	721.585	744.654	744.763	749.215	767.776	762.284	778.937	789.468	807.079	806.404	810.205	822.565	814.751	830.653	848.385	842.696
10 river	1	522.134	756.81	935.351	1050.39	1207.23	1263.55	1361.8	1426.66	1513.75	1588.91	1640.08	1714.92	1750.75	1820.03	1874.23	1923.03	1948.83	2007.9	2049.43	2101.91	2118.29	2127.28	2216.11	2232.42	2259.4	2325.46	2295.1	2377.12	2386.56	2425.35	2448.12	2457.48	2501.58	2529.52	2543.5	2576.66	2589.28	2628.15	2659.49	2645.98	2662.15	2698.95	2723.34	2738.15	2769.47	2775.49	2813.27	2786.29
11 river	1	116.233	157.027	201.73	235.539	278.818	309.811	327.39	339.428	386.566	410.417	435.6	447.683	472.162	491.55	513.934	539.042	547.014	547.3	580.067	578.316	602.345	609.657	627.896	650.279	655.601	658.954	677.549	690.426	702.8	697.188	741.779	738.868	741.925	755.768	766.956	778.498	770.066	784.389	797.425	809.802	826.694	812.856	832.446	840.988	849.284	859.29	862.908	859.797
12 river	1	300.145	442.386	492.147	596.636	636.925	724.827	767.561	799.862	842.803	901.202	929.585	964.632	993.297	1021.66	1060.06	1083.3	1113.78	1124.64	1142.47	1170.77	1174.6	1204.53	1223.39	1232.64	1250.96	1262.12	1283.44	1307.23	1312.84	1321.18	1336.94	1350.39	1355.55	1357.54	1396.42	1373.36	1406.54	1412.15	1430.43	1432.82	1437.15	1428.58	1444.96	1478.17	1454.67	1475.03	1475.2	1486.07
01 river	1	210.432	319.124	408.389	467.668	512.619	571.967	617.228	663.291	715.816	732.554	767.463	791.399	815.511	836.752	856.071	895.806	886.86	906.99	940.186	955.394	970.295	990.535	1004.02	1014.52	1018.78	1061.31	1057.39	1077.81	1083.05	1100.56	1114.29	1112.46	1132.21	1141.86	1150.57	1177.74	1180.06	1182.01	1198.61	1210.4	1216.81	1211.99	1231.17	1234.23	1247.1	1266.35	1276.75	1279.11
02 river	1	219.455	344.816	449.62	517.597	596.647	655.65	716.708	775.776	816.947	860.887	898.766	929.052	989.016	1011.75	1039.71	1056.47	1116.29	1119.55	1171.1	1171.74	1225.56	1220.8	1264.17	1280	1292.78	1312.9	1352.07	1379.29	1382.55	1397.19	1431.33	1428.08	1463.34	1498.17	1495.35	1504.8	1528.3	1550.41	1570.22	1593.08	1602.1	1612.87	1621.51	1650.68	1642.91	1662.38	1676.07	1709.78
03 river	1	392.087	543.636	628.196	711.036	797.189	849.344	918.052	960.437	1014.16	1068.51	1104.78	1135.85	1200.23	1207.21	1221.75	1271.27	1296.81	1321.85	1346.39	1355.1	1398.47	1419.79	1422.93	1449.99	1461.5	1496.29	1498.35	1527.82	1544.59	1546.84	1559.95	1579.53	1584.73	1603.41	1600.91	1637.88	1641.53	1653.91	1664.99	1662.72	1674.68	1694.48	1691.26	1716.71	1724.64	1728.55	1726.76	1739.43
04 river	1	493.432	661.229	769.129	884.008	943.085	1005.42	1079.32	1132.46	1182.03	1249.6	1261.35	1315.67	1347.21	1390.82	1424.69	1444.9	1472.32	1508.16	1516.46	1568.01	1558.16	1591.76	1617.02	1637.57	1636	1662.03	1687.76	1694.8	1723.7	1725.28	1738.08	1764.42	1766.6	1781.38	1783.64	1798.62	1802.96	1815.49	1832.77	1839.26	1841.76	1856.06	1855.96	1873.06	1892.33	1871.38	1895.69	1907.39
05 river	1	255.102	417.432	510.418	587.583	681.088	738.878	804.663	842.421	891.411	955.669	987.505	1040.87	1088.64	1133.24	1137.96	1186.86	1223.71	1266.41	1302.96	1334.15	1361.96	1413.24	1405.08	1439.69	1474.31	1502.01	1528.22	1550.91	1582.73	1612.81	1606.5	1624.62	1632.07	1668.72	1662.69	1724.01	1723.66	1744.14	1745.65	1779.97	1815.81	1776.95	1850.35	1836.76	1853.12	1887.76	1898.53	1908.51
06 river	1	201.577	355.729	433.149	491.049	547.387	571.728	624.686	644.925	682.738	706.373	729.835	753.392	780.261	806.666	815.814	818.346	846.491	864.026	885.655	893.425	903.124	920.69	931.688	940.645	939.77	960.491	955.927	980.809	968.242	981.825	994.589	1018.14	1007.22	1026.66	1032.3	1040.02	1036.24	1038.05	1051.85	1060.55	1059.48	1075.99	1081.28	1076.76	1082.98	1075.9	1084.36	1102.86
8-2 river	1	199.731	325.868	386.213	479.623	536.135	599.265	643.888	690.62	718.432	759.842	792.147	851.033	847.339	902.004	920.035	936.001	989.06	994.647	1005.59	1033.53	1067.9	1095.37	1104.6	1135.69	1151.29	1168.36	1190.5	1221.91	1216.19	1256.43	1271.64	1285.58	1286.66	1317.18	1325.84	1354.45	1356.09	1395.46	1380.08	1405.52	1416.02	1418.99	1450.3	1451.42	1459.31	1494.58	1509.84	1510.98
11-2 river	1	117.032	184.994	230.914	252.045	290.534	325.99	350.714	372.799	408.271	435.531	436.474	466.659	485.927	513.684	520.91	543.07	553.309	570.585	579.825	589.319	607.683	615.204	637.997	643.944	655.771	664.872	672.339	695.205	710.315	720.276	721.13	730.391	742.142	743.352	770.638	766.506	782.873	779.502	799.742	803.333	815.652	840.554	827.437	838.765	853.583	844.537	872.707	853.776
[truncated: 2 more columns]

## Sheet: Chao1-bc for Figure 5 water
Name	1	203	405	607	809	1011	1213	1415	1617	1819	2021	2223	2425	2627	2829	3031	3233	3435	3637	3839	4041	4243	4445	4647	4849	5051	5253	5455	5657	5859	6061	6263	6465	6667	6869	7071	7273	7475	7677	7879	8081	8283	8485	8687	8889	9091	9293	9495	9697
4 1zi	1	282.828	391.126	462.472	540.898	586.346	630.636	680.178	722.085	737.224	774.827	819.738	829.708	867.952	880.537	901.244	924.713	941.036	962.136	984.893	994.339	995.708	1022.32	1025.07	1048.69	1058.62	1077.66	1099.12	1109.84	1104.18	1111.15	1100.98	1128.05	1145.57	1149.67	1146.29	1154.32	1184.55	1176.36	1185.19	1193.24	1194.48	1199.12	1205.7	1207.63	1207.23	1221.88	1231.24	1222.96
6 1zi	1	111.017	152.153	188.948	206.288	231.348	247.743	263.74	276.966	289.547	295.364	304.385	321.831	322.78	336.054	343.343	350.184	359.548	368.236	378.709	371.66	382.068	393.812	393.008	399.884	404.117	416.774	419.321	423	424.173	438.955	431.698	451.726	437.209	449.822	457.066	458.527	456.138	465.17	464.888	474.928	475.556	476.531	474.894	481.614	482.687	490.7	495.549	499.383
6 2zi	1	97.2924	131.087	164.812	178.01	205.164	209.887	223.093	234.198	241.874	248.601	261.291	265.244	273.562	276.96	285.089	290.989	296.814	297.438	309.073	312.105	313.649	323.453	321.543	321.531	337.752	338.281	338.064	339.754	348.647	345.573	348.636	353.077	360.707	361.516	365.249	370.445	373.995	371.262	371.478	372.374	379.593	384.297	383.562	387.562	391.531	397.445	401.624	396.109
6 3zi	1	83.1246	114.456	140.368	153.648	166.684	188.321	194.898	205.391	221.948	227.729	232.515	245.459	252.46	246.655	253.794	260.208	270.28	272.971	281.353	278.56	283.237	291.11	296.195	300.148	301.212	294.552	307.106	313.263	314.393	312.663	324.784	327.403	330.062	333.692	334.617	341.964	342.512	342.857	347.282	353.759	351.919	344.758	356.644	350.025	362.997	366.543	364.723	372.187
4 2zi	1	121.91	175.582	232.967	270.387	290.29	313.897	333.638	345.14	363.249	385.376	400.284	408.606	419.182	435.819	444.109	460.882	461.466	476.984	489.287	494.387	491.933	511.81	511.082	514.192	526.286	533.954	542.26	542.266	548.178	558.178	557.089	567.164	561.131	571.221	577.121	577.442	583.87	584.452	594.369	598.339	599.363	605.787	601.891	614.067	614.798	613.429	621.29	623.332
4 3zi	1	125.761	205.824	242.881	288.29	307.591	345.386	382.849	398.656	409.549	438.706	446.214	472.291	482.647	495.48	505.002	523.117	539.464	543.747	554.831	554.641	571.254	580.088	590.904	593.952	600.398	609.039	612.599	622.94	631.635	634.707	639.265	647.994	642.436	656.746	660.356	658.457	663.137	671.696	677.239	678.859	692.519	694.224	697.051	706.455	695.801	700.93	710.424	707.445
8 1zi	1	144.287	220.807	276.46	306.027	327.111	358.767	380.908	405.902	416.6	450.844	462.306	474.286	502.501	521.84	522.169	538.024	552.039	563.781	577.299	597.271	601.891	616.176	626.398	647.811	641.591	658.959	671.563	681.826	672.797	689.913	697.269	692.116	711.399	716.854	720.129	745.278	730.811	742.273	757.36	772.035	761.142	772.442	771.033	790.272	798.64	792.465	799.238	810.424
8 2zi	1	126.305	180.371	214.536	255.199	285.69	304.445	329.758	347.917	379.75	394.601	414.791	429.756	447.955	455.185	476.111	491.879	499.499	515.404	533.579	551.244	552.019	567.978	579.829	579.34	582.893	597.251	616.495	623.686	618.908	656.716	653.743	653.2	667.938	659.918	687.876	699.511	706.319	704.582	706.272	714.33	725.873	730.484	737.857	750.25	743.12	757.293	765.874	758.611
8 3zi	1	143.311	221.549	250.015	293.791	329.87	358.799	381.231	403.061	435.362	458.015	466.819	489.435	494.506	512.055	532.173	554.421	563.043	568.648	583.652	601.144	612.767	615.191	615.133	643.163	644.367	657.349	663.347	679.392	686.152	692.84	702.61	719.401	717.712	736.025	739.125	751.462	759.255	756.209	777.011	772.334	778.116	780.228	796.225	799.338	801.064	813.395	823.1	825.239
9 1zi	1	212.93	334.461	425.547	478.371	539.978	597.88	662.465	693.033	756.046	770.559	818.305	861.168	863.151	903.185	909.365	960.341	981.024	994.769	1025.99	1039.25	1033.71	1077.89	1098.21	1115.52	1113.9	1158.96	1156.63	1163.11	1171.58	1198.71	1219.62	1209.54	1224.82	1240.13	1238.41	1250.9	1261.9	1274.92	1291.43	1298.04	1311.82	1317.78	1330.17	1316.69	1349.34	1345.45	1366.12	1364.29
9 2zi	1	93.7396	136.326	170.462	198.144	213.103	236.956	263.473	272.79	281.92	299.352	308.699	325.663	331.013	340.177	359.126	370.615	360.688	384.26	382.503	397.968	403.989	409.065	414.14	426.808	418.963	429.297	435.117	444.907	464.642	451.292	466.89	461.623	479.186	490.204	487.477	488.35	497.285	501.238	510.073	518.965	517.862	515.048	525.351	534.118	530.161	543.022	553.024	540.81
9 3zi	1	175.381	262.513	352.051	394.526	446.404	497.915	537.097	545.74	583.742	623.618	642.692	660.363	681.768	713.433	740.594	753.093	771.362	780.316	800.678	831.856	848.62	860.452	880.88	884.628	886.728	918.2	950.094	940.733	961.521	971.812	981.012	995.552	1014.94	1022.23	1029.22	1033.36	1046.01	1061.22	1060.24	1069.64	1082.12	1092.78	1102.84	1098.71	1109.26	1124.63	1121.93	1139
10 3zi	1	52.6422	82.7742	101.489	119.275	133.376	143.246	145.859	163.856	169.829	172.176	183.698	190.347	200.464	202.091	209.476	211.172	231.594	235.047	229.572	244.217	245.292	244.086	250.861	264.785	266.824	270.798	274.938	279.464	273.787	279.745	292.266	296.245	306.224	300.214	301.688	307.769	308.81	308.369	307.619	307.382	320.926	315.501	323.707	318.22	320.324	324.613	323.078	333.231
10 2zi	1	119.762	158.274	197.183	230.354	253.855	273.011	294.657	320.26	335.671	339.369	362.185	373.117	382.602	390.375	417.666	415.02	428.204	429.686	436.758	458.16	454.952	460.956	460.446	478.783	484.061	492.863	494.256	505.829	513.334	522.739	528.241	524.503	530.83	543.415	551.295	536.728	548.394	559.369	552.072	555.817	558.512	569.383	568.835	568.396	576.562	582.708	589.496	590.949
10 1zi	1	146.056	220.594	270.36	314.279	351.052	405.553	432.816	455.077	482.22	499.301	526.732	543.245	566.526	582.58	596.869	611.623	629.851	649.075	658.447	659.915	688.245	702.846	707.756	729.2	732.709	746.78	756.558	766.757	779.881	799.994	798.566	812.46	819.677	810.758	828.563	837.083	843.078	862.256	859.892	872.607	879.865	880.868	903.744	883.257	921.525	919.979	914.375	923.567
11 3zi	1	89.9496	134.904	163.864	176.601	193.089	211.101	223.382	231.914	244.125	259.382	268.967	280.68	287.365	293.494	295.942	301.95	315	323.466	327.563	334.877	341.264	344.046	366.003	369.657	362.314	374.787	367.79	386.45	394.564	400.572	388.422	400.144	401.584	405.152	414.004	419.278	418.925	430.302	426.874	426.594	433.122	433.828	424.224	446.025	454.002	451.178	456.681	449.964
11 2zi	1	97.9857	139.848	170.771	194.131	208.966	224.358	246.434	254.421	272.647	280.71	290.21	300.117	298.329	313.837	325.303	337.174	344.04	355.576	357.619	366.374	362.798	370.248	375.816	389.594	379.436	389.166	399.552	398.656	397.455	415.255	406.767	414.426	415.051	420.978	425.684	428.328	436.027	434.576	441.296	442.75	447.446	449.659	450.655	454.574	455.972	458.525	462.882	460.204
11 1zi	1	164.085	214.782	276.593	321.697	358.976	383.338	403.637	424.704	460.205	479.779	498.536	523.55	533.153	561.248	575.032	596.598	615.45	633.814	644.679	634.298	664.858	685.896	690.124	696.943	703.262	719.248	732.202	741.106	769.057	761.408	762.445	777.815	791.639	795.964	798.291	802.766	823.991	813.797	837.728	833.184	861.292	848.032	867.288	886.419	876.292	876.029	896.709	892.727
12 1zi	1	144.574	226.103	285.477	349.595	398.173	435.886	473.158	502.716	541.721	569.082	579.521	615.851	622.805	639.436	664.404	670.3	688.834	706.054	718.846	744.905	737.158	765.936	754.77	758.245	783.782	806.418	796.324	813.55	826.032	818.661	833.364	828.702	838.532	868.84	845.256	865.25	871.541	887.184	883.026	889.407	902.184	910.741	900.936	908.169	907.279	903.744	907.843	923.36
01 3zi	1	93.8496	138.316	168.78	189.245	215.295	235.811	250.212	262.231	268.498	300.867	298.58	316.621	314.111	335.337	338.186	346.529	356.174	363.112	372.478	383.281	384.419	390.16	401.931	399.698	407.474	419.769	409.955	421.069	435.17	445.408	435.841	452.866	452.089	457.074	468.184	465.1	486.065	492.014	481.486	487.748	498.957	493.714	484.745	494.044	514.637	515.006	519.278	518.546
01 2zi	1	94.2889	130.318	151.069	182.713	202.599	219.385	235.446	246.305	252.124	263.941	286.143	294.305	304.44	313.384	330.344	330.946	340.474	345.619	358.87	369.734	360.657	377.16	382.533	382.478	393.258	403.599	403.158	403.553	409.41	417.046	422.011	426.708	432.094	427.627	442.283	444.598	448.051	452.14	444.295	466.383	461.715	453.324	465.536	467.246	463.015	476.848	479.121	476.728
01 1zi	1	74.5495	101.892	117.793	130.477	143.706	152.685	161.861	169.722	183.308	182.588	197.423	204.749	214.039	213.875	221.153	233.665	230.481	243.429	237.502	253.235	250.219	255.873	259.573	262.37	266.128	271.949	267.815	271.801	284.272	286.354	284.382	283.056	286.4	286.87	294.903	296.408	301.813	304.782	307.283	305.108	302.791	309.542	314.036	310.103	312.534	313.538	316.993	320.691
02 3zi	1	73.4583	96.0258	125.097	151.154	163.67	179.845	189.646	207.704	213.897	227.788	232.141	234.846	260.439	271.322	275.683	288.38	289.288	294.238	298.931	302.219	307.056	313.076	323.914	335.37	328.863	345.644	340.054	346.869	356.762	353.357	361.822	362.65	369.105	369.664	373.583	375.283	376.698	395.775	388.83	388.503	406.618	397.309	400.357	405.709	412.973	406.613	413.979	418.349
02 2zi	1	283.719	433.532	553.959	626.502	695.601	730.596	777.479	837.812	858.819	877.294	935.487	934.083	968.557	983.762	1018.96	1035.58	1049.95	1069.08	1102.21	1108.01	1131.87	1138.62	1136.92	1170.3	1175.36	1183.39	1206.09	1207.96	1229.86	1225.56	1236.39	1253.62	1254.2	1266.25	1291.82	1287.71	1283.32	1288.89	1313.28	1319.01	1312.14	1328.99	1337.47	1344.36	1354.04	1350.69	1364.02	1374.14
02 1zi	1	139.451	225.492	304.608	345.284	380.973	423.163	438.69	476.897	491.45	510.558	537.839	545.583	553	589.623	609.538	630.308	625.71	634.927	646.589	661.083	671.023	680.293	692.518	701.329	711.796	713.72	718.71	739.012	738.218	742.908	753.764	756.628	761.021	770.252	766.543	776.903	794.13	787.494	789.967	800.234	811.291	801.037	813.531	816.42	826.107	829.591	835.025	830.923
12 2zi	1	202.537	303.418	374.76	438.339	473.033	526.296	558.607	599.212	631.923	645.334	680.588	696.239	760.482	748.289	781.017	800.781	813.999	821.659	839.9	874.297	884.914	902.894	922.492	940.278	943.969	956.851	979.441	973.841	1009.66	992.08	1011.72	1024.02	1031.56	1039.77	1055.36	1056.48	1061.63	1075.57	1093.15	1089.63	1113.04	1113.42	1112.8	1118.78	1134.9	1130.38	1148.16	1149.99
12 3zi	1	204.717	314.667	404.704	439.228	504.503	554.07	586.365	638.078	672.56	684.869	721.06	759.09	778.345	823.977	823.306	856.831	884.384	882.611	904.487	921.672	928.041	962.189	979.301	992.943	1004.45	1009.51	1029.25	1053.23	1059.69	1078.26	1094.44	1096.55	1113.23	1125.51	1122.38	1132.68	1145.86	1150.82	1165.69	1177.95	1177.61	1190.45	1201.19	1211.21	1217.06	1221.3	1217.14	1228.5
03 3zi	1	114.648	157.57	188.55	210.926	240.041	256.095	274.686	292.141	308.016	318.053	325	329.724	331.013	345.002	356.897	362.682	367.849	372.579	383.499	384.156	389.008	392.729	396.306	394.849	405.949	404.387	407.986	412.689	419.978	420.624	419.139	430.639	431.881	424.424	425.012	429.909	435.611	441.434	440.394	445.576	440.209	445.154	448.846	447.251	448.7	453.267	453.938	458.23
03 2zi	1	108.34	143.056	178.294	209.865	218.177	239.971	255.919	268.759	286.667	299.34	312.552	319.867	329.804	329.869	347.358	342.184	352.276	367.509	370.682	377.564	377.045	386.797	393.774	396.273	390.094	398.446	403.571	409.542	407.79	416.047	420.222	425.093	414.14	430.028	423.228	430.013	429.883	433.796	430.825	444.575	436.532	438.166	442.497	435.886	441.554	442.374	453.069	453.382
03 1zi	1	63.0222	86.1383	100.526	117.458	128.837	139.382	148.825	159.287	160.293	169.82	178.645	183.676	183.566	188.993	196.9	197.287	204.367	207.069	211.928	214.247	224.702	224.886	218.906	222.968	235.847	232.669	238.924	235.119	234.322	240.095	240.009	244.236	246.321	251.492	247.945	251.148	251.095	252.319	259.472	262.516	267.132	266.168	261.864	263.944	268.294	268.846	265.344	272.046
4-2 3zi	1	127.913	197.095	228.871	267.825	301.888	334.716	364.539	385.231	419.078	443.904	464.918	493.034	529.576	560.916	567.194	588.73	620.905	629.334	646.585	675.877	698.258	688.653	740.533	746.026	743.87	756.859	776.331	786.372	800.965	827.559	837.956	843.488	862.468	871.765	886.82	875.053	901.155	900.259	923.673	924.825	929.979	950.096	949.198	980.783	974.484	980.243	1002.8	989.636
4-2 1zi	1	173.006	249.182	303.635	366.091	399.243	440.621	451.167	472.873	512.959	530.763	547.423	570.889	584.996	601.304	609.628	623.746	624.527	644.998	642.968	668.176	668.5	688.204	685.895	694.067	690.128	703.622	715.921	718.142	717.571	724.49	734.044	736.117	736.323	757.942	749.483	763.312	757.05	763.452	763.669	769.877	783.208	779.762	785.358	789.274	782.14	794.999	791.96	795.134
4-2 2zi	1	151.24	233.286	295.379	352.013	404.172	446.086	487.368	530.044	576.405	582.971	616.584	672.014	675.505	692.864	720.18	768.528	772.15	805.647	830.269	831.111	861.315	891.965	898.766	923.334	935.772	958.128	966.061	970.433	1006.86	1002.54	1030.16	1038.74	1040.94	1055.64	1079.31	1100.17	1098.42	1129	1137.48	1161.37	1156.22	1162.31	1189.13	1209.14	1214.73	1200.4	1231.27	1237.26
5-2 3zi	1	80.822	116.02	134.02	150.816	170.853	176.715	192.275	208.709	214.619	223.864	235.931	248.624	256.596	256.397	263.235	275.418	284.043	278.38	291.632	301.786	302.42	317.22	317.292	317.903	325.201	333.29	339.86	339.042	345.955	358.467	351.495	357.299	354.859	367.537	370.623	368.011	378.273	373.13	380.458	389.149	386.589	387.911	386.688	394.604	404.098	402.88	400.834	399.958
5-2 1zi	1	145.341	207.336	255.37	297.581	327.606	365.701	382.259	404.541	427.743	449.029	466.563	486.899	519.532	531.68	542.067	553.432	567.135	568.648	593.33	596.76	620.803	620.366	625.087	641.93	657.513	657.082	667.85	679.364	689.984	691.15	697.956	712.467	708.266	709.701	714.717	730.316	720.343	738.664	747.201	751.764	752.001	768.678	754.917	767.432	761.183	772.894	768.253	775.707
5-2 2zi	1	184.627	291.666	349.025	415.635	444.064	509.156	538.024	569.359	596.058	628.034	663.745	678.127	697.792	719.84	736.812	751.899	786.082	797.252	825.138	839.931	855.501	863.122	863.227	904.904	912.656	927.137	927.783	939.91	950.47	972.886	982.032	974.693	995.134	998.046	1020.71	1019.81	1029.86	1041.05	1049.29	1050.96	1052.94	1072.34	1088.92	1080.69	1093.97	1107.03	1101.01	1102.7
6-2 2zi	1	168.301	214.67	254.962	292.511	320.977	348.606	371.502	395.012	412.954	427.917	451.606	455.891	476.237	487.664	505.438	516.785	527.119	545.524	541.86	551.261	565.904	567.288	580.838	589.228	605.124	612.577	615.62	621.521	638.565	640.957	640.393	643.498	654.466	667.328	669.592	680.392	678.919	682.382	699.026	698.58	706.095	706.253	713.162	714.32	730.077	729.634	729.044	740.03
6-2 1zi	1	162.703	220.587	258.837	294.116	312.298	352.981	372.616	386.081	408.923	425.056	440.171	455.456	480.366	476.401	498.732	504.619	530.048	528.135	541.439	549.476	565.089	574.489	576.71	590.501	589.831	603.547	616.231	607.692	624.977	628.865	629.814	648.803	646.148	655.797	663.959	665.753	671.801	671.051	678.372	678.777	694.961	682.03	703.308	706.729	714.973	713.704	722.523	717.014
6-2 3zi	1	161.059	222.229	277.999	318.718	356.907	371.084	404.18	427.694	457.848	473.793	497.641	523.899	533.14	544.566	565.476	572.996	587.4	612.187	612.616	636.164	645.388	648.8	655.902	675.147	682.03	681.296	695.026	710.012	705.866	716.577	731.463	748.721	755.774	762.392	760.027	775.6	783.696	792.874	797.008	796.627	805.45	817.961	823.462	820.109	831.012	831.426	849.49	849.789
8-2 BW 4m	1	138.822	197.887	227.086	263.093	293.513	312.461	345.425	357.179	373.771	401.785	413.491	427.752	439.184	451.2	465.031	486.057	482.736	502.357	523.597	521.725	529.561	557.512	551.346	563.295	557.973	583.269	591.157	600.139	598.429	622.972	609.837	618.721	634.903	636.906	644.43	648.599	663.717	655.624	666.376	673.624	667.059	685.333	688.483	691.388	694.538	700.137	700.492	720.066
8-2 BW 6m	1	77.0643	102.748	123.753	144.577	156.827	160.447	180.658	193.624	198.882	210.996	221.224	226.662	235.094	248.933	255.369	270.19	270.614	278.517	287	289.197	296.919	308.764	320.976	318.073	327.938	331.747	343.798	347.849	353.374	354.074	357.651	365.173	375.533	379.287	382.625	373.416	389.126	389.714	391.562	388.021	394.268	399.158	410.581	410.837	412.015	409.09	421.624	431.431
8-2 BW 9m	1	161.693	221.893	256.793	289.674	321.747	341.819	371.692	390.351	417.877	437.525	450.17	466.387	477.606	491.302	519.852	530.762	537.759	552.019	559.814	579.229	587.454	607.255	602.428	609.484	626.124	636.097	633.671	646.688	658.981	668.919	674.488	677.585	676.403	694.266	702.222	703.174	711.376	720.51	729.131	727.354	740.92	744.34	761.663	754.48	765.851	770.209	773.443	781.145
11-2 1zi	1	112.35	164.751	184.162	205.046	228.312	253.291	264.564	270.349	290.776	301.941	315.834	319.408	333.778	344.775	344.696	347.98	366.029	359.678	377.635	379.821	385.588	395.937	401.837	398.572	411.085	409.145	420.984	425.261	426.037	432.89	435.478	433.821	445.08	441.763	449.553	462.162	453.576	462.532	466.426	471.808	478.148	469.007	480.986	477.994	485.643	487.926	488.595	497.413
11-2 2zi	1	152.115	211.731	255	292.354	314.433	336.055	362.42	380.016	402.165	411.071	439.316	455.338	458.997	481.008	482.69	506.9	518.927	524.847	528.527	540.848	536.371	559.766	564.701	569.649	579.487	579.494	599.925	597.981	596.436	610.114	623.367	624.048	634.457	641.159	637.634	639.425	645.985	652.945	653.758	656.16	670.354	666.059	666.783	677.037	680.393	685.592	690.209	696.451
11-2 3zi	1	176.294	241.402	291.161	334.351	359.026	392.857	427.125	441.505	452.078	484.906	496.989	510.646	526.708	540.155	561.244	575.47	576.369	602.061	601.268	624.286	628.339	634.336	644.039	657.189	658.747	672.078	683.214	694.025	701.328	715.813	713.826	722.569	728.818	735.102	753.063	752.094	757.643	762.187	772.632	765.006	784.62	794.312	791.556	805.223	807.848	809.69	822.073	810.298
uren924bw	1	78.206	107.091	140.442	159.414	179.725	194.629	203.092	213.433	223.693	244.999	247.161	255.566	265.487	279.216	276.178	286.563	298.294	307.807	308.77	315.458	327.191	322.768	333.471	345.072	340.772	348.769	361.192	359.562	354.836	371.486	377.265	363.893	374.034	378.294	384.198	388.889	386.82	396.312	393.729	395.124	400.981	403.676	407.057	415.023	419.382	415.101	418.921	421.302
[truncated: 51 more columns]

## Sheet: Chao1-bc for Figure 6,7 mucus
Name	1	51	102	152	203	253	304	354	405	455	506	556	607	657	708	758	809	859	910	960	1011	1061	1112	1162	1213	1263	1314	1364	1415	1465	1516	1566	1617	1667	1718	1768	1819	1869	1920	1970	2021	2071	2122	2172	2223	2273	2324	2374	2425
mie-cont-day0 1 day0 exp.3	1	93.4658	169.894	219.104	265.521	296.228	336.868	356.749	413.833	440.876	449.614	474.03	487	530.139	548.166	549.766	585.243	603.46	600.201	633.634	687.461	676.878	682.219	695.026	713.849	724.243	729.698	739.115	731.431	747.305	741.905	784.212	777.312	802.493	793.261	806.249	798.747	833.383	818.572	836.131	832.572	865.83	855.004	868.578	877.395	878.525	893.551	909.003	894.852
mie-cont-day0 2 day0 exp.3	1	76.7542	128.038	184.853	207.251	243.083	288.502	318.451	337.721	358.889	392.166	411.243	437.24	454.542	476.924	484.569	515.248	521.781	554.953	564.204	567.808	571.26	594.48	603.749	630.092	636.973	652.529	651.371	667.84	664.639	662.36	677.397	698.266	717.128	717.563	701.798	718.054	748.151	717.923	745.832	747.79	766.724	759.522	778.102	770.877	791.035	797.985	787.916	805.907
mie-cont-day0 3 day0 exp.3	1	68.9822	122.414	166.243	214.258	244.13	267.012	285.938	341.234	346.783	377.848	390.178	428.048	459.233	471.206	498.601	511.557	536.844	544.455	543.878	577.832	595.794	602.416	611.701	624.144	604.535	637.423	645.298	642.523	675.043	681.715	702.015	693.525	718.487	730.287	717.197	730.935	735.966	744.098	749.866	754.844	751.002	750.008	762.49	787.542	764.503	776.808	791.126	803.654
mie-cont-day3 1 day3 exp.3	1	98.5657	147.814	197.342	259.243	258.819	285.857	313.492	350.121	362.826	388.204	398.968	404.517	434.595	430.399	469.301	475.413	485.921	505.433	516.092	511.459	536.773	535.213	540.618	563.514	552.022	573.376	564.375	575.113	584.374	590.54	597.054	611.161	624.086	621.764	632.915	636.751	642.439	650.066	651.418	665.801	663.629	669.496	678.144	669.903	681.053	687.484	687.357	700.066
mie-cont-day3 2 day3 exp.3	1	90.2144	131.175	186.216	221.761	228.049	293.715	281.647	327.664	351.537	393.44	401.521	426.286	437.43	458.007	465.083	494.5	512.942	516.193	529.34	538.824	551.542	556.077	576.35	593.597	591.424	596.317	607.586	604.671	618.883	613.997	646.722	647.788	670.004	663.396	673.31	668.342	675.247	673.667	677.066	691.871	693.114	700.023	704.761	711.205	725.225	729.774	731.508	743.965
mie-cont-day3 3 day3 exp.3	1	107.332	168.176	202.121	234.22	259.363	293.442	305.745	347.849	354.708	384.253	401.358	423.954	436.765	441.454	471.937	479.925	494.029	503.881	506.689	512.667	525.521	542.721	549.948	571.887	556.733	579.838	578.259	586.766	600.924	599.804	612.029	622.103	625.308	640.398	637.406	633.933	657.289	662.642	671.022	659.762	668.95	669.582	679.295	672.747	686.816	690.665	697.662	690.273
mie-cont-day6 1 day6 exp.3	1	97.4314	147.843	186.774	217.973	234.895	268.026	284.467	301.616	319.615	341.917	359.619	387.547	404.913	394.228	427.446	441.877	444.745	472.816	470.139	482.175	491.888	492.477	515.061	523.248	535.774	538.59	554.613	556.075	566.134	586.414	566.054	584.442	598.469	604.135	615.222	610.101	611.929	618.946	627.949	634.133	641.093	641.786	642.778	659.357	650.364	670.621	674.78	668.351
mie-cont-day6 2 day6 exp.3	1	95.2145	154.867	182.595	219.92	239.048	266.952	286.341	308.935	320.342	332.243	357.098	360.108	365.956	401.23	405.869	415.19	427.937	434.435	433.129	450.509	463.159	464.387	468.208	487.411	492.705	504.978	515.443	523.758	530.217	535.479	540.943	548.181	555.263	572.242	588.767	572.89	582.428	593.317	589.11	611.454	610.206	617.54	613.499	623.071	630.267	634.014	638.63	643.413
mie-cont-day6 3 day6 exp.3	1	99.5208	158.259	190.776	224.04	231.26	268.123	288.746	309.219	317.056	343.013	344.046	367.839	386.576	389.597	414.827	426.544	431.887	440.802	458.577	468.698	477.441	479.701	511.03	481.697	526.373	523.486	517.566	552.229	540.719	549.104	568.679	567.72	578.082	576.35	595.372	600.317	591.721	604.317	611.761	617.175	622.21	641.658	630.959	643.007	639.087	649.754	648.797	663.021
7_S7_L001_R1_001 trimmed day0 exp.1	1	58.3532	90.3844	111.059	130.144	145.265	162.176	167.436	179.612	198.868	208.847	211.738	221.616	228.445	236.341	251.028	257.525	259.63	263.594	272.653	278.947	287.592	297.511	301.058	308.679	320.381	322.407	319.768	328.963	341.355	347.766	345.91	357.615	352.597	372.827	375.23	380.542	388.701	379.726	406.573	396.43	422.036	409.266	415.205	431.416	440.351	442.199	428.905	442.254
8_S8_L001_R1_001 trimmed day0 exp.1	1	70.0356	93.9283	128.627	148.948	168.83	179.726	193.808	209.07	233.521	231.961	242.349	260.415	271.397	279.521	289.822	305.362	332.377	327.625	328.174	335.05	355.429	360.4	385.408	377.489	398.157	405.107	420.545	420.257	435.499	440.928	462.713	446.088	463.045	475.242	486.271	487.432	502.547	511.147	516.19	517.461	533.594	542.958	545.803	554.825	554.583	577.742	567.428	591.132
9_S9_L001_R1_001 trimmed day0 exp.1	1	72.7973	108.549	137.5	157.674	179.876	195.13	205.257	228.477	242.65	257.635	262.834	278.183	290.91	300.683	299.883	309.967	318.207	336.982	336.182	356.401	349.122	354.616	366.158	378.487	394.568	388.281	392.768	401.061	405.154	417.373	415.908	428.247	430.754	440.704	451.051	462.737	458.363	454.909	459.839	472.448	481.514	476.785	494.57	488.241	491.973	495.162	497.447	495.454
16_S16_L001_R1_001 trimmed day4 exp.1	1	78.958	117.712	141.171	170.629	202.614	209.416	231.013	230.717	243.853	255.909	258.865	271.84	286.275	298.019	297.689	311.772	322.299	332.768	333.645	339.108	339.766	352.894	369.409	378.639	379.545	379.093	387.563	399.895	414.026	411.627	409.697	434.878	417.733	439.223	440.564	440.167	453.33	455.272	459.984	468.63	470.976	475.567	479.343	485.73	488.073	486.981	501.171	498.923
17_S17_L001_R1_001 trimmed day4 exp.1	1	78.4761	117.013	143.782	156.938	178.569	181.507	202.337	215.27	229.604	237.559	249.452	260.545	281.111	289.882	294.29	309.921	313.771	323.557	331.078	340.279	349.022	350.967	361.077	373.775	391.097	398.553	407.604	413.359	413.66	426.04	432.28	436.518	442.201	444.411	473.783	463.298	466.822	467.436	479.158	490.712	485.675	500.598	512.511	518.363	517.105	512.761	520.515	525.471
18_S18_L001_R1_001 trimmed day4 exp.1	1	83.1038	115.851	145.573	165.249	179.398	196.815	207.501	213.572	219.491	230.035	245.619	259.233	262.657	271.946	281.288	286.177	290.666	306.324	312.088	315.181	333.517	334.89	343.166	335.078	363.742	367.341	374.21	378.704	385.618	388.886	399.758	401.643	413.847	414.054	424.708	432.069	437.405	438.964	447.144	460.821	462.827	465.238	484.075	476.05	472.41	478.945	498.744	503.728
22_S22_L001_R1_001 trimmed day8 exp.1	1	65.7734	97.8077	121.214	142.717	162.946	177.73	188.424	205.877	225.12	235.692	252.61	266.317	287.202	292.07	316.325	313.69	329.402	340.533	358.292	357.347	375.283	388.662	391.771	399.18	412.132	412.38	420.839	432.537	449.116	451.549	472.545	463.438	478.972	468.571	486.974	505.025	505.364	501.053	522.965	514.592	527.103	529.206	554.731	547.869	548.143	572.353	549.084	566.861
23_S23_L001_R1_001 trimmed day8 exp.1	1	58.5974	79.6108	89.8499	100.836	112.562	122.037	130.178	139.202	150.181	157.283	165.641	172.026	178.205	192.16	197.652	207.784	210.588	226.269	237.94	242.887	245.84	269.931	262.271	270.637	282.094	283.158	292.691	306.982	300.908	314.329	320.421	323.027	330.406	344.474	338.318	348.689	352.559	352.982	364.589	366.375	371.677	375.116	369.988	384.816	390.249	383.983	397.489	400.353
24_S24_L001_R1_001 trimmed day8 exp.1	1	61.2941	101.2	124.706	135.7	161.543	168.266	182.35	189.441	206.569	230.335	238.659	262.121	267.936	281.381	285.752	296.448	304.646	307.036	315.994	329.526	351.045	355.735	369.854	356.505	360.607	369.625	380.76	395.567	411.804	407.248	416.191	426.131	421.524	442.488	440.797	441.621	446.987	445.147	458.197	452.119	481.802	465.832	473.872	479.667	487.902	484.801	493.607	526.277
A7_S31_L001_R1_001 trimmed day0 exp2	1	90.6456	159.852	199.899	229.288	278.574	282.929	325.087	337.455	361.245	389.767	404.276	412.21	435.09	437.353	443.974	473.14	465.29	486.245	490.347	501.843	511.426	517.149	524.548	554.107	542.1	555.576	561.86	574.259	577.859	572.219	605.467	613.96	599.732	613.094	616.412	621.622	638.829	645.698	647.458	642.499	651.429	663.889	675.446	676.578	682.549	678.308	686.831	681.933
A8_S32_L001_R1_001 trimmed day0 exp2	1	66.1692	127.942	162.352	193.492	226.104	255.005	278.836	274.576	310.175	329.494	344.094	367.599	361.767	386.671	393.342	403.844	400.257	429.728	431.77	435.394	453.453	463.71	476.04	475.972	494.932	490.333	485.524	496.289	507.809	519.919	526.73	520.433	540.192	539.748	543.018	546.1	551.353	554.97	564.021	576.726	575.175	585.412	581.761	587.775	588.977	590.477	598.128	602.25
A9_S33_L001_R1_001 trimmed day0 exp2	1	83.8615	167.194	208.126	252.441	290.13	311.868	353.537	369.704	373.778	403.099	425.589	466.073	485.607	507.7	502.611	501.781	504.168	547.099	547.938	568.333	556.953	584.421	585.669	594.872	599.187	612.783	622.239	635.627	648.976	656.014	661.811	665.826	659.523	672.724	685.752	689.429	695.443	708.812	731.576	723.789	741.006	727.362	749.923	739.694	747.464	751.816	762.443	749.562
A16_S40_L001_R1_001 trimmed day2 exp2	1	62.2546	120.111	149.697	189.46	218.261	236.432	244.899	273.464	279.752	310.411	308.1	337.082	336.392	352.542	371.379	370.09	387.35	397.97	384.452	393.44	416.817	422.347	435.9	434.744	448.177	456.412	441.589	461.855	463.951	461.765	469.129	491.525	487.201	492.704	493.864	488.889	510.143	504.792	510.635	515.225	523.718	527.339	529.215	529.478	531.112	540.799	542.717	537.145
A17_S41_L001_R1_001 trimmed day2 exp2	1	76.0654	145.706	191.434	238.768	279.49	294.431	314.082	347.383	368.714	363.724	372.409	391.799	394.777	422.607	414.921	432.543	441.399	447.359	445.469	453.03	455.284	469.673	474.165	500.307	475.373	493.962	507.703	509.974	514.839	521.927	520.085	538.075	544.673	540.467	541.051	550.238	552.548	565.187	556.695	566.163	567.622	579.345	585.785	587.552	597.91	605.855	600.138	602.103
A18_S42_L001_R1_001 trimmed day2 exp2	1	101.485	152.723	215.581	250.11	293.472	319.311	336.427	361.446	381.63	392.594	428.341	421.797	439.502	444.216	463.85	481.278	478.575	490.838	507.257	526.579	517.644	530.99	541.96	545.601	555.087	563.496	574.8	583.065	584.45	592.542	605.244	607.159	611.811	614.873	626.445	608.789	636.414	641.718	644.378	648.608	661.612	665.493	670.546	674.456	676.159	671.28	686.081	688.797
A25_S49_L001_R1_001 trimmed day5 exp2	1	134.45	215.074	263.453	284.571	323.111	357.547	386.831	416.221	429.85	466.675	485.124	483.816	510.213	521.316	526.883	564.662	578.639	586.538	603.694	600.816	627.811	648.126	648.946	678.371	681.186	695.831	716.096	718.875	739.763	736.189	773.245	768.051	791.946	794.461	791.329	798.545	836.314	838.768	851.586	854.369	885.287	899.36	891.115	902.755	908.77	925.774	924.582	937.249
A26_S50_L001_R1_001 trimmed day5 exp2	1	91.6312	121.198	142.168	164.812	192.625	217.392	235.164	263.571	289.37	313.17	326.55	351.216	375.061	381.721	410.157	424.073	440.403	434.927	457.622	484.802	497.732	514.108	516.3	526.91	535.061	529.288	548.414	556.468	574.571	558.96	575.801	583.599	593.603	593.402	614.518	612.203	615.765	604.528	622.878	631.913	628.61	629.24	624.53	658.906	659.915	648.979	666.921	671.539
A27_S51_L001_R1_001 trimmed day5 exp2	1	143.965	191.12	215.042	273.116	294.43	337.083	357.136	387.573	429.287	474.386	461.356	496.62	520.79	545.526	567.041	577.41	612.28	615.625	650.621	650.499	679.156	680.457	699.371	714.139	752.079	742.762	751.668	763.579	781.959	805.843	796.741	818.841	826.726	832.158	849.191	848.975	875.093	869.999	899.016	873.412	902.374	918.979	910.955	924.973	918.477	934.739	955.106	949.305
4_S4 day0 exp.4	1	33.1366	48.9028	61.6493	67.7897	75.6505	80.3805	82.9143	87.5627	94.3921	98.0832	102.225	103.313	104.278	110.22	109.314	110.477	111.971	115.113	115.291	121.918	124.101	121.52	119.846	126.016	126.499	127.069	127.865	129.246	132.093	134.185	131.557	136.146	134.345	140.567	136.962	139.238	138.002	142.031	146.003	142.895	140.649	141.383	146.366	147.133	147.051	145.661	145.977	148.843
5_S5 day0 exp.4	1	37.1541	53.0609	59.577	78.2208	78.2556	83.6724	88.2551	89.9613	92.0583	98.835	101.328	102.544	109.563	110.379	111.443	114.303	119.24	118.581	121.471	119.846	120.798	122.058	129.47	127.182	131.155	132.214	134.62	135.407	137.209	136.782	144.281	139.212	145.192	141.399	140.777	145.439	146.089	144.642	146.65	147.754	152.955	150.771	146.522	152.349	158.006	152.23	156.514	155.617
6_S6 day0 exp.4	1	30.773	42.4511	47.4967	55.1542	60.0533	58.3489	64.4326	66.4342	67.9525	70.0074	70.559	79.481	75.9085	75.1596	78.459	82.1552	77.6406	84.3571	82.8442	85.1227	85.087	86.0058	87.017	89.8457	92.4143	91.6983	91.8094	94.2505	97.572	96.5612	95.3649	98.3564	98.8626	96.4297	97.6743	104.259	103.133	103.674	102.044	104.938	102.287	109.617	108.001	105.059	105.613	108.562	108.949	105.474
13_S13 day4 exp.4	1	31.5084	41.6038	47.7525	52.5008	53.2112	53.971	58.3616	60.0256	62.394	62.9626	66.5588	69.2417	72.7046	69.7033	71.4481	73.1001	76.2937	74.3322	75.5677	73.9432	80.2059	77.1764	78.8541	78.1746	83.3125	80.9075	80.6885	82.6054	80.3742	84.4811	84.1542	87.6149	84.4807	83.9927	85.8895	86.335	86.3048	90.3255	88.9966	86.9857	89.6267	90.8726	89.5974	87.6842	89.1908	89.0832	91.4404	88.6826
14_S14 day4 exp.4	1	30.7711	39.2293	43.8855	51.9099	55.8465	63.0373	63.3735	65.2941	68.0955	73.3138	72.758	77.5524	83.3407	80.4968	86.1779	85.3271	84.3442	89.0872	93.147	91.2279	90.1686	93.364	92.1818	93.3827	98.2923	92.804	99.8052	98.8601	98.6468	97.842	101.549	101.163	100.347	102.7	104.691	103.736	104.042	104.034	108.359	105.129	107.162	109.326	105.911	108.511	109.878	109.511	108.985	111.662
15_S15 day4 exp.4	1	48.9004	64.9529	69.994	78.5813	83.7128	92.5222	95.4262	98.2213	100.364	106.945	110.97	108.318	110.854	118.763	116.839	119.283	121.876	120.988	123.787	124.142	128.583	129.155	128.604	128.987	129.21	129.243	131.007	132.657	133.037	132.653	135.558	135.958	137.212	134.681	139.525	137.208	140.903	140.228	141.358	139.93	142.464	144.576	142.612	143.931	142.311	144.232	146.321	143.457
19_S19 day8 exp.4	1	39.1307	61.3801	66.8533	72.3362	79.9238	82.7823	84.9765	90.6361	90.9263	95.9004	99.4114	102.967	104.965	108.918	108.062	110.904	110.148	114.157	115.8	115.829	122.58	120.584	123.088	119.677	126.123	124.152	129.162	128.66	132.933	129.939	131.094	134.003	133.364	132.407	137.591	139.005	140.2	140.509	139.753	139.926	143.6	138.772	140.779	145.096	142.014	144.847	146.267	146.308
20_S20 day8 exp.4	1	38.8077	53.7714	61.1683	64.809	68.9951	77.9151	77.9701	82.254	84.0321	86.8024	87.5485	95.0259	94.3067	95.6303	96.4376	99.7172	103.596	103.092	104.669	107.131	111.039	111.149	107.804	111.836	114.508	113.311	116.514	118.438	118.022	120.615	118.639	118.051	120.241	123.117	126.481	125.126	124.378	129.163	130.496	128.107	132.292	129.591	133.367	136.033	135.192	134.441	136.664	138.3
21_S21 day8 exp.4	1	34.5068	46.9575	53.4135	58.0104	58.4161	64.4826	65.3486	67.7071	70.5563	73.3693	73.8638	76.4477	75.8162	77.4055	80.5147	82.8268	85.0572	87.7871	85.4294	88.4994	86.8789	91.1468	92.4091	90.3475	92.2008	96.8763	96.465	98.2736	97.7149	100.521	103.537	106.484	101.173	110.756	104.408	105.473	112.24	115.838	109.269	111.223	111.21	113.686	110.633	117.413	117.554	115.357	114.203	117.159
28_S28 day11 exp.4	1	40.7659	61.622	76.9118	88.4822	96.222	101.023	102.414	119.599	131.898	134.626	137.608	147.411	148.772	155.581	163.941	160.142	166.794	168.7	174.876	171.938	181.649	176.531	187.102	186.128	190.835	196.234	198.08	195.143	193.82	201.769	199.695	205.219	211.87	214.388	211.32	216.795	215.913	223.232	219.329	227.322	222.225	224.466	220.818	232.547	230.429	231.958	233.062	237.255
29_S29 day11 exp.4	1	32.8297	47.0915	58.305	64.0009	73.1188	79.7934	89.4582	90.9046	96.2525	98.9152	103.815	113.896	106.909	116.17	118.512	113.879	122.972	117.926	124.78	125.615	135.341	127.521	130.786	134.347	138.732	137.523	140.461	140.902	148.519	147.56	145.839	145.837	149.134	153.711	155.508	148.755	157.85	156.442	157.618	158.923	157.742	162.013	161.17	161.133	162.236	165.434	163.553	167.964
30_S30 day11 exp.4	1	30.5325	44.8154	55.7558	62.3552	65.9972	74.9191	82.8632	90.2406	90.1781	94.9591	99.3093	103.438	105.178	104.456	110.817	114.162	117.531	120.321	120.051	119.863	128.528	122.351	127.272	133.748	131.735	143.578	142.901	139.058	139.369	144.444	144.44	144.631	146.983	157.11	154.474	154.649	158.495	158.085	153.292	158.59	158.647	160.726	168.415	165.446	166.906	165.44	168.905	169.067
37_S37 day15 exp.4	1	49.5305	67.4448	75.3911	85.7324	105.028	111.979	110.156	122.317	125.084	127.261	130.308	139.452	139.72	148.203	148.458	151.294	158.433	161.492	162.686	171.379	167.808	179.269	174.084	180.291	180.74	184.478	188.939	187.024	188.331	195.689	193.715	197.377	201.302	201.736	202.979	203.267	202.707	210.427	208.543	215.779	213.648	218.592	220.767	216.952	218.181	222.735	224.398	220.172
38_S38 day15 exp.4	1	53.91	67.4952	82.0578	92.7177	96.555	102.684	106.762	114.966	116.502	124.184	128.264	130.805	131.042	133.796	137.162	140.345	146.08	145.514	148.939	148.505	153.442	151.394	156.856	162.36	160.429	159.26	160.2	164.976	164.892	165.915	170.051	170.244	173.419	173.853	174.734	174.99	178.879	178.007	178.015	184.847	183.834	180.165	181.623	185.842	190.47	189.038	188.884	190.119
39_S39 day15 exp.4	1	46.1611	57.0706	74.3066	82.5132	97.6153	101.336	101.617	110.7	116.044	122.432	128.757	131.307	130.124	139.458	138.832	137.657	140.981	149.534	150.434	148.637	151.501	152.062	156.981	153.889	162.162	162.413	160.987	162.748	165.851	163.696	169.867	169.232	170.934	174.917	176.597	179.499	176.704	180.918	178.312	183.375	186.709	182.182	186.285	184.467	186.258	187.816	189.952	188.19
[truncated: 51 more columns]

## Sheet: Chao1-bc for Figure 6,7 water
Name	1	51	102	152	203	253	304	354	405	455	506	556	607	657	708	758	809	859	910	960	1011	1061	1112	1162	1213	1263	1314	1364	1415	1465	1516	1566	1617	1667	1718	1768	1819	1869	1920	1970	2021	2071	2122	2172	2223	2273	2324	2374	2425
mie-cont-bw day0 day0 exp.3	1	20.6207	27.8844	34.822	41.3658	49.4227	51.3259	53.0509	56.1215	58.3217	65.9475	68.4081	67.6083	69.2414	76.7745	76.0151	75.838	76.4615	82.4912	80.963	82.0908	83.3355	85.2281	90.6241	94.2833	86.8526	92.8153	97.6275	94.4801	93.0997	97.1315	97.1012	100.76	105.482	104.377	102.585	109.918	107.834	106.133	108.767	107.892	114.04	111.82	111.508	117.548	113.962	119.048	118.935	117.635
mie-cont-bw day3 day3 exp.3	1	23.374	30.9932	44.3639	47.9274	54.2721	64.887	67.4433	69.1109	69.1501	79.0705	82.7272	81.2215	87.438	84.9402	90.0729	90.626	99.8616	95.4126	101.296	100.557	101.138	109.254	111.804	107.092	116.121	114.103	118.104	124.668	116.548	118.244	118.945	131.196	129.593	127.361	131.637	127.209	135.133	136.703	132.303	139.403	134.214	146.254	139.282	142.54	140.67	146.178	146.851	143.633
mie-cont-bw day6 day6 exp.3	1	19.7765	26.5407	32.9453	39.9425	43.0948	44.9204	51.5418	58.4422	58.2985	62.2399	62.2954	65.4358	68.0308	68.7654	76.0995	80.7688	80.2583	88.753	84.7637	82.9694	84.3565	95.6048	95.6649	92.6394	95.454	91.7207	92.2305	95.9668	100.619	103.462	102.048	99.528	117.125	106.396	102.36	107.364	111.243	109.932	110.167	112.171	112.826	114.802	114.74	113.572	118.922	113.056	110.781	114.923
66_S18_L001_R1_001 trimmed day0 exp.1	1	57.3722	74.2732	90.5436	107.165	117.246	126.323	141.202	141.975	152.885	160.047	166.27	168.235	185.247	185.883	192.837	194.938	200.546	203.814	215.373	216.096	219.312	225.156	223.342	232.48	233.775	236.525	243.525	248.2	254.268	258.159	265.269	256.858	263.882	271.766	274.363	272.976	277.927	282.393	278.856	280.894	285.71	283.942	288.02	288.022	292.169	298.419	298.297	297.348
69_S21_L001_R1_001 trimmed day4 exp.1	1	22.3114	34.1532	36.7199	41.5026	48.0654	52.5237	57.0022	59.9245	60.9639	68.4364	72.4426	72.9148	76.7664	82.6835	83.6951	89.2181	88.0697	87.6676	95.8985	93.8679	98.5176	97.5429	98.629	98.453	104.187	107.297	108.02	112.496	106.664	111.228	110.647	123.185	125.459	113.526	113.66	118.481	117.381	122.79	118.684	116.639	131.078	123.804	124.705	127.88	125.746	131.872	127.928	134.052
72_S24_L001_R1_001 trimmed day8 exp.1	1	26.7983	40.0473	47.304	54.8919	58.2316	69.0505	71.6879	76.5183	81.003	86.687	91.3117	90.6122	101.3	96.0673	98.6947	102.255	105.195	108.049	112.589	109.745	113.463	118.763	118.752	124.126	126.622	128.792	126.836	129.877	132.123	129.898	138.304	140.937	132.618	140.472	142.354	141.624	144.428	143.297	144.108	143.562	155.49	153.683	156.81	152.484	158.832	162.073	155.491	153.271
A71_S39_L001_R1_001 trimmed day0 exp.2	1	16.0417	24.7355	29.068	35.4978	35.7951	39.1305	43.2442	47.7763	49.1203	53.1847	53.3071	56.6549	56.6376	58.1765	60.7585	68.1803	60.5969	70.863	67.3513	70.3153	68.5094	72.4844	73.9136	75.1501	73.8421	76.1464	76.7575	79.0331	80.444	84.5512	81.6109	81.5153	84.7999	87.9303	84.1037	85.8358	88.8539	90.4916	86.9238	92.3063	86.577	85.7426	94.9356	97.9806	89.5403	92.1282	91.0183	95.9806
A68_S36_L001_R1_001 trimmed day2 exp.2	1	18.7056	27.9816	37.1568	41.9213	47.3108	49.9286	51.5257	54.6624	57.0475	60.547	60.7939	64.1913	70.1507	69.4668	68.9347	75.6264	77.4191	74.5966	79.6744	77.7845	84.508	81.2271	85.0421	89.7585	85.3745	94.1414	93.7573	94.2488	92.6741	98.6398	97.4919	96.056	105.447	93.0999	97.5544	102.263	104.733	100.032	107.744	103.144	111.453	111.167	113.737	111.144	112.079	110.592	113.2	114.95
A65_S33_L001_R1_001 trimmed day5 exp.2	1	20.455	27.426	35.6487	39.0908	47.4111	51.4703	58.0669	66.7907	71.1146	77.6689	70.8873	76.1241	72.1362	83.3804	91.9023	86.1284	84.0331	91.2157	91.3175	97.7855	93.9307	103.811	104.811	99.6266	100.813	96.839	102.901	108.62	104.696	110.436	105.962	109.19	106.402	111.293	115.326	122.746	120.951	115.476	119.353	123.311	124.231	121.27	124.177	125.87	124.645	127.756	132.979	128.017
65_S17_L001_R1_001 trimmed day0 exp.4	1	9.44667	19.6133	24.4158	30.426	35.1594	39.1812	40.3165	44.8733	46.9932	45.7506	52.1545	50.5084	54.7899	55.4283	54.9572	61.6829	58.9558	63.3855	63.8788	62.0311	63.4683	62.2932	65.8783	72.9886	68.9444	71.2346	77.0098	71.9248	73.078	70.4516	75.517	79.3916	78.0061	83.9231	80.23	89.089	84.5572	84.0244	83.9375	89.2523	87.6124	93.3861	89.8243	91.3121	89.4524	92.7753	95.8971	96.6249
74_S26_L001_R1_001 trimmed day4 exp.4	1	20.4728	38.8287	46.8883	55.8952	62.0744	64.4399	73.4772	77.2386	83.4802	91.581	89.1332	108.308	103.628	103.053	108.667	114.115	109.808	110.418	115.919	122.592	117.884	127.236	125.576	121.419	128.187	133.797	137.846	133.983	137.961	135.363	142.38	139.51	139.184	147.576	149.336	148.614	150.057	146.657	148.975	159.445	159.307	156.981	158.339	160.735	157.542	159.361	160.568	162.868
71_S23_L001_R1_001 trimmed day8 exp.4	1	12.4775	17.705	21.5607	27.6638	29.1505	32.5937	33.4173	34.8928	37.3682	42.0511	45.1879	46.8292	42.5192	48.527	54.9063	56.9826	55.6617	59.0506	57.6684	59.223	61.1101	63.1748	64.6182	68.257	68.9331	67.1438	73.8949	67.7812	73.3194	75.8195	73.7067	77.2592	77.3096	79.8258	76.8319	81.8044	84.5014	82.0692	78.914	86.171	85.9163	83.4822	90.7356	85.8885	89.1103	88.6326	87.9085	90.8752
68_S20_L001_R1_001 trimmed day11 exp.4	1	21.7548	31.6888	38.4085	40.97	44.7372	46.1382	50.1335	54.4874	61.4041	64.4913	65.6261	68.8309	72.9687	80.6966	80.2681	82.7019	84.3597	82.3078	91.9626	96.2065	101.516	96.6377	95.9449	99.0927	102.372	102.121	104.403	108.793	113.835	109.387	113.525	111.281	115.211	115.965	128.425	120.253	123.828	125.877	124.748	123.328	130.167	131.001	124.938	127.79	127.031	139.009	134.803	130.81
[truncated: 51 more columns]
