# Supplementary material for: Perturbation by Antimicrobial Bacteria of the Epidermal Bacterial Flora of Rainbow Trout in Flow-Through Aquaculture
Source: Biology (Basel). 2022 Aug 22;11(8):1249. doi: 10.3390/biology11081249 (PMC9405476; doi:10.3390/biology11081249)
Supplement: Supplementary file 1 [file biology-11-01249-s001.zip › Data S3 the results of mapping analysis with sampled reads.xlsx]

## Sheet: MUCUS form fish farm
2019 04
Name	Consensus length	Total read count	Average coverage	Reference length	total read	%
Pseudomonas aylmerense mapping	141	59	21.1088	386	27000	0.218519
Lactococcus raffinolactis mapping	0	0	0	384		0
Yersinia ruckeri/massiliensis mapping	143	857	304.545	387		3.17407
Pseudomonas arsenicoxydans mapping	145	95	34.2596	389		0.351852
Pseudomonas parafulva mapping	143	1092	390.005	387		4.04444
Pseudomonas gessardii mapping	141	54	19.3109	386		0.2
Pseudomonas extremorientalis mapping	139	4	1.42636	387		0.0148148
Pseudomonas marginalis mapping	139	21	7.48837	387		0.0777778
Lactococcus chungangensis mapping	0	0	0	384		0
Acinetobacter movanagherensis mapping	0	0	0	387		0
Pseudomonas fragi mapping	139	39	13.7642	386		0.144444
Chryseobacterium soldanellicola mapping	142	35	12.6166	386		0.12963
Pseudomonas jessenii 9-1 mapping	141	31	11.062	387		0.114815
Pseudomonas protegens 6-1 mapping	142	9	3.24872	390		0.0333333
Pseudomonas koreensis 11-1 mapping	142	167	59.0851	388		0.618519
Pseudomonas baetica 1-1 mapping	140	23	8.18299	388		0.0851852
2019 06
Name	Consensus length	Total read count	Average coverage	Reference length	total	%
Pseudomonas aylmerense mapping	145	317	113.49	386	18000	1.76111
Lactococcus raffinolactis mapping	0	0	0	384		0
Yersinia ruckeri/massiliensis mapping	140	39	13.8269	387		0.216667
Pseudomonas arsenicoxydans mapping	144	92	33.0617	389		0.511111
Pseudomonas parafulva mapping	144	7721	2756.77	387		42.8944
Pseudomonas gessardii mapping	142	325	116.347	386		1.80556
Pseudomonas extremorientalis mapping	139	13	4.63566	387		0.0722222
Pseudomonas marginalis mapping	141	12	4.29457	387		0.0666667
Lactococcus chungangensis mapping	0	0	0	384		0
Acinetobacter movanagherensis mapping	0	0	0	387		0
Pseudomonas fragi mapping	139	49	17.2617	386		0.272222
Chryseobacterium soldanellicola mapping	142	5	1.80052	386		0.0277778
Pseudomonas jessenii 9-1 mapping	142	21	7.50129	387		0.116667
Pseudomonas protegens 6-1 mapping	143	68	24.5538	390		0.377778
Pseudomonas koreensis 11-1 mapping	149	205	72.4794	388		1.13889
Pseudomonas baetica 1-1 mapping	141	16	5.69588	388		0.0888889
2019 08
Name	Consensus length	Total read count	Average coverage	Reference length	total	%
Pseudomonas aylmerense mapping	141	25	8.94819	386	27000	0.0925926
Lactococcus raffinolactis mapping	0	0	0	384		0
Yersinia ruckeri/massiliensis mapping	144	2141	760.724	387		7.92963
Pseudomonas arsenicoxydans mapping	141	15	5.39846	389		0.0555556
Pseudomonas parafulva mapping	142	884	315.491	387		3.27407
Pseudomonas gessardii mapping	141	29	10.3808	386		0.107407
Pseudomonas extremorientalis mapping	141	4	1.43152	387		0.0148148
Pseudomonas marginalis mapping	139	1	0.356589	387		0.0037037
Lactococcus chungangensis mapping	0	0	0	384		0
Acinetobacter movanagherensis mapping	0	0	0	387		0
Pseudomonas fragi mapping	0	0	0	386		0
Chryseobacterium soldanellicola mapping	141	7	2.52073	386		0.0259259
Pseudomonas jessenii 9-1 mapping	141	22	7.85013	387		0.0814815
Pseudomonas protegens 6-1 mapping	0	0	0	390		0
Pseudomonas koreensis 11-1 mapping	143	765	270.485	388		2.83333
Pseudomonas baetica 1-1 mapping	142	22	7.84536	388		0.0814815
2019 09
Name	Consensus length	Total read count	Average coverage	Reference length	total	%
Pseudomonas aylmerense mapping	141	19	6.81606	386	27000	0.0703704
Lactococcus raffinolactis mapping	0	0	0	384		0
Yersinia ruckeri/massiliensis mapping	144	7781	2764.35	387		28.8185
Pseudomonas arsenicoxydans mapping	141	1	0.359897	389		0.0037037
Pseudomonas parafulva mapping	143	714	254.891	387		2.64444
Pseudomonas gessardii mapping	141	21	7.53368	386		0.0777778
Pseudomonas extremorientalis mapping	141	24	8.57364	387		0.0888889
Pseudomonas marginalis mapping	141	25	8.92765	387		0.0925926
Lactococcus chungangensis mapping	0	0	0	384		0
Acinetobacter movanagherensis mapping	0	0	0	387		0
Pseudomonas fragi mapping	140	10	3.53627	386		0.037037
Chryseobacterium soldanellicola mapping	141	49	17.6503	386		0.181481
Pseudomonas jessenii 9-1 mapping	141	2	0.718346	387		0.00740741
Pseudomonas protegens 6-1 mapping	142	6	2.16923	390		0.0222222
Pseudomonas koreensis 11-1 mapping	142	206	72.7552	388		0.762963
Pseudomonas baetica 1-1 mapping	139	4	1.41495	388		0.0148148
2019 10
Name	Consensus length	Total read count	Average coverage	Reference length	total	%
Pseudomonas aylmerense mapping	141	8	2.87565	386	27000	0.0296296
Lactococcus raffinolactis mapping	0	0	0	384		0
Yersinia ruckeri/massiliensis mapping	141	156	55.3953	387		0.577778
Pseudomonas arsenicoxydans mapping	0	0	0	389		0
Pseudomonas parafulva mapping	143	360	128.54	387		1.33333
Pseudomonas gessardii mapping	139	7	2.50259	386		0.0259259
Pseudomonas extremorientalis mapping	0	0	0	387		0
Pseudomonas marginalis mapping	141	11	3.92506	387		0.0407407
Lactococcus chungangensis mapping	0	0	0	384		0
Acinetobacter movanagherensis mapping	0	0	0	387		0
Pseudomonas fragi mapping	0	0	0	386		0
Chryseobacterium soldanellicola mapping	143	224	80.715	386		0.82963
Pseudomonas jessenii 9-1 mapping	140	40	14.2713	387		0.148148
Pseudomonas protegens 6-1 mapping	143	10	3.61538	390		0.037037
Pseudomonas koreensis 11-1 mapping	144	2348	830.139	388		8.6963
Pseudomonas baetica 1-1 mapping	141	46	16.3866	388		0.17037
2019 11
Name	Consensus length	Total read count	Average coverage	Reference length	total	%
Pseudomonas aylmerense mapping	142	5	1.80052	386	27000	0.0185185
Lactococcus raffinolactis mapping	0	0	0	384		0
Yersinia ruckeri/massiliensis mapping	142	571	203.339	387		2.11481
Pseudomonas arsenicoxydans mapping	144	8	2.89203	389		0.0296296
Pseudomonas parafulva mapping	143	1180	421.434	387		4.37037
Pseudomonas gessardii mapping	139	4	1.43005	386		0.0148148
Pseudomonas extremorientalis mapping	0	0	0	387		0
Pseudomonas marginalis mapping	139	1	0.356589	387		0.0037037
Lactococcus chungangensis mapping	0	0	0	384		0
Acinetobacter movanagherensis mapping	0	0	0	387		0
Pseudomonas fragi mapping	139	44	15.5207	386		0.162963
Chryseobacterium soldanellicola mapping	141	6	2.1658	386		0.0222222
Pseudomonas jessenii 9-1 mapping	139	11	3.92248	387		0.0407407
Pseudomonas protegens 6-1 mapping	143	3	1.08718	390		0.0111111
Pseudomonas koreensis 11-1 mapping	144	1521	537.832	388		5.63333
Pseudomonas baetica 1-1 mapping	139	2	0.71134	388		0.00740741
2019 12
Name	Consensus length	Total read count	Average coverage	Reference length	total	%
Pseudomonas aylmerense mapping	141	19	6.81088	386	27000	0.0703704
Lactococcus raffinolactis mapping	0	0	0	384		0
Yersinia ruckeri/massiliensis mapping	149	16241	5784.21	387		60.1519
Pseudomonas arsenicoxydans mapping	142	1	0.365039	389		0.0037037
Pseudomonas parafulva mapping	143	1845	658.938	387		6.83333
Pseudomonas gessardii mapping	141	17	6.09845	386		0.062963
Pseudomonas extremorientalis mapping	0	0	0	387		0
Pseudomonas marginalis mapping	139	2	0.713178	387		0.00740741
Lactococcus chungangensis mapping	0	0	0	384		0
Acinetobacter movanagherensis mapping	0	0	0	387		0
Pseudomonas fragi mapping	139	10	3.53368	386		0.037037
Chryseobacterium soldanellicola mapping	141	3	1.07772	386		0.0111111
Pseudomonas jessenii 9-1 mapping	0	0	0	387		0
Pseudomonas protegens 6-1 mapping	0	0	0	390		0
Pseudomonas koreensis 11-1 mapping	141	110	38.8866	388		0.407407
Pseudomonas baetica 1-1 mapping	139	1	0.35567	388		0.0037037
2020 01
Name	Consensus length	Total read count	Average coverage	Reference length	total	%
Pseudomonas aylmerense mapping	142	29	10.4016	386	27000	0.107407
Lactococcus raffinolactis mapping	0	0	0	384		0
Yersinia ruckeri/massiliensis mapping	140	112	39.8682	387		0.414815
Pseudomonas arsenicoxydans mapping	141	19	6.83805	389		0.0703704
Pseudomonas parafulva mapping	144	1092	390.059	387		4.04444
Pseudomonas gessardii mapping	142	33	11.8264	386		0.122222
Pseudomonas extremorientalis mapping	141	7	2.50129	387		0.0259259
Pseudomonas marginalis mapping	0	0	0	387		0
Lactococcus chungangensis mapping	0	0	0	384		0
Acinetobacter movanagherensis mapping	0	0	0	387		0
Pseudomonas fragi mapping	137	8	2.81606	386		0.0296296
Chryseobacterium soldanellicola mapping	0	0	0	386		0
Pseudomonas jessenii 9-1 mapping	141	11	3.92506	387		0.0407407
Pseudomonas protegens 6-1 mapping	142	9	3.24359	390		0.0333333
Pseudomonas koreensis 11-1 mapping	141	66	23.3686	388		0.244444
Pseudomonas baetica 1-1 mapping	141	14	4.98969	388		0.0518519
2020 02
Name	Consensus length	Total read count	Average coverage	Reference length	total	%
Pseudomonas aylmerense mapping	140	13	4.65026	386	27000	0.0481481
Lactococcus raffinolactis mapping	0	0	0	384		0
Yersinia ruckeri/massiliensis mapping	140	32	11.3049	387		0.118519
Pseudomonas arsenicoxydans mapping	142	4	1.44216	389		0.0148148
Pseudomonas parafulva mapping	143	460	164.31	387		1.7037
Pseudomonas gessardii mapping	142	18	6.45596	386		0.0666667
Pseudomonas extremorientalis mapping	0	0	0	387		0
Pseudomonas marginalis mapping	138	25	8.91214	387		0.0925926
Lactococcus chungangensis mapping	0	0	0	384		0
Acinetobacter movanagherensis mapping	0	0	0	387		0
Pseudomonas fragi mapping	139	43	15.1399	386		0.159259
Chryseobacterium soldanellicola mapping	140	3	1.07772	386		0.0111111
Pseudomonas jessenii 9-1 mapping	0	0	0	387		0
Pseudomonas protegens 6-1 mapping	142	48	17.2436	390		0.177778
Pseudomonas koreensis 11-1 mapping	139	169	59.7758	388		0.625926
Pseudomonas baetica 1-1 mapping	140	1	0.360825	388		0.0037037
2020 03
Name	Consensus length	Total read count	Average coverage	Reference length	total	%
Pseudomonas aylmerense mapping	142	98	35.0596	386	18000	0.544444
Lactococcus raffinolactis mapping	0	0	0	384		0
Yersinia ruckeri/massiliensis mapping	142	48	17.0336	387		0.266667
Pseudomonas arsenicoxydans mapping	143	235	84.6324	389		1.30556
Pseudomonas parafulva mapping	146	3746	1337.5	387		20.8111
Pseudomonas gessardii mapping	141	105	37.5466	386		0.583333
Pseudomonas extremorientalis mapping	141	16	5.72351	387		0.0888889
Pseudomonas marginalis mapping	0	0	0	387		0
Lactococcus chungangensis mapping	0	0	0	384		0
Acinetobacter movanagherensis mapping	0	0	0	387		0
Pseudomonas fragi mapping	139	47	16.5648	386		0.261111
Chryseobacterium soldanellicola mapping	0	0	0	386		0
Pseudomonas jessenii 9-1 mapping	142	84	29.9871	387		0.466667
Pseudomonas protegens 6-1 mapping	142	2	0.720513	390		0.0111111
Pseudomonas koreensis 11-1 mapping	141	242	85.5026	388		1.34444
Pseudomonas baetica 1-1 mapping	142	78	27.7552	388		0.433333
2020 04
Name	Consensus length	Total read count	Average coverage	Reference length	total	%
Pseudomonas aylmerense mapping	141	79	28.2617	386	27000	0.292593
Lactococcus raffinolactis mapping	0	0	0	384		0
Yersinia ruckeri/massiliensis mapping	141	99	34.9897	387		0.366667
Pseudomonas arsenicoxydans mapping	145	403	145.147	389		1.49259
Pseudomonas parafulva mapping	143	214	76.4548	387		0.792593
Pseudomonas gessardii mapping	142	55	19.6839	386		0.203704
Pseudomonas extremorientalis mapping	0	0	0	387		0
Pseudomonas marginalis mapping	139	10	3.56589	387		0.037037
Lactococcus chungangensis mapping	0	0	0	384		0
Acinetobacter movanagherensis mapping	0	0	0	387		0
Pseudomonas fragi mapping	137	1	0.352332	386		0.0037037
Chryseobacterium soldanellicola mapping	0	0	0	386		0
Pseudomonas jessenii 9-1 mapping	141	96	34.2455	387		0.355556
Pseudomonas protegens 6-1 mapping	143	33	11.8718	390		0.122222
Pseudomonas koreensis 11-1 mapping	141	136	48.1134	388		0.503704
Pseudomonas baetica 1-1 mapping	142	89	31.6907	388		0.32963
2020 05
Name	Consensus length	Total read count	Average coverage	Reference length	total	%
Pseudomonas aylmerense mapping	139	5	1.78756	386	24000	0.0208333
Lactococcus raffinolactis mapping	0	0	0	384		0
Yersinia ruckeri/massiliensis mapping	142	167	59.4625	387		0.695833
Pseudomonas arsenicoxydans mapping	144	188	67.7635	389		0.783333
Pseudomonas parafulva mapping	143	2168	773.739	387		9.03333
Pseudomonas gessardii mapping	141	18	6.44041	386		0.075
Pseudomonas extremorientalis mapping	0	0	0	387		0
Pseudomonas marginalis mapping	0	0	0	387		0
Lactococcus chungangensis mapping	0	0	0	384		0
Acinetobacter movanagherensis mapping	0	0	0	387		0
Pseudomonas fragi mapping	0	0	0	386		0
Chryseobacterium soldanellicola mapping	0	0	0	386		0
Pseudomonas jessenii 9-1 mapping	141	91	32.4651	387		0.379167
Pseudomonas protegens 6-1 mapping	143	12	4.3359	390		0.05
Pseudomonas koreensis 11-1 mapping	141	138	48.7912	388		0.575
Pseudomonas baetica 1-1 mapping	143	115	40.9149	388		0.479167
2020 06
Name	Consensus length	Total read count	Average coverage	Reference length	total	%
Pseudomonas aylmerense mapping	141	25	8.95855	386	27000	0.0925926
Lactococcus raffinolactis mapping	0	0	0	384		0
Yersinia ruckeri/massiliensis mapping	142	76	27.2455	387		0.281481
Pseudomonas arsenicoxydans mapping	141	4	1.43959	389		0.0148148
Pseudomonas parafulva mapping	144	354	126.413	387		1.31111
Pseudomonas gessardii mapping	139	25	8.93782	386		0.0925926
Pseudomonas extremorientalis mapping	139	1	0.356589	387		0.0037037
Pseudomonas marginalis mapping	141	18	6.43411	387		0.0666667
Lactococcus chungangensis mapping	0	0	0	384		0
Acinetobacter movanagherensis mapping	0	0	0	387		0
Pseudomonas fragi mapping	137	1	0.352332	386		0.0037037
Chryseobacterium soldanellicola mapping	141	11	3.95337	386		0.0407407
Pseudomonas jessenii 9-1 mapping	141	5	1.78811	387		0.0185185
Pseudomonas protegens 6-1 mapping	144	2	0.725641	390		0.00740741
Pseudomonas koreensis 11-1 mapping	143	237	83.7629	388		0.877778
Pseudomonas baetica 1-1 mapping	141	11	3.91753	388		0.0407407
2020 08
Name	Consensus length	Total read count	Average coverage	Reference length	total	%
Pseudomonas aylmerense mapping	141	16	5.73057	386	27000	0.0592593
Lactococcus raffinolactis mapping	0	0	0	384		0
Yersinia ruckeri/massiliensis mapping	143	133	47.5245	387		0.492593
Pseudomonas arsenicoxydans mapping	0	0	0	389		0
Pseudomonas parafulva mapping	143	559	199.426	387		2.07037
Pseudomonas gessardii mapping	141	20	7.15803	386		0.0740741
Pseudomonas extremorientalis mapping	0	0	0	387		0
Pseudomonas marginalis mapping	142	29	10.3514	387		0.107407
Lactococcus chungangensis mapping	0	0	0	384		0
Acinetobacter movanagherensis mapping	0	0	0	387		0
Pseudomonas fragi mapping	0	0	0	386		0
Chryseobacterium soldanellicola mapping	0	0	0	386		0
Pseudomonas jessenii 9-1 mapping	0	0	0	387		0
Pseudomonas protegens 6-1 mapping	143	4	1.44872	390		0.0148148
Pseudomonas koreensis 11-1 mapping	141	138	48.7887	388		0.511111
Pseudomonas baetica 1-1 mapping	0	0	0	388		0
2020 11
Name	Consensus length	Total read count	Average coverage	Reference length	total	%
Pseudomonas aylmerense mapping	142	55	19.6917	386	27000	0.203704
Lactococcus raffinolactis mapping	136	1	0.351562	384		0.0037037
Yersinia ruckeri/massiliensis mapping	139	1	0.354005	387		0.0037037
Pseudomonas arsenicoxydans mapping	144	187	67.383	389		0.692593
Pseudomonas parafulva mapping	143	626	223.468	387		2.31852
Pseudomonas gessardii mapping	142	54	19.3264	386		0.2
Pseudomonas extremorientalis mapping	142	24	8.57364	387		0.0888889
Pseudomonas marginalis mapping	139	9	3.2093	387		0.0333333
Lactococcus chungangensis mapping	0	0	0	384		0
Acinetobacter movanagherensis mapping	0	0	0	387		0
Pseudomonas fragi mapping	137	8	2.81865	386		0.0296296
Chryseobacterium soldanellicola mapping	142	401	144.254	386		1.48519
Pseudomonas jessenii 9-1 mapping	142	130	46.4238	387		0.481481
Pseudomonas protegens 6-1 mapping	143	35	12.6615	390		0.12963
Pseudomonas koreensis 11-1 mapping	144	359	126.987	388		1.32963
Pseudomonas baetica 1-1 mapping	142	129	45.9433	388		0.477778

## Sheet: Water from fish farm
2019 04
Name	Consensus length	Total read count	Average coverage	Reference length	total	%
Pseudomonas aylmerense mapping	142	34	12.1813	386	60000	0.0566667
Lactococcus raffinolactis mapping	0	0	0	384		0
Yersinia ruckeri/massiliensis mapping	285	10	3.63824	387		0.0166667
Pseudomonas arsenicoxydans mapping	143	62	22.3316	389		0.103333
Pseudomonas parafulva mapping	144	112	40.0181	387		0.186667
Pseudomonas gessardii mapping	143	23	8.2487	386		0.0383333
Pseudomonas extremorientalis mapping	141	14	4.9845	387		0.0233333
Pseudomonas marginalis mapping	0	0	0	387		0
Lactococcus chungangensis mapping	0	0	0	384		0
Acinetobacter movanagherensis mapping	0	0	0	387		0
Pseudomonas fragi mapping	137	9	3.17098	386		0.015
Chryseobacterium soldanellicola mapping	140	1	0.360104	386		0.00166667
Pseudomonas jessenii 9-1 mapping	142	18	6.43152	387		0.03
Pseudomonas protegens 6-1 mapping	146	55	19.8795	390		0.0916667
Pseudomonas koreensis 11-1 mapping	296	345	122.09	388		0.575
Pseudomonas baetica 1-1 mapping	142	11	3.90722	388		0.0183333
2019 06
Name	Consensus length	Total read count	Average coverage	Reference length	total	%
Pseudomonas aylmerense mapping	296	5397	1932.9	386	60000	8.995
Lactococcus raffinolactis mapping	0	0	0	384		0
Yersinia ruckeri/massiliensis mapping	289	2	0.741602	387		0.00333333
Pseudomonas arsenicoxydans mapping	153	2749	990.365	389		4.58167
Pseudomonas parafulva mapping	142	949	338.866	387		1.58167
Pseudomonas gessardii mapping	296	5464	1956.6	386		9.10667
Pseudomonas extremorientalis mapping	296	815	291.233	387		1.35833
Pseudomonas marginalis mapping	293	275	98.2894	387		0.458333
Lactococcus chungangensis mapping	0	0	0	384		0
Acinetobacter movanagherensis mapping	0	0	0	387		0
Pseudomonas fragi mapping	145	243	85.7617	386		0.405
Chryseobacterium soldanellicola mapping	142	2	0.715026	386		0.00333333
Pseudomonas jessenii 9-1 mapping	296	576	205.806	387		0.96
Pseudomonas protegens 6-1 mapping	146	1751	632.487	390		2.91833
Pseudomonas koreensis 11-1 mapping	296	6027	2131.61	388		10.045
Pseudomonas baetica 1-1 mapping	296	566	201.655	388		0.943333
2019 08
Name	Consensus length	Total read count	Average coverage	Reference length	total	%
Pseudomonas aylmerense mapping	141	9	3.2228	386	60000	0.015
Lactococcus raffinolactis mapping	137	1	0.354167	384		0.00166667
Yersinia ruckeri/massiliensis mapping	143	487	174.155	387		0.811667
Pseudomonas arsenicoxydans mapping	143	6	2.16452	389		0.01
Pseudomonas parafulva mapping	143	2087	745.344	387		3.47833
Pseudomonas gessardii mapping	141	12	4.31088	386		0.02
Pseudomonas extremorientalis mapping	139	9	3.20672	387		0.015
Pseudomonas marginalis mapping	0	0	0	387		0
Lactococcus chungangensis mapping	0	0	0	384		0
Acinetobacter movanagherensis mapping	150	1	0.390181	387		0.00166667
Pseudomonas fragi mapping	0	0	0	386		0
Chryseobacterium soldanellicola mapping	148	191	68.8342	386		0.318333
Pseudomonas jessenii 9-1 mapping	141	63	22.4444	387		0.105
Pseudomonas protegens 6-1 mapping	142	5	1.80769	390		0.00833333
Pseudomonas koreensis 11-1 mapping	143	2037	720.224	388		3.395
Pseudomonas baetica 1-1 mapping	142	66	23.4845	388		0.11
2019 09
Name	Consensus length	Total read count	Average coverage	Reference length	total	%
Pseudomonas aylmerense mapping	143	31	11.101	386	60000	0.0516667
Lactococcus raffinolactis mapping	137	1	0.354167	384		0.00166667
Yersinia ruckeri/massiliensis mapping	141	99	35.1964	387		0.165
Pseudomonas arsenicoxydans mapping	147	16	5.76864	389		0.0266667
Pseudomonas parafulva mapping	295	1040	371.258	387		1.73333
Pseudomonas gessardii mapping	141	22	7.86269	386		0.0366667
Pseudomonas extremorientalis mapping	139	9	3.2093	387		0.015
Pseudomonas marginalis mapping	0	0	0	387		0
Lactococcus chungangensis mapping	0	0	0	384		0
Acinetobacter movanagherensis mapping	0	0	0	387		0
Pseudomonas fragi mapping	0	0	0	386		0
Chryseobacterium soldanellicola mapping	149	44	15.9145	386		0.0733333
Pseudomonas jessenii 9-1 mapping	141	43	15.3437	387		0.0716667
Pseudomonas protegens 6-1 mapping	142	9	3.25385	390		0.015
Pseudomonas koreensis 11-1 mapping	151	1036	366.495	388		1.72667
Pseudomonas baetica 1-1 mapping	141	47	16.7062	388		0.0783333
2019 10
Name	Consensus length	Total read count	Average coverage	Reference length	total	%
Pseudomonas aylmerense mapping	141	17	6.0829	386	60000	0.0283333
Lactococcus raffinolactis mapping	0	0	0	384		0
Yersinia ruckeri/massiliensis mapping	144	9	3.20672	387		0.015
Pseudomonas arsenicoxydans mapping	143	7	2.51157	389		0.0116667
Pseudomonas parafulva mapping	142	457	163.176	387		0.761667
Pseudomonas gessardii mapping	141	22	7.87565	386		0.0366667
Pseudomonas extremorientalis mapping	141	3	1.07494	387		0.005
Pseudomonas marginalis mapping	141	10	3.56848	387		0.0166667
Lactococcus chungangensis mapping	0	0	0	384		0
Acinetobacter movanagherensis mapping	0	0	0	387		0
Pseudomonas fragi mapping	0	0	0	386		0
Chryseobacterium soldanellicola mapping	148	279	100.614	386		0.465
Pseudomonas jessenii 9-1 mapping	141	12	4.28682	387		0.02
Pseudomonas protegens 6-1 mapping	143	24	8.67436	390		0.04
Pseudomonas koreensis 11-1 mapping	143	532	188.134	388		0.886667
Pseudomonas baetica 1-1 mapping	145	18	6.42268	388		0.03
2019 11
Name	Consensus length	Total read count	Average coverage	Reference length	total	%
Pseudomonas aylmerense mapping	144	366	131.085	386	60000	0.61
Lactococcus raffinolactis mapping	0	0	0	384		0
Yersinia ruckeri/massiliensis mapping	290	10	3.59432	387		0.0166667
Pseudomonas arsenicoxydans mapping	148	1044	376.383	389		1.74
Pseudomonas parafulva mapping	144	1098	392.098	387		1.83
Pseudomonas gessardii mapping	146	357	127.915	386		0.595
Pseudomonas extremorientalis mapping	142	84	30	387		0.14
Pseudomonas marginalis mapping	142	46	16.4419	387		0.0766667
Lactococcus chungangensis mapping	0	0	0	384		0
Acinetobacter movanagherensis mapping	0	0	0	387		0
Pseudomonas fragi mapping	145	152	53.6451	386		0.253333
Chryseobacterium soldanellicola mapping	141	20	7.20466	386		0.0333333
Pseudomonas jessenii 9-1 mapping	142	648	231.506	387		1.08
Pseudomonas protegens 6-1 mapping	143	253	91.3487	390		0.421667
Pseudomonas koreensis 11-1 mapping	151	2083	736.845	388		3.47167
Pseudomonas baetica 1-1 mapping	144	573	204.101	388		0.955
2019 12
Name	Consensus length	Total read count	Average coverage	Reference length	total	%
Pseudomonas aylmerense mapping	142	27	9.68394	386	60000	0.045
Lactococcus raffinolactis mapping	137	2	0.705729	384		0.00333333
Yersinia ruckeri/massiliensis mapping	144	93	33.1292	387		0.155
Pseudomonas arsenicoxydans mapping	143	74	26.6632	389		0.123333
Pseudomonas parafulva mapping	142	189	67.491	387		0.315
Pseudomonas gessardii mapping	141	23	8.23834	386		0.0383333
Pseudomonas extremorientalis mapping	141	5	1.79328	387		0.00833333
Pseudomonas marginalis mapping	139	1	0.356589	387		0.00166667
Lactococcus chungangensis mapping	137	1	0.351562	384		0.00166667
Acinetobacter movanagherensis mapping	0	0	0	387		0
Pseudomonas fragi mapping	137	11	3.87565	386		0.0183333
Chryseobacterium soldanellicola mapping	141	17	6.12176	386		0.0283333
Pseudomonas jessenii 9-1 mapping	142	23	8.23514	387		0.0383333
Pseudomonas protegens 6-1 mapping	143	35	12.6462	390		0.0583333
Pseudomonas koreensis 11-1 mapping	141	152	53.7577	388		0.253333
Pseudomonas baetica 1-1 mapping	142	31	11.0515	388		0.0516667
2020 01
Name	Consensus length	Total read count	Average coverage	Reference length	total	%
Pseudomonas aylmerense mapping	146	469	167.946	386	60000	0.781667
Lactococcus raffinolactis mapping	0	0	0	384		0
Yersinia ruckeri/massiliensis mapping	0	0	0	387		0
Pseudomonas arsenicoxydans mapping	144	289	104.154	389		0.481667
Pseudomonas parafulva mapping	143	691	246.832	387		1.15167
Pseudomonas gessardii mapping	146	435	155.806	386		0.725
Pseudomonas extremorientalis mapping	142	103	36.8036	387		0.171667
Pseudomonas marginalis mapping	141	19	6.78553	387		0.0316667
Lactococcus chungangensis mapping	0	0	0	384		0
Acinetobacter movanagherensis mapping	0	0	0	387		0
Pseudomonas fragi mapping	290	353	124.63	386		0.588333
Chryseobacterium soldanellicola mapping	140	1	0.360104	386		0.00166667
Pseudomonas jessenii 9-1 mapping	144	1181	421.917	387		1.96833
Pseudomonas protegens 6-1 mapping	143	191	68.9795	390		0.318333
Pseudomonas koreensis 11-1 mapping	146	1104	390.515	388		1.84
Pseudomonas baetica 1-1 mapping	143	1236	440.253	388		2.06
2020 02
Name	Consensus length	Total read count	Average coverage	Reference length	total	%
Pseudomonas aylmerense mapping	142	189	67.7073	386	60000	0.315
Lactococcus raffinolactis mapping	0	0	0	384		0
Yersinia ruckeri/massiliensis mapping	144	11	3.92506	387		0.0183333
Pseudomonas arsenicoxydans mapping	145	106	38.1671	389		0.176667
Pseudomonas parafulva mapping	142	151	53.9302	387		0.251667
Pseudomonas gessardii mapping	142	191	68.4171	386		0.318333
Pseudomonas extremorientalis mapping	142	57	20.3979	387		0.095
Pseudomonas marginalis mapping	141	11	3.93282	387		0.0183333
Lactococcus chungangensis mapping	0	0	0	384		0
Acinetobacter movanagherensis mapping	0	0	0	387		0
Pseudomonas fragi mapping	141	80	28.2513	386		0.133333
Chryseobacterium soldanellicola mapping	142	2	0.717617	386		0.00333333
Pseudomonas jessenii 9-1 mapping	141	83	29.6615	387		0.138333
Pseudomonas protegens 6-1 mapping	143	56	20.2359	390		0.0933333
Pseudomonas koreensis 11-1 mapping	142	403	142.562	388		0.671667
Pseudomonas baetica 1-1 mapping	142	82	29.2371	388		0.136667
2020 03
Name	Consensus length	Total read count	Average coverage	Reference length	total	%
Pseudomonas aylmerense mapping	143	283	101.267	386	60000	0.471667
Lactococcus raffinolactis mapping	0	0	0	384		0
Yersinia ruckeri/massiliensis mapping	0	0	0	387		0
Pseudomonas arsenicoxydans mapping	145	527	189.733	389		0.878333
Pseudomonas parafulva mapping	142	115	41.0491	387		0.191667
Pseudomonas gessardii mapping	142	275	98.4067	386		0.458333
Pseudomonas extremorientalis mapping	142	210	74.9018	387		0.35
Pseudomonas marginalis mapping	142	8	2.85788	387		0.0133333
Lactococcus chungangensis mapping	0	0	0	384		0
Acinetobacter movanagherensis mapping	0	0	0	387		0
Pseudomonas fragi mapping	140	124	43.7306	386		0.206667
Chryseobacterium soldanellicola mapping	0	0	0	386		0
Pseudomonas jessenii 9-1 mapping	141	85	30.3282	387		0.141667
Pseudomonas protegens 6-1 mapping	143	212	76.1846	390		0.353333
Pseudomonas koreensis 11-1 mapping	142	213	75.2732	388		0.355
Pseudomonas baetica 1-1 mapping	141	95	33.8196	388		0.158333
2020 04
Name	Consensus length	Total read count	Average coverage	Reference length	total	%
Pseudomonas aylmerense mapping	142	130	46.5104	386	60000	0.216667
Lactococcus raffinolactis mapping	0	0	0	384		0
Yersinia ruckeri/massiliensis mapping	139	6	2.12403	387		0.01
Pseudomonas arsenicoxydans mapping	153	1803	649.216	389		3.005
Pseudomonas parafulva mapping	142	480	171.274	387		0.8
Pseudomonas gessardii mapping	141	136	48.6373	386		0.226667
Pseudomonas extremorientalis mapping	140	12	4.27649	387		0.02
Pseudomonas marginalis mapping	139	1	0.356589	387		0.00166667
Lactococcus chungangensis mapping	0	0	0	384		0
Acinetobacter movanagherensis mapping	0	0	0	387		0
Pseudomonas fragi mapping	137	5	1.75648	386		0.00833333
Chryseobacterium soldanellicola mapping	0	0	0	386		0
Pseudomonas jessenii 9-1 mapping	143	323	115.256	387		0.538333
Pseudomonas protegens 6-1 mapping	143	152	54.6205	390		0.253333
Pseudomonas koreensis 11-1 mapping	141	219	77.3918	388		0.365
Pseudomonas baetica 1-1 mapping	141	344	122.384	388		0.573333
2020 05
Name	Consensus length	Total read count	Average coverage	Reference length	total	%
Pseudomonas aylmerense mapping	152	236	84.601	386	60000	0.393333
Lactococcus raffinolactis mapping	0	0	0	384		0
Yersinia ruckeri/massiliensis mapping	140	10	3.54522	387		0.0166667
Pseudomonas arsenicoxydans mapping	149	481	173.47	389		0.801667
Pseudomonas parafulva mapping	150	4610	1645.75	387		7.68333
Pseudomonas gessardii mapping	152	244	87.4689	386		0.406667
Pseudomonas extremorientalis mapping	151	75	26.8889	387		0.125
Pseudomonas marginalis mapping	151	21	7.52713	387		0.035
Lactococcus chungangensis mapping	0	0	0	384		0
Acinetobacter movanagherensis mapping	0	0	0	387		0
Pseudomonas fragi mapping	297	49	17.4041	386		0.0816667
Chryseobacterium soldanellicola mapping	142	4	1.43523	386		0.00666667
Pseudomonas jessenii 9-1 mapping	296	202	72.186	387		0.336667
Pseudomonas protegens 6-1 mapping	146	121	43.7692	390		0.201667
Pseudomonas koreensis 11-1 mapping	152	786	278.191	388		1.31
Pseudomonas baetica 1-1 mapping	295	223	79.5	388		0.371667
2020 06
Name	Consensus length	Total read count	Average coverage	Reference length	total	%
Pseudomonas aylmerense mapping	152	149	53.3756	386	60000	0.248333
Lactococcus raffinolactis mapping	0	0	0	384		0
Yersinia ruckeri/massiliensis mapping	142	7	2.4832	387		0.0116667
Pseudomonas arsenicoxydans mapping	145	126	45.4216	389		0.21
Pseudomonas parafulva mapping	143	1622	578.948	387		2.70333
Pseudomonas gessardii mapping	143	143	51.1917	386		0.238333
Pseudomonas extremorientalis mapping	292	54	19.3101	387		0.09
Pseudomonas marginalis mapping	142	34	12.1654	387		0.0566667
Lactococcus chungangensis mapping	0	0	0	384		0
Acinetobacter movanagherensis mapping	0	0	0	387		0
Pseudomonas fragi mapping	137	15	5.26684	386		0.025
Chryseobacterium soldanellicola mapping	296	82	29.5052	386		0.136667
Pseudomonas jessenii 9-1 mapping	146	139	49.6744	387		0.231667
Pseudomonas protegens 6-1 mapping	143	21	7.59231	390		0.035
Pseudomonas koreensis 11-1 mapping	296	1307	462.5	388		2.17833
Pseudomonas baetica 1-1 mapping	268	135	48.1314	388		0.225
2020 08
Name	Consensus length	Total read count	Average coverage	Reference length	total	%
Pseudomonas aylmerense mapping	143	19	6.8057	386	60000	0.0316667
Lactococcus raffinolactis mapping	0	0	0	384		0
Yersinia ruckeri/massiliensis mapping	142	9	3.18863	387		0.015
Pseudomonas arsenicoxydans mapping	145	33	11.9023	389		0.055
Pseudomonas parafulva mapping	143	1096	391.543	387		1.82667
Pseudomonas gessardii mapping	142	24	8.59326	386		0.04
Pseudomonas extremorientalis mapping	152	31	11.1189	387		0.0516667
Pseudomonas marginalis mapping	0	0	0	387		0
Lactococcus chungangensis mapping	0	0	0	384		0
Acinetobacter movanagherensis mapping	0	0	0	387		0
Pseudomonas fragi mapping	271	2	0.733161	386		0.00333333
Chryseobacterium soldanellicola mapping	141	2	0.720207	386		0.00333333
Pseudomonas jessenii 9-1 mapping	154	36	12.9561	387		0.06
Pseudomonas protegens 6-1 mapping	144	100	36.1641	390		0.166667
Pseudomonas koreensis 11-1 mapping	151	1331	470.889	388		2.21833
Pseudomonas baetica 1-1 mapping	154	43	15.384	388		0.0716667
2020 11
Name	Consensus length	Total read count	Average coverage	Reference length	total	%
Pseudomonas aylmerense mapping	143	220	78.8187	386	60000	0.366667
Lactococcus raffinolactis mapping	0	0	0	384		0
Yersinia ruckeri/massiliensis mapping	139	1	0.354005	387		0.00166667
Pseudomonas arsenicoxydans mapping	154	1042	375.653	389		1.73667
Pseudomonas parafulva mapping	145	1463	522.398	387		2.43833
Pseudomonas gessardii mapping	143	247	88.4585	386		0.411667
Pseudomonas extremorientalis mapping	293	215	76.8114	387		0.358333
Pseudomonas marginalis mapping	144	1033	368.982	387		1.72167
Lactococcus chungangensis mapping	0	0	0	384		0
Acinetobacter movanagherensis mapping	0	0	0	387		0
Pseudomonas fragi mapping	139	4	1.41451	386		0.00666667
Chryseobacterium soldanellicola mapping	149	380	136.738	386		0.633333
Pseudomonas jessenii 9-1 mapping	143	654	233.579	387		1.09
Pseudomonas protegens 6-1 mapping	143	187	67.4821	390		0.311667
Pseudomonas koreensis 11-1 mapping	152	4196	1484.21	388		6.99333
Pseudomonas baetica 1-1 mapping	296	668	238.049	388		1.11333

## Sheet: lab experiment in fig6
Exp1 day0 rt								Exp1 day2 rt							Exp1 day5 rt
Name	Consensus length	Total read count	Average coverage	Reference length	Total read	%		Consensus length	Total read count	Average coverage	Reference length	Total read	%		Consensus length	Total read count	Average coverage	Reference length	Total read	%
Pseudomonas aylmerense mapping	141	24	8.58808	386	9000	0.266667		141	218	77.9378	386	9000	2.42222		140	37	13.2306	386	9000	0.411111
Lactococcus raffinolactis mapping	0	0	0	384		0		0	0	0	384		0		0	0	0	384		0
Yersinia ruckeri/massiliensis mapping	140	129	45.9742	387		1.43333		140	124	44.1912	387		1.37778		140	397	141.439	387		4.41111
Pseudomonas arsenicoxydans mapping	141	18	6.47815	389		0.2		141	71	25.5424	389		0.788889		142	4	1.44216	389		0.0444444
Pseudomonas parafulva mapping	139	6	2.13953	387		0.0666667		141	580	206.791	387		6.44444		140	86	30.6693	387		0.955556
Pseudomonas gessardii mapping	139	17	6.07772	386		0.188889		139	234	83.6425	386		2.6		139	39	13.943	386		0.433333
Pseudomonas extremorientalis mapping	0	0	0	387		0		139	1	0.356589	387		0.0111111		0	0	0	387		0
Pseudomonas marginalis mapping	0	0	0	387		0		0	0	0	387		0		0	0	0	387		0
Lactococcus chungangensis mapping	0	0	0	384		0		0	0	0	384		0		0	0	0	384		0
Acinetobacter movanagherensis mapping	0	0	0	387		0		0	0	0	387		0		0	0	0	387		0
Pseudomonas fragi mapping	0	0	0	386		0		0	0	0	386		0		0	0	0	386		0
Chryseobacterium soldanellicola mapping	140	1	0.360104	386		0.0111111		0	0	0	386		0		0	0	0	386		0
Pseudomonas jessenii 9-1 mapping	139	1	0.356589	387		0.0111111		139	21	7.48837	387		0.233333		139	1	0.356589	387		0.0111111
Pseudomonas protegens 6-1 mapping	0	0	0	390		0		0	0	0	390		0		142	1	0.361538	390		0.0111111
Pseudomonas koreensis 11-1 mapping	139	10	3.53093	388		0.111111		143	75	26.5103	388		0.833333		139	16	5.64948	388		0.177778
Pseudomonas baetica 1-1 mapping	139	1	0.35567	388		0.0111111		139	16	5.69072	388		0.177778		141	2	0.71134	388		0.0222222
Exp2 day0 rt								Exp2 day4 rt							Exp2 day8 rt
Name	Consensus length	Total read count	Average coverage	Reference length	Total read	%		Consensus length	Total read count	Average coverage	Reference length	Total read	%		Consensus length	Total read count	Average coverage	Reference length	Total read	%
Pseudomonas aylmerense mapping	142	21	7.51554	386	9000	0.233333		0	0	0	386	9000	0		139	15	5.35751	386	9000	0.166667
Lactococcus raffinolactis mapping	0	0	0	384		0		0	0	0	384		0		0	0	0	384		0
Yersinia ruckeri/massiliensis mapping	140	1	0.356589	387		0.0111111		140	1	0.356589	387		0.0111111		140	12	4.26615	387		0.133333
Pseudomonas arsenicoxydans mapping	143	18	6.4653	389		0.2		141	1	0.359897	389		0.0111111		143	17	6.1054	389		0.188889
Pseudomonas parafulva mapping	143	1054	376.07	387		11.7111		141	196	69.9096	387		2.17778		143	96	34.2196	387		1.06667
Pseudomonas gessardii mapping	139	26	9.29534	386		0.288889		139	2	0.715026	386		0.0222222		141	14	5.01036	386		0.155556
Pseudomonas extremorientalis mapping	0	0	0	387		0		0	0	0	387		0		0	0	0	387		0
Pseudomonas marginalis mapping	139	4	1.42377	387		0.0444444		139	2	0.713178	387		0.0222222		141	26	9.26615	387		0.288889
Lactococcus chungangensis mapping	0	0	0	384		0		0	0	0	384		0		0	0	0	384		0
Acinetobacter movanagherensis mapping	0	0	0	387		0		0	0	0	387		0		0	0	0	387		0
Pseudomonas fragi mapping	0	0	0	386		0		0	0	0	386		0		0	0	0	386		0
Chryseobacterium soldanellicola mapping	140	1	0.360104	386		0.0111111		0	0	0	386		0		0	0	0	386		0
Pseudomonas jessenii 9-1 mapping	141	7	2.49612	387		0.0777778		0	0	0	387		0		139	2	0.713178	387		0.0222222
Pseudomonas protegens 6-1 mapping	143	42	15.1641	390		0.466667		142	2	0.723077	390		0.0222222		143	35	12.6128	390		0.388889
Pseudomonas koreensis 11-1 mapping	143	1064	375.796	388		11.8222		143	164	57.9794	388		1.82222		141	89	31.4536	388		0.988889
Pseudomonas baetica 1-1 mapping	141	5	1.78093	388		0.0555556		0	0	0	388		0		0	0	0	388		0
Exp3 day0 rt								Exp3 day3 rt							Exp3 day6 rt
Name	Consensus length	Total read count	Average coverage	Reference length	Total read	%		Consensus length	Total read count	Average coverage	Reference length	Total read	%		Consensus length	Total read count	Average coverage	Reference length	Total read	%
Pseudomonas aylmerense mapping	139	3	1.07254	386	9000	0.0333333		139	4	1.43005	386	9000	0.0444444		139	10	3.57513	386	9000	0.111111
Lactococcus raffinolactis mapping	0	0	0	384		0		0	0	0	384		0		0	0	0	384		0
Yersinia ruckeri/massiliensis mapping	0	0	0	387		0		139	1	0.356589	387		0.0111111		0	0	0	387		0
Pseudomonas arsenicoxydans mapping	141	2	0.719794	389		0.0222222		0	0	0	389		0		141	2	0.719794	389		0.0222222
Pseudomonas parafulva mapping	143	48	17.1395	387		0.533333		142	20	7.14987	387		0.222222		142	42	15.0129	387		0.466667
Pseudomonas gessardii mapping	139	2	0.715026	386		0.0222222		139	5	1.78756	386		0.0555556		139	20	7.14249	386		0.222222
Pseudomonas extremorientalis mapping	0	0	0	387		0		0	0	0	387		0		0	0	0	387		0
Pseudomonas marginalis mapping	141	1	0.361757	387		0.0111111		141	8	2.85788	387		0.0888889		139	2	0.713178	387		0.0222222
Lactococcus chungangensis mapping	0	0	0	384		0		0	0	0	384		0		0	0	0	384		0
Acinetobacter movanagherensis mapping	0	0	0	387		0		0	0	0	387		0		0	0	0	387		0
Pseudomonas fragi mapping	0	0	0	386		0		0	0	0	386		0		0	0	0	386		0
Chryseobacterium soldanellicola mapping	0	0	0	386		0		140	3	1.08031	386		0.0333333		141	1	0.362694	386		0.0111111
Pseudomonas jessenii 9-1 mapping	139	2	0.713178	387		0.0222222		0	0	0	387		0		0	0	0	387		0
Pseudomonas protegens 6-1 mapping	0	0	0	390		0		143	6	2.1641	390		0.0666667		0	0	0	390		0
Pseudomonas koreensis 11-1 mapping	141	22	7.7732	388		0.244444		140	2	0.706186	388		0.0222222		141	13	4.60052	388		0.144444
Pseudomonas baetica 1-1 mapping	0	0	0	388		0		0	0	0	388		0		0	0	0	388		0
Exp1 day0 rw								Exp1 day4 rw							Exp1 day7 rw
Name	Consensus length	Total read count	Average coverage	Reference length	Total	%		Consensus length	Total read count	Average coverage	Reference length	Total	%		Consensus length	Total read count	Average coverage	Reference length	Total	%
Pseudomonas aylmerense mapping	141	184	65.8601	386	5000	3.68		145	55	19.6969	386	5000	1.1		150	8	2.8886	386	5000	0.16
Lactococcus raffinolactis mapping	0	0	0	384		0		0	0	0	384		0		0	0	0	384		0
Yersinia ruckeri/massiliensis mapping	140	1	0.356589	387		0.02		139	1	0.354005	387		0.02		0	0	0	387		0
Pseudomonas arsenicoxydans mapping	143	43	15.4756	389		0.86		141	11	3.9563	389		0.22		144	42	15.1465	389		0.84
Pseudomonas parafulva mapping	138	18	6.4186	387		0.36		142	106	37.8346	387		2.12		141	46	16.4083	387		0.92
Pseudomonas gessardii mapping	142	163	58.4067	386		3.26		142	64	22.9093	386		1.28		140	7	2.50518	386		0.14
Pseudomonas extremorientalis mapping	139	1	0.356589	387		0.02		139	4	1.42636	387		0.08		0	0	0	387		0
Pseudomonas marginalis mapping	0	0	0	387		0		0	0	0	387		0		139	2	0.713178	387		0.04
Lactococcus chungangensis mapping	0	0	0	384		0		0	0	0	384		0		0	0	0	384		0
Acinetobacter movanagherensis mapping	0	0	0	387		0		0	0	0	387		0		0	0	0	387		0
Pseudomonas fragi mapping	0	0	0	386		0		0	0	0	386		0		0	0	0	386		0
Chryseobacterium soldanellicola mapping	0	0	0	386		0		0	0	0	386		0		0	0	0	386		0
Pseudomonas jessenii 9-1 mapping	0	0	0	387		0		0	0	0	387		0		0	0	0	387		0
Pseudomonas protegens 6-1 mapping	143	3	1.08718	390		0.06		142	4	1.44359	390		0.08		154	311	112.292	390		6.22
Pseudomonas koreensis 11-1 mapping	142	6	2.10052	388		0.12		150	99	35.0464	388		1.98		141	6	2.12371	388		0.12
Pseudomonas baetica 1-1 mapping	0	0	0	388		0		0	0	0	388		0		144	1	0.371134	388		0.02
Exp2 day0 rw								Exp2 day2 rw							Exp2 day5 rw
Name	Consensus length	Total read count	Average coverage	Reference length	Total	%		Consensus length	Total read count	Average coverage	Reference length	Total	%		Consensus length	Total read count	Average coverage	Reference length	Total	%
Pseudomonas aylmerense mapping	0	0	0	386	5000	0		139	2	0.715026	386	5000	0.04		0	0	0	386	5000	0
Lactococcus raffinolactis mapping	0	0	0	384		0		0	0	0	384		0		0	0	0	384		0
Yersinia ruckeri/massiliensis mapping	0	0	0	387		0		146	395	140.786	387		7.9		140	8	2.83979	387		0.16
Pseudomonas arsenicoxydans mapping	141	1	0.359897	389		0.02		142	6	2.16195	389		0.12		141	1	0.359897	389		0.02
Pseudomonas parafulva mapping	140	2	0.713178	387		0.04		139	7	2.48837	387		0.14		142	3	1.0801	387		0.06
Pseudomonas gessardii mapping	0	0	0	386		0		139	1	0.357513	386		0.02		0	0	0	386		0
Pseudomonas extremorientalis mapping	0	0	0	387		0		0	0	0	387		0		0	0	0	387		0
Pseudomonas marginalis mapping	0	0	0	387		0		141	94	33.5116	387		1.88		0	0	0	387		0
Lactococcus chungangensis mapping	0	0	0	384		0		0	0	0	384		0		0	0	0	384		0
Acinetobacter movanagherensis mapping	0	0	0	387		0		0	0	0	387		0		0	0	0	387		0
Pseudomonas fragi mapping	0	0	0	386		0		0	0	0	386		0		0	0	0	386		0
Chryseobacterium soldanellicola mapping	0	0	0	386		0		0	0	0	386		0		0	0	0	386		0
Pseudomonas jessenii 9-1 mapping	0	0	0	387		0		151	1	0.385013	387		0.02		0	0	0	387		0
Pseudomonas protegens 6-1 mapping	142	1	0.361538	390		0.02		144	769	277.723	390		15.38		143	13	4.70256	390		0.26
Pseudomonas koreensis 11-1 mapping	139	1	0.353093	388		0.02		141	7	2.4768	388		0.14		139	4	1.41237	388		0.08
Pseudomonas baetica 1-1 mapping	0	0	0	388		0		0	0	0	388		0		0	0	0	388		0
Exp3 day0 rw								Exp3 day3 rw							Exp3 day6 rw
Name	Consensus length	Total read count	Average coverage	Reference length	Total	%		Consensus length	Total read count	Average coverage	Reference length	Total	%		Consensus length	Total read count	Average coverage	Reference length	Total	%
Pseudomonas aylmerense mapping	139	1	0.357513	386	5000	0.02		151	25	8.9715	386	5000	0.5		141	11	3.94041	386	5000	0.22
Lactococcus raffinolactis mapping	0	0	0	384		0		0	0	0	384		0		0	0	0	384		0
Yersinia ruckeri/massiliensis mapping	0	0	0	387		0		0	0	0	387		0		0	0	0	387		0
Pseudomonas arsenicoxydans mapping	0	0	0	389		0		144	38	13.7147	389		0.76		141	4	1.43959	389		0.08
Pseudomonas parafulva mapping	139	1	0.356589	387		0.02		142	299	106.788	387		5.98		142	26	9.29716	387		0.52
Pseudomonas gessardii mapping	0	0	0	386		0		142	18	6.46114	386		0.36		142	11	3.96632	386		0.22
Pseudomonas extremorientalis mapping	0	0	0	387		0		139	3	1.06977	387		0.06		0	0	0	387		0
Pseudomonas marginalis mapping	0	0	0	387		0		139	4	1.42636	387		0.08		139	1	0.356589	387		0.02
Lactococcus chungangensis mapping	0	0	0	384		0		0	0	0	384		0		0	0	0	384		0
Acinetobacter movanagherensis mapping	0	0	0	387		0		0	0	0	387		0		0	0	0	387		0
Pseudomonas fragi mapping	0	0	0	386		0		0	0	0	386		0		0	0	0	386		0
Chryseobacterium soldanellicola mapping	0	0	0	386		0		0	0	0	386		0		0	0	0	386		0
Pseudomonas jessenii 9-1 mapping	0	0	0	387		0		154	3	1.12661	387		0.06		0	0	0	387		0
Pseudomonas protegens 6-1 mapping	0	0	0	390		0		142	1	0.361538	390		0.02		0	0	0	390		0
Pseudomonas koreensis 11-1 mapping	141	3	1.06443	388		0.06		152	325	115.077	388		6.5		142	33	11.6649	388		0.66
Pseudomonas baetica 1-1 mapping	0	0	0	388		0		155	7	2.65979	388		0.14		0	0	0	388		0

## Sheet: lab experiment in fig7
day0								day4							day8
Name	Consensus length	Total read count	Average coverage	Reference length	Total	%		Consensus length	Total read count	Average coverage	Reference length	Total	%		Name	Consensus length	Total read count	Average coverage	Reference length	Total	%
Pseudomonas aylmerense mapping	139	2	0.715026	386	9000	0.0222222		139	6	2.14508	386	9000	0.0666667		Pseudomonas aylmerense mapping	139	44	15.7306	386	9000	0.488889
Lactococcus raffinolactis mapping	0	0	0	384		0		0	0	0	384		0		Lactococcus raffinolactis mapping	0	0	0	384		0
Yersinia ruckeri/massiliensis mapping	140	4	1.42377	387		0.0444444		140	17	6.05685	387		0.188889		Yersinia ruckeri/massiliensis mapping	140	145	51.6357	387		1.61111
Pseudomonas arsenicoxydans mapping	141	1	0.359897	389		0.0111111		141	30	10.7943	389		0.333333		Pseudomonas arsenicoxydans mapping	141	5	1.79949	389		0.0555556
Pseudomonas parafulva mapping	139	3	1.06977	387		0.0333333		139	271	96.6305	387		3.01111		Pseudomonas parafulva mapping	140	4	1.42636	387		0.0444444
Pseudomonas gessardii mapping	139	4	1.43005	386		0.0444444		139	8	2.85492	386		0.0888889		Pseudomonas gessardii mapping	139	52	18.5907	386		0.577778
Pseudomonas extremorientalis mapping	0	0	0	387		0		0	0	0	387		0		Pseudomonas extremorientalis mapping	0	0	0	387		0
Pseudomonas marginalis mapping	0	0	0	387		0		139	37	13.1938	387		0.411111		Pseudomonas marginalis mapping	139	40	14.2636	387		0.444444
Lactococcus chungangensis mapping	0	0	0	384		0		0	0	0	384		0		Lactococcus chungangensis mapping	0	0	0	384		0
Acinetobacter movanagherensis mapping	0	0	0	387		0		0	0	0	387		0		Acinetobacter movanagherensis mapping	0	0	0	387		0
Pseudomonas fragi mapping	0	0	0	386		0		0	0	0	386		0		Pseudomonas fragi mapping	0	0	0	386		0
Chryseobacterium soldanellicola mapping	140	8	2.88083	386		0.0888889		0	0	0	386		0		Chryseobacterium soldanellicola mapping	140	9	3.24093	386		0.1
Pseudomonas jessenii 9-1 mapping	0	0	0	387		0		139	20	7.13178	387		0.222222		Pseudomonas jessenii 9-1 mapping	0	0	0	387		0
Pseudomonas protegens 6-1 mapping	0	0	0	390		0		142	36	13.0077	390		0.4		Pseudomonas protegens 6-1 mapping	142	32	11.5667	390		0.355556
Pseudomonas koreensis 11-1 mapping	139	1	0.353093	388		0.0111111		141	124	43.7887	388		1.37778		Pseudomonas koreensis 11-1 mapping	141	234	82.6263	388		2.6
Pseudomonas baetica 1-1 mapping	139	1	0.35567	388		0.0111111		139	14	4.97938	388		0.155556		Pseudomonas baetica 1-1 mapping	0	0	0	388		0
day11								day14
Name	Consensus length	Total read count	Average coverage	Reference length	Total	%		Consensus length	Total read count	Average coverage	Reference length	Total	%
Pseudomonas aylmerense mapping	139	23	8.2228	386	9000	0.255556		139	32	11.4404	386	9000	0.355556
Lactococcus raffinolactis mapping	0	0	0	384		0		0	0	0	384		0
Yersinia ruckeri/massiliensis mapping	146	1011	360.274	387		11.2333		140	39	13.8863	387		0.433333
Pseudomonas arsenicoxydans mapping	237	11	3.96915	389		0.122222		141	12	4.30848	389		0.133333
Pseudomonas parafulva mapping	139	9	3.19121	387		0.1		141	397	141.566	387		4.41111
Pseudomonas gessardii mapping	139	12	4.29016	386		0.133333		139	40	14.3005	386		0.444444
Pseudomonas extremorientalis mapping	0	0	0	387		0		139	2	0.713178	387		0.0222222
Pseudomonas marginalis mapping	139	113	40.2894	387		1.25556		139	15	5.34884	387		0.166667
Lactococcus chungangensis mapping	0	0	0	384		0		0	0	0	384		0
Acinetobacter movanagherensis mapping	0	0	0	387		0		0	0	0	387		0
Pseudomonas fragi mapping	0	0	0	386		0		0	0	0	386		0
Chryseobacterium soldanellicola mapping	140	3	1.08031	386		0.0333333		140	27	9.70207	386		0.3
Pseudomonas jessenii 9-1 mapping	139	1	0.356589	387		0.0111111		137	1	0.351421	387		0.0111111
Pseudomonas protegens 6-1 mapping	143	82	29.6462	390		0.911111		142	375	135.533	390		4.16667
Pseudomonas koreensis 11-1 mapping	150	3292	1162.28	388		36.5778		144	1165	411.332	388		12.9444
Pseudomonas baetica 1-1 mapping	139	1	0.35567	388		0.0111111		139	3	1.06701	388		0.0333333
day0 rw								day4 rw							day8 rw
Name	Consensus length	Total read count	Average coverage	Reference length	Total	%		Consensus length	Total read count	Average coverage	Reference length	Total	%		Consensus length	Total read count	Average coverage	Reference length	Total	%
Pseudomonas aylmerense mapping	139	4	1.43005	386	5000	0.08		143	103	36.8601	386	5000	2.06		0	0	0	386	5000	0
Lactococcus raffinolactis mapping	0	0	0	384		0		0	0	0	384		0		0	0	0	384		0
Yersinia ruckeri/massiliensis mapping	140	2	0.710594	387		0.04		141	2	0.713178	387		0.04		139	1	0.356589	387		0.02
Pseudomonas arsenicoxydans mapping	141	4	1.43959	389		0.08		143	82	29.5116	389		1.64		0	0	0	389		0
Pseudomonas parafulva mapping	139	2	0.713178	387		0.04		140	5	1.78553	387		0.1		139	2	0.713178	387		0.04
Pseudomonas gessardii mapping	141	10	3.5829	386		0.2		150	119	42.6114	386		2.38		0	0	0	386		0
Pseudomonas extremorientalis mapping	0	0	0	387		0		139	3	1.06977	387		0.06		0	0	0	387		0
Pseudomonas marginalis mapping	0	0	0	387		0		139	21	7.48837	387		0.42		139	2	0.713178	387		0.04
Lactococcus chungangensis mapping	0	0	0	384		0		0	0	0	384		0		0	0	0	384		0
Acinetobacter movanagherensis mapping	0	0	0	387		0		0	0	0	387		0		0	0	0	387		0
Pseudomonas fragi mapping	0	0	0	386		0		0	0	0	386		0		0	0	0	386		0
Chryseobacterium soldanellicola mapping	0	0	0	386		0		0	0	0	386		0		0	0	0	386		0
Pseudomonas jessenii 9-1 mapping	0	0	0	387		0		0	0	0	387		0		0	0	0	387		0
Pseudomonas protegens 6-1 mapping	0	0	0	390		0		146	2392	864.436	390		47.84		142	5	1.80769	390		0.1
Pseudomonas koreensis 11-1 mapping	139	1	0.353093	388		0.02		141	5	1.74485	388		0.1		141	5	1.74742	388		0.1
Pseudomonas baetica 1-1 mapping	0	0	0	388		0		0	0	0	388		0		0	0	0	388		0
day11 rw
Name	Consensus length	Total read count	Average coverage	Reference length	Total	%
Pseudomonas aylmerense mapping	139	1	0.357513	386	5000	0.02
Lactococcus raffinolactis mapping	0	0	0	384		0
Yersinia ruckeri/massiliensis mapping	0	0	0	387		0
Pseudomonas arsenicoxydans mapping	142	4	1.44216	389		0.08
Pseudomonas parafulva mapping	142	5	1.76744	387		0.1
Pseudomonas gessardii mapping	139	6	2.14508	386		0.12
Pseudomonas extremorientalis mapping	0	0	0	387		0
Pseudomonas marginalis mapping	139	1	0.356589	387		0.02
Lactococcus chungangensis mapping	0	0	0	384		0
Acinetobacter movanagherensis mapping	0	0	0	387		0
Pseudomonas fragi mapping	0	0	0	386		0
Chryseobacterium soldanellicola mapping	140	2	0.720207	386		0.04
Pseudomonas jessenii 9-1 mapping	0	0	0	387		0
Pseudomonas protegens 6-1 mapping	142	3	1.08462	390		0.06
Pseudomonas koreensis 11-1 mapping	150	487	172.121	388		9.74
Pseudomonas baetica 1-1 mapping	0	0	0	388		0

## Sheet: Reference seq of 16s v1v2 
>Pseudomonas_aylmerense _99.48
CATGCAGTCGAGCGGTAGAGAGAAGCTTGCTTCTCTTGAGAGCGGCGGACGGGTGAGTAA
TGCCTAGGAATCTGCCTGGTAGTGGGGGATAACGTTCGGAAACGGACGCTAATACCGCAT
ACGTCCTACGGGAGAAAGCAGGGGACCTTCGGGCCTTGCGCTATCAGATGAGCCTAGGTC
GGATTAGCTAGTTGGTGAGGTAATGGCTCACCAAGGCGACGATCCGTAACTGGTCTGAGA
GGATGATCAGTCACACTGGAACTGAGACACGGTCCAGACTCCTACGGGAGGCAGCAGTGG
GGAATATTGGACAATGGGCGAAAGCCTGATCCAGCCATGCCGCGTGTGTGAAGAAGGTCT
TCGGATTGTAAAGCACTTTAAGTTGG
>Lactococcus_raffinolactis _99.48
GCAGTTGAACGCTTGATTTTCACCGAAGCTTGCTTCACCGAAAATCAAGAGTAGCGAACG
GGTGAGTAACGCGTGGGTAACCTACCTTTCAGCGGGGGATAACTATTGGAAACGATAGCT
AATACCGCATAACAATGTTGGATGCATATTCGACATTTGAAAGTACCAACTGGTACACTG
AGAGATGGACCCGCGTTGTATTAGCTAGTTGGTAGTGTAATGGACTACCAAGGCGATGAT
ACATAGCCGACCTGAGAGGGTGATCGGCCACATTGGGACTGAGACACGGCCCAAACTCCT
ACGGGAGGCAGCAGTAGGGAATCTTCGGCAATGGACGAAAGTCTGACCGAGCAACGCCGC
GTGAGTGAAGAAGGTTTTCGGATC
>Yersinia_ruckeri/massiliensis_99.49
CATGCAGTCGAGCGGCAGCGGAAGTAGCTTGCTACTTTGCCGGCGAGCGGCGGACGGGTG
AGTAATGTCTGGGGATCTGCCTGATGGAGGGGGATAACTACTGGAAACGGTAGCTAATAC
CGCATAACCTCGCAAGAGCAAAGTGGGGGACCTTCGGGCCTCACGCCATCGGATGAACCC
AGATGGGATTAGCTAGTAGGTGGGGTAATGGCTCACCTAGGCGACGATCCCTAGCTGGTC
TGAGAGGATGACCAGCCACACTGGAACTGAGACACGGTCCAGACTCCTACGGGAGGCAGC
AGTGGGGAATATTGCACAATGGGCGCAAGCCTGATGCAGCCATGCCGCGTGTGTGAAGAA
GGCCTTCGGGTTGTAAAGCACTTTCAG
>Pseudomonas_arsenicoxydans 99.74
CACATGCAGTCGAGCGGTAGAGAGAAGCTTGCTTCTCTTGAGAGCGGCGGACGGGTGAGT
AATGCCTAGGAATCTGCCTGGTAGTGGGGGATAACGCTCGGAAACGGACGCTAATACCGC
ATACGTCCTACGGGAGAAAGCAGGGGACCTTCGGGCCTTGCGCTATCAGATGAGCCTAGG
TCGGATTAGCTAGTTGGTGAGGTAATGGCTCACCAAGGCGACGATCCGTAACTGGTCTGA
GAGGATGATCAGTCACACTGGAACTGAGACACGGTCCAGACTCCTACGGGAGGCAGCAGT
GGGGAATATTGGACAATGGGCGAAAGCCTGATCCAGCCATGCCGCGTGTGTGAAGAAGGT
CTTCGGATTGTAAAGCACTTTAAGTTGGG
>Pseudomonas_parafulva_ 99.48
CATGCAGTCGAGCGGATGANGGGAGCTTGCTCCTTGATTCAGCGGCGGACGGGTGAGTAA
TGCCTAGGAATCTGCCTGGTAGTGGGGGACAACGTTTCGAAAGGAACGCTAATACCGCAT
ACGTCCTACGGGAGAAAGCAGGGGACCTTCGGGCCTTGCGCTATCAGATGAGCCTAGGTC
GGATTAGCTTGTTGGTGAGGTAATGGCTCACCAAGGCGACGATCCGTAACTGGTCTGAGA
GGATGATCAGTCACACTGGAACTGAGACACGGTCCAGACTCCTACGGGAGGCAGCAGTGG
GGAATATTGGACAATGGGCGAAAGCCTGATCCAGCCATGCCGCGTGTGTGAAGAAGGTCT
TCGGATTGTAAAGCACTTTAAGTTGGG
>Pseudomonas_gessardii_99.74
CATGCAGTCGAGCGGTAGAGAGAAGCTTGCTTCTCTTGAGAGCGGCGGACGGGTGAGTAA
TGCCTAGGAATCTGCCTGGTAGTGGGGGATAACGTTCGGAAACGGACGCTAATACCGCAT
ACGTCCTACGGGAGAAAGCAGGGGACCTTCGGGCCTTGCGCTATCAGATGAGCCTAGGTC
GGATTAGCTAGTTGGTGGGGTAATGGCTCACCAAGGCGACGATCCGTAACTGGTCTGAGA
GGATGATCAGTCACACTGGAACTGAGACACGGTCCAGACTCCTACGGGAGGCAGCAGTGG
GGAATATTGGACAATGGGCGAAAGCCTGATCCAGCCATGCCGCGTGTGTGAAGAAGGTCT
TCGGATTGTAAAGCACTTTAAGTTGG
>Pseudomonas_extremorientalis_ 99.74
CATGCAGTCGAGCGGTAGAGAGAAGCTTGCTTCTCTTGAGAGCGGCGGACGGGTGAGTAA
TGCCTAGGAATCTGCCTGGTAGTGGGGGATAACGTTCGGAAACGAACGCTAATACCGCAT
ACGTCCTACGGGAGAAAGCAGGGGACCTTCGGGCCTTGCGCTATCAGATGAGCCTAGGTC
GGATTAGCTAGTTGGTGAGGTAATGGCTCACCAAGGCGACGATCCGTAACTGGTCTGAGA
GGATGATCAGTCACACTGGAACTGAGACACGGTCCAGACTCCTACGGGAGGCAGCAGTGG
GGAATATTGGACAATGGGCGAAAGCCTGATCCAGCCATGCCGCGTGTGTGAAGAAGGTCT
TCGGATTGTAAAGCACTTTAAGTTGGG
>Pseudomonas_marginalis _99.48
CATGCAGTCGAGCGGTAGAGAGAAGCTTGCTTCTCTTGAGAGCGGCGGACGGGTGAGTAA
TGCCTAGGAATCTGCCTGGTAGTGGGGGATAACGTCCGGAAACGGACGCTAATACCGCAT
ACGTCCTACGGGAGAAAGCAGGGGACCTTCGGGCCTTGCGCTATCAGATGAGCCTAGGTC
GGATTAGCTAGTTGGTGGGGTAATGGCTCACCAAGGCGACGATCCGTAACTGGTCTGAGA
GGATGATCAGTCACACTGGAACTGAGACACGGTCCAGACTCCTACGGGAGGCAGCAGTGG
GGAATATTGGACAATGGGCGAAAGCCTGATCCAGCCATGCCGCGTGTGTGAAGAAGGTCT
TCGGATTGTAAAGCACTTTAAGTTGGG
>Lactococcus_chungangensis_99.74
GCAGTTGACGCAACAAAGACACCAGAGCTTGCTCTACCGTCTTTGTTGAGTAGCGAACGG
GTGAGTAACGCGTGGGTAACCTGCCTTATAGCGGGGGATAACTATTGGAAACGATAGCTA
ATACCGCATAACAATAGAGATTGCATAATCTTTATTTGAAAGTGCCAACTGGTACACTAT
GAGATGGACCCGCGTTGTATTAGCTAGTTGGTAGTGTAATGGACTACCAAGGCGATGATA
CATAGCCGACCTGAGAGGGTGATCGGCCACATTGGGACTGAGACACGGCCCAAACTCCTA
CGGGAGGCAGCAGTAGGGAATCTTCGGCAATGGACGAAAGTCTGACCGAGCAACGCCGCG
TGAGTGAAGAAGGTTTTCGGATCG
>Acinetobacter_movanagherensis_ 95.62
TGCAGTCGAGCGGANATGAAGTGCTTGCNGCTTATCTTANCGGCAGACGGGTGAGTAATG
CTTATGAATCTGCCTATTACTGGGGGACAACATTTCCAAAGGAATGCTAATACCGCATAC
GCCCTACGGGGGAAAGCAGGGGATCTTCAGACCTTGCGCTAATACATGAGCCTAANTCGG
ATTAGCTAGTTGGTGGGGTAAAGGCCTACCAAGGCGACGATCTGTATCGGGTCTGAGAGG
ATGATCCGCCACACTGGGACTGAGACACGGCCCAGACTCCTACNGGAGGCAGCAGTGGGG
AATATTGGACAATGGGGGGAACCCTGATCCAGCCATGCCGCGTGTGTGAGGAAGGCCTTT
TGGTTGTAAAGCACTTTAAGCGAGGAG
>Pseudomonas_fragi_ 99.74
TGCAGTCGAGCGGTAGAGAGAAGCTTGCTTCTCTTGAGAGCGGCGGACGGGTGAGTAATA
CCTAGGAATCTGCCTGATAGTGGGGGATAACGTTCGGAAACGGACGCTAATACCGCATAC
GTCCTACGGGAGAAAGCAGGGGACCTTCGGGCCTTGCGCTATCAGATGAGCCTAGGTCGG
ATTAGCTAGTTGGTGAGGTAATGGCTCACCAAGGCTACGATCCGTAACTGGTCTGAGAGG
ATGATCAGTCACACTGGAACTGAGACACGGTCCAGACTCCTACGGGAGGCAGCAGTGGGG
AATATTGGACAATGGGCGAAAGCCTGATCCAGCCATGCCGCGTGTGTGAAGAAGGTCTTC
GGATTGTAAAGCACTTTAAGTTGGGA
>Chryseobacterium_soldanellicola_97.51
CATGCAGCCGAGCGGTAGAAGTCCTTCGGGACTTTGAGAGCGGCGCACGGGTGCGGAACA
CGTGTGCAACCTACCTTTATCAGGGGGATAGCCTTTCGAAAGGAAGATTAATACCCCATA
ATATATTAGATGGCATCATTTAATATTGAAAACTCCGGTGGATAGAGATGGGCACGCGCA
AGATTAGATAGTTGGTAGGGTAACGGCCTACCAAGTCAATGATCTTTAGGGGGCCTGAGA
GGGTGATCCCCCACACTGGTACTGAGACACGGACCAGACTCCTACGGGAGGCAGCAGTGA
GGAATATTGGACAATGGGTGAGAGCCTGATCCAGCCATCCCGCGTGAAGGACGACGGCCC
TATGGGTTGTAAACTTCTTTTGTATA
>Pseudomonas_jessenii_9-1_99.74
CATGCAGTCGAGCGGATGACAGGAGCTTGCTCCTGAATTCAGCGGCGGACGGGTGAGTAA
TGCCTAGGAATCTGCCTGGTAGTGGGGGACAACGTTTCGAAAGGAACGCTAATACCGCAT
ACGTCCTACGGGAGAAAGCAGGGGACCTTCGGGCCTTGCGCTATCAGATGAGCCTAGGTC
GGATTAGCTAGTTGGTGAGGTAATGGCTCACCAAGGCGACGATCCGTAACTGGTCTGAGA
GGATGATCAGTCACACTGGAACTGAGACACGGTCCAGACTCCTACGGGAGGCAGCAGTGG
GGAATATTGGACAATGGGCGAAAGCCTGATCCAGCCATGCCGCGTGTGTGAAGAAGGTCT
TCGGATTGTAAAGCACTTTAAGTTGGG
>Pseudomonas_protegens_6-1_99.74
CACATGCAGTCGAGCGGCAGCACGGGTACTTGTACCTGGTGGCGAGCGGCGGACGGGTGA
GTAATGCCTAGGAATCTGCCTAGTAGTGGGGGATAACGTCCGGAAACGGGCGCTAATACC
GCATACGTCCTACGGGAGAAAGTGGGGGATCTTCGGACCTCACGCTATTAGATGAGCCTA
GGTCGGATTAGCTAGTTGGTGAGGTAATGGCTCACCAAGGCGACGATCCGTAACTGGTCT
GAGAGGATGATCAGTCACACTGGAACTGAGACACGGTCCAGACTCCTACGGGAGGCAGCA
GTGGGGAATATTGGACAATGGGCGAAAGCCTGATCCAGCCATGCCGCGTGTGTGAAGAAG
GTCTTCGGATTGTAAAGCACTTTAAGTTGG
>Pseudomonas_koreensis_11-1 100.00
CATGCAGTCGAGCGGATGAAGGAGCTTGCTCCTGGATTCAGCGGCGGACGGGTGAGTAAT
GCCTAGGAATCTGCCTGGTAGTGGGGGACAACGTTTCGAAAGGAACGCTAATACCGCATA
CGTCCTACGGGAGAAAGCAGGGGACCTTCGGGCCTTGCGCTATCAGATGAGCCTAGGTCG
GATTAGCTAGTTGGTGAGGTAATGGCTCACCAAGGCGACGATCCGTAACTGGTCTGAGAG
GATGATCAGTCACACTGGAACTGAGACACGGTCCAGACTCCTACGGGAGGCAGCAGTGGG
GAATATTGGACAATGGGCGAAAGCCTGATCCAGCCATGCCGCGTGTGTGAAGAAGGTCTT
CGGATTGTAAAGCACTTTAAGTTGGGAG
>Pseudomonas_baetica?1-1_99.23
CATGCAGTCGAGCGGATGACAGGAGCTTGCTCCTGAATTCAGCGGCGGACGGGTGAGTAA
TGCCTAGGAATCTGCCTGGTAGTGGGGGACAACGTTTCGAAAGGAACGCTAATACCGCAT
ACGTCCTACGGGAGAAAGCAGGGGACCTTCGGGCCTTGCGCTATCAGATGAGCCTAGGTC
GGATTAGCTAGTTGGTGAGGTAATGGCTCACCAAGGCGACGATCCGTAACTGGTCTGAGA
GGATGATCAGTCACACTGGAACTGAGACACGGTCCAGACTCCTACGGGAGGCAGCAGTGG
GGAATATTGGACAATGGGCGAAAGCCTGATCCAGCCATGCCGCGTGTGTGAAGAAGGTCT
TCGGATTGTAAAGCACTTTAAGTTGGGA
